# Supplementary material for: A merged microarray meta-dataset for transcriptionally profiling colorectal neoplasm formation and progression
Source: Sci Data. 2021 Aug 11;8:214. doi: 10.1038/s41597-021-00998-5 (PMC8358057; doi:10.1038/s41597-021-00998-5)
Supplement: Supplementary file 1 [file 41597_2021_998_MOESM1_ESM.xlsx]

## Sheet: GSVA_AvN
Pathway	logFC	AveExpr	t	P.Value	adj.P.Val	B
SABATES_COLORECTAL_ADENOMA_UP	0.953225	-0.063307	50.6703	5.05923e-168	1.89974e-164	373.798
SABATES_COLORECTAL_ADENOMA_DN	-0.933586	0.0693458	-47.0556	9.01626e-158	1.6928e-154	350.318
REACTOME_GLUCAGON_SIGNALING_IN_METABOLIC_REGULATION	-0.842543	0.0683527	-40.2365	8.06723e-137	1.00975e-133	302.269
GRADE_COLON_AND_RECTAL_CANCER_UP	0.853786	-0.056736	39.6013	9.42219e-135	8.84508e-132	297.524
SANSOM_WNT_PATHWAY_REQUIRE_MYC	0.708343	-0.0537807	38.5205	3.46409e-131	2.60153e-128	289.34
SANSOM_APC_TARGETS_UP	0.652808	-0.0417841	34.8513	1.26831e-118	7.93749e-116	260.49
MILICIC_FAMILIAL_ADENOMATOUS_POLYPOSIS_UP	0.883615	-0.0456548	34.6182	8.42723e-118	4.52061e-115	258.6
WP_G_PROTEIN_SIGNALING_PATHWAYS	-0.617078	0.0347429	-33.8185	5.89228e-115	2.76569e-112	252.066
MEBARKI_HCC_PROGENITOR_WNT_DN_CTNNB1_DEPENDENT	-0.788449	0.0615736	-33.597	3.6659e-114	1.52949e-111	250.242
REACTOME_G_ALPHA_S_SIGNALLING_EVENTS	-0.583567	0.0355929	-33.4678	1.06766e-113	4.00905e-111	249.176
REACTOME_FOXO_MEDIATED_TRANSCRIPTION	-0.755235	0.0270467	-32.5504	2.25036e-110	7.68192e-108	241.539
XU_CREBBP_TARGETS_UP	0.649037	-0.0535186	32.4866	3.84658e-110	1.20366e-107	241.004
GROSS_HYPOXIA_VIA_HIF1A_UP	0.725917	-0.0611421	32.3284	1.45667e-109	4.20753e-107	239.675
REACTOME_AQUAPORIN_MEDIATED_TRANSPORT	-0.595293	0.0395853	-32.0538	1.48011e-108	3.96987e-106	237.362
BROWN_MYELOID_CELL_DEVELOPMENT_DN	0.498078	-0.0289114	31.8796	6.47733e-108	1.62149e-105	235.888
KEGG_AMINOACYL_TRNA_BIOSYNTHESIS	0.84052	-0.052692	31.8575	7.81328e-108	1.83368e-105	235.701
MA_MYELOID_DIFFERENTIATION_DN	-0.671638	0.0337325	-31.6981	3.02657e-107	6.68515e-105	234.35
SCHLOSSER_MYC_TARGETS_AND_SERUM_RESPONSE_UP	0.816384	-0.051653	31.4121	3.46387e-106	7.22602e-104	231.917
REACTOME_VASOPRESSIN_REGULATES_RENAL_WATER_HOMEOSTASIS_VIA_AQUAPORINS	-0.606206	0.0415142	-31.2841	1.03475e-105	2.04499e-103	230.825
CHEBOTAEV_GR_TARGETS_UP	-0.496506	0.0318921	-31.2682	1.18611e-105	2.22691e-103	230.689
BOYAULT_LIVER_CANCER_SUBCLASS_G6_UP	0.536155	-0.0463539	31.0848	5.71091e-105	1.02117e-102	229.12
REACTOME_TRNA_AMINOACYLATION	0.899158	-0.0601774	30.9807	1.39603e-104	2.38278e-102	228.228
REACTOME_ADORA2B_MEDIATED_ANTI_INFLAMMATORY_CYTOKINES_PRODUCTION	-0.567867	0.0316548	-30.8255	5.31169e-104	8.67191e-102	226.894
SANSOM_APC_TARGETS	0.446133	-0.0269411	30.8192	5.60526e-104	8.7699e-102	226.841
SANSOM_APC_TARGETS_REQUIRE_MYC	0.673577	-0.039486	30.76	9.3393e-104	1.40276e-101	226.331
VECCHI_GASTRIC_CANCER_EARLY_DN	-0.57271	0.0355189	-30.449	1.37274e-102	1.98255e-100	223.649
VECCHI_GASTRIC_CANCER_EARLY_UP	0.7303	-0.040587	30.1172	2.44601e-101	3.40177e-99	220.774
LIN_MELANOMA_COPY_NUMBER_UP	0.514427	-0.0412781	29.942	1.12619e-100	1.51031e-98	219.25
IRITANI_MAD1_TARGETS_DN	0.790741	-0.0501566	29.7632	5.36557e-100	6.94749e-98	217.691
REACTOME_RRNA_PROCESSING	0.856614	-0.0555252	29.7285	7.27048e-100	9.10022e-98	217.388
REACTOME_G_ALPHA_Z_SIGNALLING_EVENTS	-0.680944	0.034457	-29.5058	5.12077e-99	6.20274e-97	215.44
WP_CALCIUM_REGULATION_IN_THE_CARDIAC_CELL	-0.558801	0.027308	-29.5013	5.32322e-99	6.24647e-97	215.401
REACTOME_METABOLISM_OF_RNA	0.706709	-0.0450749	29.1339	1.35063e-97	1.53685e-95	212.173
REACTOME_RRNA_MODIFICATION_IN_THE_NUCLEUS_AND_CYTOSOL	0.899911	-0.0557136	28.718	5.35054e-96	5.80588e-94	208.5
PID_ATM_PATHWAY	0.818904	-0.0528356	28.7167	5.4116e-96	5.80588e-94	208.489
REACTOME_GLUCAGON_LIKE_PEPTIDE_1_GLP1_REGULATES_INSULIN_SECRETION	-0.660814	0.0483784	-28.7019	6.16996e-96	6.43561e-94	208.358
SANSOM_APC_MYC_TARGETS	0.587415	-0.0367218	28.6969	6.45005e-96	6.54593e-94	208.314
PID_MYC_ACTIV_PATHWAY	0.680479	-0.0489892	28.5486	2.40883e-95	2.38031e-93	206.999
HOWLIN_CITED1_TARGETS_1_UP	-0.543252	0.0406975	-28.3129	1.96598e-94	1.89289e-92	204.903
GRADE_COLON_AND_RECTAL_CANCER_DN	-0.56772	0.0373051	-28.2662	2.98126e-94	2.79866e-92	204.487
BENPORATH_MYC_TARGETS_WITH_EBOX	0.46442	-0.0240591	27.8624	1.10547e-92	1.01245e-90	200.88
REACTOME_TRANSLATION	0.793355	-0.0547178	27.7707	2.51896e-92	2.25207e-90	200.058
REACTOME_G_ALPHA_12_13_SIGNALLING_EVENTS	-0.50604	0.0200423	-27.7378	3.38658e-92	2.95735e-90	199.763
WP_DNA_IRDOUBLE_STRAND_BREAKS_DSBS_AND_CELLULAR_RESPONSE_VIA_ATM	0.791883	-0.0506299	27.6198	9.78366e-92	8.34946e-90	198.703
CAIRO_HEPATOBLASTOMA_CLASSES_UP	0.77715	-0.0444238	27.6	1.16868e-91	9.75196e-90	198.526
WP_INTEGRATED_CANCER_PATHWAY	0.663595	-0.0413812	27.5939	1.23457e-91	1.00778e-89	198.471
REACTOME_RNA_POLYMERASE_I_TRANSCRIPTION_INITIATION	0.725372	-0.063733	27.3785	8.61008e-91	6.87891e-89	196.532
YOKOE_CANCER_TESTIS_ANTIGENS	0.628624	-0.0406867	27.3144	1.53662e-90	1.20209e-88	195.954
REACTOME_SNRNP_ASSEMBLY	0.833121	-0.0474038	27.0168	2.27101e-89	1.74033e-87	193.265
RIZ_ERYTHROID_DIFFERENTIATION_APOBEC2	-0.614389	0.0421665	-26.8278	1.26308e-88	9.48576e-87	191.552
GRAESSMANN_RESPONSE_TO_MC_AND_DOXORUBICIN_DN	0.46289	-0.0335826	26.7519	2.5195e-88	1.85504e-86	190.863
BILD_MYC_ONCOGENIC_SIGNATURE	0.448882	-0.0260688	26.7334	2.9827e-88	2.15385e-86	190.694
WELCSH_BRCA1_TARGETS_DN	0.634196	-0.0376419	26.6718	5.22215e-88	3.69985e-86	190.135
WU_SILENCED_BY_METHYLATION_IN_BLADDER_CANCER	-0.555561	0.032277	-26.6405	6.94372e-88	4.82846e-86	189.851
ACOSTA_PROLIFERATION_INDEPENDENT_MYC_TARGETS_UP	0.528159	-0.0351135	26.6157	8.70636e-88	5.94407e-86	189.625
RHODES_CANCER_META_SIGNATURE	0.779595	-0.0383935	26.5754	1.25675e-87	8.42698e-86	189.258
MCDOWELL_ACUTE_LUNG_INJURY_DN	-0.633783	0.0458689	-26.5483	1.60956e-87	1.06034e-85	189.011
PID_P53_REGULATION_PATHWAY	0.587608	-0.0356266	26.5159	2.1634e-87	1.40062e-85	188.716
TONG_INTERACT_WITH_PTTG1	0.67473	-0.053995	26.4526	3.85329e-87	2.45239e-85	188.14
KEGG_ALDOSTERONE_REGULATED_SODIUM_REABSORPTION	-0.586058	0.0276566	-26.4052	5.94239e-87	3.71895e-85	187.707
POMEROY_MEDULLOBLASTOMA_PROGNOSIS_DN	0.678358	-0.0334138	26.2354	2.80723e-86	1.72806e-84	186.157
REACTOME_TP53_REGULATES_TRANSCRIPTION_OF_DNA_REPAIR_GENES	0.656679	-0.0355237	26.2128	3.45349e-86	2.09159e-84	185.95
AUNG_GASTRIC_CANCER	0.554456	-0.0258235	26.0909	1.05515e-85	6.28901e-84	184.835
KEGG_RNA_DEGRADATION	0.711636	-0.0542922	26.0416	1.65817e-85	9.72878e-84	184.384
WP_DNA_DAMAGE_RESPONSE	0.639514	-0.0451081	26.0073	2.27121e-85	1.31206e-83	184.07
KARLSSON_TGFB1_TARGETS_UP	0.59379	-0.0348206	25.9878	2.71804e-85	1.5464e-83	183.891
FEVR_CTNNB1_TARGETS_DN	0.625855	-0.0347483	25.9447	4.03671e-85	2.26236e-83	183.496
MEBARKI_HCC_PROGENITOR_WNT_DN_BLOCKED_BY_FZD8CRD	-0.569352	0.0411774	-25.9274	4.7317e-85	2.61287e-83	183.337
WP_MIRNA_REGULATION_OF_DNA_DAMAGE_RESPONSE	0.623197	-0.0431205	25.8505	9.58813e-85	5.21789e-83	182.632
MUELLER_PLURINET	0.691021	-0.0374205	25.6502	6.06198e-84	3.25182e-82	180.791
BORCZUK_MALIGNANT_MESOTHELIOMA_UP	0.604637	-0.0385359	25.6321	7.16025e-84	3.78075e-82	180.625
DELYS_THYROID_CANCER_DN	-0.507254	0.0244434	-25.6308	7.24937e-84	3.78075e-82	180.612
BILANGES_RAPAMYCIN_SENSITIVE_VIA_TSC1_AND_TSC2	0.659526	-0.046973	25.6256	7.6068e-84	3.91281e-82	180.564
REACTOME_GABA_RECEPTOR_ACTIVATION	-0.576425	0.0370539	-25.5599	1.39404e-83	7.07383e-82	179.959
REACTOME_NETRIN_1_SIGNALING	-0.612894	0.0490968	-25.5424	1.63838e-83	8.20284e-82	179.798
REACTOME_ION_HOMEOSTASIS	-0.629301	0.0378156	-25.5273	1.88201e-83	9.29862e-82	179.66
KRIGE_RESPONSE_TO_TOSEDOSTAT_24HR_DN	0.497736	-0.0327636	25.4893	2.67458e-83	1.30429e-81	179.309
WP_DNA_IRDAMAGE_AND_CELLULAR_RESPONSE_VIA_ATR	0.812076	-0.0440735	25.4599	3.50712e-83	1.68837e-81	179.038
MOREAUX_MULTIPLE_MYELOMA_BY_TACI_DN	0.641465	-0.040539	25.4321	4.53584e-83	2.15596e-81	178.782
MEBARKI_HCC_PROGENITOR_WNT_DN	-0.506515	0.0371985	-25.382	7.20582e-83	3.38223e-81	178.319
STEIN_ESRRA_TARGETS_DN	0.413312	-0.028879	25.3401	1.06118e-82	4.91943e-81	177.933
REACTOME_TRNA_PROCESSING_IN_THE_NUCLEUS	0.830032	-0.049766	25.2747	1.94314e-82	8.89817e-81	177.329
DEURIG_T_CELL_PROLYMPHOCYTIC_LEUKEMIA_UP	0.302744	-0.0152928	25.271	2.01028e-82	9.09469e-81	177.295
SCHUHMACHER_MYC_TARGETS_UP	0.708291	-0.0404123	25.2034	3.75965e-82	1.68065e-80	176.67
SMID_BREAST_CANCER_RELAPSE_IN_LUNG_DN	-0.572222	0.0416283	-25.18	4.67021e-82	2.06313e-80	176.453
WP_ONE_CARBON_METABOLISM	0.649222	-0.0387021	25.1769	4.80268e-82	2.09698e-80	176.426
DANG_MYC_TARGETS_UP	0.676988	-0.0397443	25.1679	5.22184e-82	2.2538e-80	176.342
WEI_MYCN_TARGETS_WITH_E_BOX	0.586615	-0.0372128	25.0468	1.60476e-81	6.8476e-80	175.221
REACTOME_TRANSCRIPTIONAL_REGULATION_BY_TP53	0.464446	-0.0313051	24.973	3.18386e-81	1.3433e-79	174.537
REACTOME_CARDIAC_CONDUCTION	-0.509678	0.0325781	-24.9441	4.16193e-81	1.73645e-79	174.27
WP_PHOSPHODIESTERASES_IN_NEURONAL_FUNCTION	-0.562843	0.03751	-24.9169	5.35699e-81	2.2105e-79	174.018
RAMASWAMY_METASTASIS_DN	-0.505808	0.0347095	-24.9063	5.91461e-81	2.41406e-79	173.919
PATIL_LIVER_CANCER	0.482385	-0.0290976	24.8834	7.31322e-81	2.95281e-79	173.707
REACTOME_DEADENYLATION_DEPENDENT_MRNA_DECAY	0.717642	-0.0546898	24.8777	7.712e-81	3.0807e-79	173.654
KEGG_NEUROACTIVE_LIGAND_RECEPTOR_INTERACTION	-0.440859	0.0281354	-24.8747	7.93031e-81	3.13456e-79	173.626
LOCKWOOD_AMPLIFIED_IN_LUNG_CANCER	0.3821	-0.0242413	24.8186	1.33541e-80	5.22341e-79	173.106
BENPORATH_ES_2	0.712478	-0.035222	24.7096	3.68323e-80	1.42583e-78	172.093
MARIADASON_REGULATED_BY_HISTONE_ACETYLATION_DN	0.495379	-0.0377057	24.6892	4.45209e-80	1.70588e-78	171.903
WONG_EMBRYONIC_STEM_CELL_CORE	0.72133	-0.040016	24.6845	4.65149e-80	1.76428e-78	171.86
SCHLOSSER_MYC_TARGETS_REPRESSED_BY_SERUM	0.671586	-0.0406975	24.6526	6.26021e-80	2.35071e-78	171.563
REACTOME_ASSOCIATION_OF_TRIC_CCT_WITH_TARGET_PROTEINS_DURING_BIOSYNTHESIS	0.792337	-0.0444158	24.645	6.71668e-80	2.49714e-78	171.493
BOYAULT_LIVER_CANCER_SUBCLASS_G3_DN	-0.552785	0.0408119	-24.6359	7.3138e-80	2.69248e-78	171.408
WP_MIRNA_REGULATION_OF_P53_PATHWAY_IN_PROSTATE_CANCER	0.59119	-0.0441826	24.6206	8.43212e-80	3.07404e-78	171.266
REACTOME_GLYCOLYSIS	0.520567	-0.0438866	24.6152	8.86719e-80	3.20157e-78	171.216
REACTOME_TRNA_PROCESSING	0.73377	-0.0456832	24.598	1.04124e-79	3.72368e-78	171.055
WAKASUGI_HAVE_ZNF143_BINDING_SITES	0.728838	-0.0385103	24.5823	1.20506e-79	4.26888e-78	170.909
REACTOME_TRANSCRIPTIONAL_REGULATION_BY_VENTX	0.638319	-0.0321906	24.5432	1.73523e-79	6.08951e-78	170.545
REACTOME_RNA_POLYMERASE_III_TRANSCRIPTION	0.727707	-0.0612628	24.3898	7.2606e-79	2.5244e-77	169.116
DELPUECH_FOXO3_TARGETS_DN	0.630229	-0.0404113	24.3794	8.00186e-79	2.7566e-77	169.019
DESERT_STEM_CELL_HEPATOCELLULAR_CARCINOMA_SUBCLASS_UP	0.490347	-0.0300791	24.3291	1.27998e-78	4.36939e-77	168.55
BOYAULT_LIVER_CANCER_SUBCLASS_G3_UP	0.667595	-0.0389769	24.3132	1.48418e-78	5.02081e-77	168.402
PID_BARD1_PATHWAY	0.79971	-0.0475095	24.2943	1.77214e-78	5.9414e-77	168.225
MARTENS_TRETINOIN_RESPONSE_DN	0.47296	-0.0255868	24.2915	1.81882e-78	6.04395e-77	168.199
GARGALOVIC_RESPONSE_TO_OXIDIZED_PHOSPHOLIPIDS_RED_UP	0.694965	-0.0575548	24.289	1.86175e-78	6.13236e-77	168.176
REACTOME_PROCESSING_OF_CAPPED_INTRON_CONTAINING_PRE_MRNA	0.746963	-0.0452605	24.2862	1.91135e-78	6.24098e-77	168.15
IWANAGA_CARCINOGENESIS_BY_KRAS_DN	-0.350749	0.0197513	-24.2184	3.60221e-78	1.16606e-76	167.517
WP_INTEGRATED_BREAST_CANCER_PATHWAY	0.405977	-0.0335456	24.1986	4.33392e-78	1.39093e-76	167.332
REACTOME_NEUROTRANSMITTER_RECEPTORS_AND_POSTSYNAPTIC_SIGNAL_TRANSMISSION	-0.361144	0.0228238	-24.1916	4.62924e-78	1.47312e-76	167.267
WP_REGULATION_OF_ACTIN_CYTOSKELETON	-0.439408	0.023757	-24.1906	4.66973e-78	1.47352e-76	167.258
WP_ATM_SIGNALING_NETWORK_IN_DEVELOPMENT_AND_DISEASE	0.711256	-0.0469292	24.1873	4.81692e-78	1.50729e-76	167.227
KEGG_ONE_CARBON_POOL_BY_FOLATE	0.799688	-0.0449125	24.1659	5.88455e-78	1.82615e-76	167.027
BRUINS_UVC_RESPONSE_VIA_TP53_GROUP_A	-0.285612	0.0170031	-24.1394	7.5444e-78	2.32207e-76	166.779
MOREAUX_B_LYMPHOCYTE_MATURATION_BY_TACI_DN	0.754933	-0.0428388	24.134	7.93404e-78	2.42214e-76	166.729
ABRAMSON_INTERACT_WITH_AIRE	0.761739	-0.0449146	24.1104	9.89807e-78	2.99736e-76	166.508
CHIN_BREAST_CANCER_COPY_NUMBER_UP	0.630568	-0.0479241	24.0874	1.227e-77	3.68592e-76	166.293
RIEGE_DELTANP63_DIRECT_TARGETS_UP	0.427908	-0.029663	24.028	2.1406e-77	6.37933e-76	165.738
DODD_NASOPHARYNGEAL_CARCINOMA_DN	0.569386	-0.0352273	24.0139	2.44253e-77	7.22182e-76	165.606
REACTOME_SIGNAL_AMPLIFICATION	-0.567002	0.0265798	-23.9891	3.08432e-77	9.04813e-76	165.373
MMS_MOUSE_LYMPH_HIGH_4HRS_UP	0.65257	-0.0446128	23.9036	6.8753e-77	2.0013e-75	164.573
SCHLOSSER_MYC_TARGETS_AND_SERUM_RESPONSE_DN	0.716719	-0.0327485	23.8878	7.97468e-77	2.30345e-75	164.425
YAO_TEMPORAL_RESPONSE_TO_PROGESTERONE_CLUSTER_14	0.602646	-0.0313669	23.8736	9.10386e-77	2.60954e-75	164.292
PUJANA_BREAST_CANCER_LIT_INT_NETWORK	0.67042	-0.0417427	23.839	1.26036e-76	3.58535e-75	163.968
REACTOME_GABA_B_RECEPTOR_ACTIVATION	-0.571787	0.0255862	-23.8192	1.51789e-76	4.28548e-75	163.782
WP_RAS_SIGNALING	-0.391022	0.0200313	-23.8037	1.75531e-76	4.9188e-75	163.637
LIAO_METASTASIS	0.292938	-0.0217844	23.7989	1.83602e-76	5.10685e-75	163.592
BENPORATH_ES_1	0.499137	-0.0277328	23.78	2.19309e-76	6.05518e-75	163.415
RAMALHO_STEMNESS_UP	0.474354	-0.0357453	23.7404	3.1802e-76	8.71654e-75	163.044
MORI_EMU_MYC_LYMPHOMA_BY_ONSET_TIME_UP	0.573037	-0.0356283	23.6227	9.61958e-76	2.6175e-74	161.939
KRIGE_RESPONSE_TO_TOSEDOSTAT_6HR_DN	0.412897	-0.028149	23.6193	9.93169e-76	2.68298e-74	161.907
BIOCARTA_RB_PATHWAY	0.745009	-0.035907	23.5017	3.00145e-75	8.05032e-74	160.802
BHATTACHARYA_EMBRYONIC_STEM_CELL	0.567222	-0.0363594	23.4948	3.20278e-75	8.5294e-74	160.738
REACTOME_INTERACTIONS_OF_REV_WITH_HOST_CELLULAR_PROTEINS	0.808498	-0.0453173	23.3226	1.62334e-74	4.29272e-73	159.117
BIOCARTA_CELLCYCLE_PATHWAY	0.631603	-0.0452177	23.3198	1.66571e-74	4.37395e-73	159.091
CREIGHTON_ENDOCRINE_THERAPY_RESISTANCE_1	0.332785	-0.0227689	23.175	6.53161e-74	1.70321e-72	157.727
RODRIGUES_THYROID_CARCINOMA_POORLY_DIFFERENTIATED_UP	0.59407	-0.0370934	23.1579	7.67599e-74	1.98782e-72	157.566
BURTON_ADIPOGENESIS_PEAK_AT_24HR	0.787413	-0.039438	23.0838	1.54613e-73	3.97651e-72	156.867
REACTOME_INFLUENZA_INFECTION	0.596281	-0.0391884	23.0731	1.71057e-73	4.36952e-72	156.766
MIKKELSEN_MCV6_HCP_WITH_H3K27ME3	-0.376829	0.0334524	-22.9983	3.46721e-73	8.79686e-72	156.061
WP_EXERCISEINDUCED_CIRCADIAN_REGULATION	-0.462535	0.013264	-22.9482	5.56906e-73	1.40348e-71	155.588
GAVIN_FOXP3_TARGETS_CLUSTER_P3	-0.344423	0.0203702	-22.9345	6.3404e-73	1.58721e-71	155.458
ZHAN_LATE_DIFFERENTIATION_GENES_UP	-0.558107	0.0254261	-22.9207	7.2229e-73	1.79616e-71	155.328
PUJANA_CHEK2_PCC_NETWORK	0.66447	-0.033478	22.8846	1.01673e-72	2.51173e-71	154.987
YAGI_AML_WITH_11Q23_REARRANGED	-0.320086	0.0122564	-22.8662	1.20944e-72	2.96827e-71	154.813
WP_ATM_SIGNALING_PATHWAY	0.655888	-0.0351487	22.8492	1.42141e-72	3.46584e-71	154.652
REACTOME_STIMULI_SENSING_CHANNELS	-0.484	0.0357423	-22.8303	1.70003e-72	4.11846e-71	154.473
WHITFIELD_CELL_CYCLE_M_G1	0.431985	-0.0337968	22.8194	1.88351e-72	4.5337e-71	154.371
LEE_BMP2_TARGETS_DN	0.547831	-0.0325796	22.8045	2.16964e-72	5.18917e-71	154.23
MANALO_HYPOXIA_DN	0.732742	-0.0399571	22.7827	2.66674e-72	6.33772e-71	154.024
KEGG_P53_SIGNALING_PATHWAY	0.439099	-0.0354475	22.7727	2.93153e-72	6.9232e-71	153.929
MODY_HIPPOCAMPUS_PRENATAL	0.703104	-0.0345555	22.769	3.03829e-72	7.13049e-71	153.894
WP_MYOMETRIAL_RELAXATION_AND_CONTRACTION_PATHWAYS	-0.490056	0.0143417	-22.7394	4.0208e-72	9.37769e-71	153.614
IIZUKA_LIVER_CANCER_PROGRESSION_G2_G3_UP	-0.486182	0.036617	-22.7081	5.40925e-72	1.25381e-70	153.318
KANG_GLIS3_TARGETS	-0.599024	0.0413308	-22.5734	1.93946e-71	4.46789e-70	152.043
RODRIGUES_THYROID_CARCINOMA_ANAPLASTIC_UP	0.47958	-0.0352407	22.5638	2.124e-71	4.86318e-70	151.952
REACTOME_CGMP_EFFECTS	-0.723901	0.0333835	-22.5269	3.01318e-71	6.85728e-70	151.603
MIKKELSEN_MCV6_ICP_WITH_H3K4ME3_AND_H3K27ME3	-0.665065	0.0442886	-22.5198	3.22519e-71	7.29554e-70	151.535
CHEMNITZ_RESPONSE_TO_PROSTAGLANDIN_E2_UP	0.672255	-0.035173	22.4967	4.01236e-71	9.0218e-70	151.317
WP_CELL_CYCLE	0.658015	-0.0353555	22.4852	4.47633e-71	1.00051e-69	151.208
FOURNIER_ACINAR_DEVELOPMENT_LATE_DN	0.788176	-0.0417209	22.4789	4.75154e-71	1.05574e-69	151.148
KEGG_PROXIMAL_TUBULE_BICARBONATE_RECLAMATION	-0.624429	0.0344837	-22.4756	4.90366e-71	1.08313e-69	151.117
REACTOME_NUCLEAR_PORE_COMPLEX_NPC_DISASSEMBLY	0.795842	-0.0428603	22.4393	6.9216e-71	1.51992e-69	150.773
KEGG_CELL_CYCLE	0.663922	-0.0352697	22.4088	9.24526e-71	2.01837e-69	150.484
BRUINS_UVC_RESPONSE_MIDDLE	0.418457	-0.0319431	22.3366	1.83561e-70	3.98422e-69	149.799
REACTOME_EXTENSION_OF_TELOMERES	0.745032	-0.0409571	22.3158	2.23744e-70	4.8285e-69	149.602
REACTOME_RNA_POLYMERASE_II_TRANSCRIBES_SNRNA_GENES	0.688651	-0.0431123	22.252	4.10305e-70	8.80398e-69	148.996
SENGUPTA_EBNA1_ANTICORRELATED	-0.47771	0.0287186	-22.2204	5.53888e-70	1.18173e-68	148.697
DESERT_PERIVENOUS_HEPATOCELLULAR_CARCINOMA_SUBCLASS_UP	0.327249	-0.0251571	22.2058	6.36574e-70	1.35047e-68	148.558
ZHANG_RESPONSE_TO_CANTHARIDIN_DN	0.674686	-0.0348389	22.1938	7.13506e-70	1.50518e-68	148.444
PUJANA_BRCA1_PCC_NETWORK	0.5403	-0.0242271	22.1661	9.28565e-70	1.94791e-68	148.181
ICHIBA_GRAFT_VERSUS_HOST_DISEASE_35D_DN	-0.445689	0.030705	-22.144	1.146e-69	2.39068e-68	147.971
DAIRKEE_CANCER_PRONE_RESPONSE_BPA	0.560082	-0.0341769	22.1047	1.66448e-69	3.4531e-68	147.598
KEGG_REGULATION_OF_ACTIN_CYTOSKELETON	-0.382619	0.0221651	-22.0542	2.6927e-69	5.55555e-68	147.118
PID_AURORA_A_PATHWAY	0.722974	-0.0360638	22.0499	2.80604e-69	5.75774e-68	147.077
BARRIER_CANCER_RELAPSE_NORMAL_SAMPLE_UP	-0.539619	0.0426145	-22.0242	3.58313e-69	7.31232e-68	146.833
SARRIO_EPITHELIAL_MESENCHYMAL_TRANSITION_UP	0.693605	-0.0340103	22.0136	3.96232e-69	8.04244e-68	146.732
ZHAN_MULTIPLE_MYELOMA_CD1_DN	-0.430369	0.0250121	-22.0124	4.00683e-69	8.08905e-68	146.721
IVANOVA_HEMATOPOIESIS_EARLY_PROGENITOR	0.356875	-0.0240092	21.9095	1.06851e-68	2.14559e-67	145.742
REACTOME_CYCLIN_A_CDK2_ASSOCIATED_EVENTS_AT_S_PHASE_ENTRY	0.642631	-0.0498972	21.9006	1.16254e-68	2.32199e-67	145.658
DANG_BOUND_BY_MYC	0.355499	-0.0192937	21.8878	1.31302e-68	2.60868e-67	145.536
REACTOME_CYCLIN_A_B1_B2_ASSOCIATED_EVENTS_DURING_G2_M_TRANSITION	0.810364	-0.0432347	21.8579	1.74598e-68	3.4506e-67	145.252
WP_REGULATION_OF_APOPTOSIS_BY_PARATHYROID_HORMONERELATED_PROTEIN	0.449998	-0.0386956	21.8535	1.82181e-68	3.58163e-67	145.209
MIKKELSEN_IPS_ICP_WITH_H3K4ME3_AND_H327ME3	-0.414943	0.0186203	-21.8504	1.87589e-68	3.66873e-67	145.18
REACTOME_G_PROTEIN_BETA_GAMMA_SIGNALLING	-0.652841	0.0358605	-21.8242	2.40882e-68	4.67428e-67	144.93
KEGG_FC_GAMMA_R_MEDIATED_PHAGOCYTOSIS	-0.479296	0.0243337	-21.8239	2.41494e-68	4.67428e-67	144.928
BONOME_OVARIAN_CANCER_POOR_SURVIVAL_UP	-0.562984	0.0172685	-21.8198	2.51112e-68	4.83552e-67	144.889
REACTOME_PLATELET_HOMEOSTASIS	-0.519199	0.0281766	-21.7993	3.05476e-68	5.85235e-67	144.693
SMID_BREAST_CANCER_LUMINAL_A_UP	-0.531649	0.0291715	-21.7692	4.06717e-68	7.7524e-67	144.407
WP_G1_TO_S_CELL_CYCLE_CONTROL	0.622803	-0.0343665	21.7582	4.51646e-68	8.5653e-67	144.303
FERREIRA_EWINGS_SARCOMA_UNSTABLE_VS_STABLE_DN	-0.548352	0.0318758	-21.7006	7.82457e-68	1.47645e-66	143.754
REACTOME_ADP_SIGNALLING_THROUGH_P2Y_PURINOCEPTOR_1	-0.515836	0.0299916	-21.6686	1.06231e-67	1.99449e-66	143.449
PID_PLK1_PATHWAY	0.733773	-0.0414922	21.6163	1.74921e-67	3.2678e-66	142.951
NUYTTEN_EZH2_TARGETS_DN	0.519759	-0.0285732	21.4653	7.39912e-67	1.37543e-65	141.511
REACTOME_TRANSPORT_OF_MATURE_TRANSCRIPT_TO_CYTOPLASM	0.739923	-0.0450443	21.4542	8.2271e-67	1.52181e-65	141.405
LANDIS_ERBB2_BREAST_TUMORS_65_DN	-0.517989	0.0332578	-21.4173	1.16992e-66	2.15346e-65	141.054
REACTOME_RAB_GEFS_EXCHANGE_GTP_FOR_GDP_ON_RABS	-0.473213	0.0107454	-21.4115	1.23713e-66	2.26606e-65	140.998
ZHAN_V1_LATE_DIFFERENTIATION_GENES_UP	-0.454882	0.032855	-21.3883	1.54426e-66	2.8149e-65	140.777
BOYLAN_MULTIPLE_MYELOMA_C_D_UP	0.27899	-0.0239962	21.3793	1.68214e-66	3.05141e-65	140.691
WALLACE_PROSTATE_CANCER_UP	0.600432	-0.0249557	21.3736	1.77619e-66	3.20654e-65	140.637
REACTOME_MRNA_SPLICING	0.70416	-0.041754	21.3526	2.17055e-66	3.89971e-65	140.437
REACTOME_SELENOAMINO_ACID_METABOLISM	0.500132	-0.0301182	21.3484	2.25976e-66	4.04067e-65	140.397
BURTON_ADIPOGENESIS_PEAK_AT_16HR	0.698314	-0.038007	21.3427	2.38784e-66	4.24945e-65	140.342
KEGG_INOSITOL_PHOSPHATE_METABOLISM	-0.484511	0.0225541	-21.2944	3.78893e-66	6.71106e-65	139.881
WP_NUCLEAR_RECEPTORS	-0.51982	0.00927499	-21.2807	4.3185e-66	7.61312e-65	139.75
GAJATE_RESPONSE_TO_TRABECTEDIN_DN	0.75036	-0.0417286	21.224	7.42212e-66	1.30234e-64	139.21
REACTOME_DAG_AND_IP3_SIGNALING	-0.516481	0.0274863	-21.22	7.717e-66	1.34778e-64	139.171
PID_FOXM1_PATHWAY	0.645294	-0.0306048	21.2163	7.9926e-66	1.38946e-64	139.136
SMID_BREAST_CANCER_NORMAL_LIKE_UP	-0.554001	0.0273866	-21.2006	9.28468e-66	1.60664e-64	138.986
KEGG_VEGF_SIGNALING_PATHWAY	-0.463825	0.0164258	-21.1909	1.01936e-65	1.75582e-64	138.893
WP_DNA_REPAIR_PATHWAYS_FULL_NETWORK	0.652736	-0.0295742	21.1625	1.33764e-65	2.29354e-64	138.622
KEGG_CALCIUM_SIGNALING_PATHWAY	-0.389661	0.0158599	-21.1415	1.63433e-65	2.7895e-64	138.422
REACTOME_CA_DEPENDENT_EVENTS	-0.510408	0.023056	-21.1366	1.71405e-65	2.91233e-64	138.374
REACTOME_DISEASES_OF_MITOTIC_CELL_CYCLE	0.626858	-0.0460055	21.1169	2.06921e-65	3.49994e-64	138.186
SHIPP_DLBCL_VS_FOLLICULAR_LYMPHOMA_UP	0.657132	-0.0296451	21.0912	2.64539e-65	4.45446e-64	137.941
REACTOME_REGULATION_OF_BETA_CELL_DEVELOPMENT	-0.603068	0.0308454	-21.0879	2.73039e-65	4.57706e-64	137.909
REACTOME_REGULATION_OF_TP53_ACTIVITY	0.478356	-0.0277107	21.0873	2.74621e-65	4.58311e-64	137.904
REACTOME_CYCLIN_D_ASSOCIATED_EVENTS_IN_G1	0.521353	-0.0455192	21.0547	3.75015e-65	6.23089e-64	137.592
REACTOME_SUMOYLATION_OF_DNA_REPLICATION_PROTEINS	0.768041	-0.0420001	21.0253	4.96959e-65	8.22062e-64	137.311
REACTOME_ION_CHANNEL_TRANSPORT	-0.41833	0.0300349	-21.0078	5.87705e-65	9.67908e-64	137.144
REACTOME_G0_AND_EARLY_G1	0.784823	-0.0442851	20.9839	7.3928e-65	1.21223e-63	136.915
HUI_MAPK14_TARGETS_UP	-0.532551	0.027114	-20.9643	8.91587e-65	1.45561e-63	136.728
HOFFMANN_PRE_BI_TO_LARGE_PRE_BII_LYMPHOCYTE_DN	-0.358803	0.0117736	-20.9301	1.23692e-64	2.01067e-63	136.401
BENPORATH_PROLIFERATION	0.716703	-0.0346853	20.8918	1.78545e-64	2.88982e-63	136.035
WHITEHURST_PACLITAXEL_SENSITIVITY	-0.470312	0.0438788	-20.8738	2.12062e-64	3.41757e-63	135.863
JIANG_AGING_CEREBRAL_CORTEX_UP	-0.525987	0.0327761	-20.8412	2.89908e-64	4.65215e-63	135.551
KOBAYASHI_EGFR_SIGNALING_24HR_DN	0.700322	-0.0341369	20.8405	2.91834e-64	4.66313e-63	135.544
REACTOME_PROCESSIVE_SYNTHESIS_ON_THE_C_STRAND_OF_THE_TELOMERE	0.685375	-0.0377978	20.8099	3.91299e-64	6.22597e-63	135.251
NIKOLSKY_BREAST_CANCER_8Q23_Q24_AMPLICON	0.358953	-0.0236022	20.7812	5.15274e-64	8.13798e-63	134.977
SCIAN_CELL_CYCLE_TARGETS_OF_TP53_AND_TP73_DN	0.763434	-0.041263	20.7811	5.15803e-64	8.13798e-63	134.976
CHIANG_LIVER_CANCER_SUBCLASS_UNANNOTATED_DN	0.57862	-0.033204	20.7541	6.67894e-64	1.04935e-62	134.718
CAIRO_HEPATOBLASTOMA_CLASSES_DN	-0.405208	0.0184914	-20.7224	9.05289e-64	1.4164e-62	134.414
BIOCARTA_ATM_PATHWAY	0.555171	-0.0315537	20.7189	9.3562e-64	1.45778e-62	134.381
DANG_REGULATED_BY_MYC_UP	0.503665	-0.0279008	20.709	1.02902e-63	1.59094e-62	134.286
THEILGAARD_NEUTROPHIL_AT_SKIN_WOUND_DN	-0.419981	0.0159558	-20.7089	1.02956e-63	1.59094e-62	134.286
GAZDA_DIAMOND_BLACKFAN_ANEMIA_ERYTHROID_UP	0.504468	-0.0553778	20.6833	1.31641e-63	2.02587e-62	134.04
REACTOME_TELOMERE_C_STRAND_LAGGING_STRAND_SYNTHESIS	0.705094	-0.0374671	20.6797	1.36222e-63	2.08781e-62	134.006
REACTOME_MITOTIC_SPINDLE_CHECKPOINT	0.774033	-0.0385783	20.6772	1.39526e-63	2.12976e-62	133.982
WANG_ESOPHAGUS_CANCER_VS_NORMAL_DN	-0.315513	0.0226794	-20.6726	1.45856e-63	2.21736e-62	133.938
MARSON_BOUND_BY_E2F4_UNSTIMULATED	0.664697	-0.034004	20.6716	1.47289e-63	2.22563e-62	133.928
NOJIMA_SFRP2_TARGETS_DN	0.489761	-0.0418013	20.6714	1.47585e-63	2.22563e-62	133.926
KAUFFMANN_DNA_REPAIR_GENES	0.627587	-0.0262468	20.6162	2.50482e-63	3.76223e-62	133.398
WP_GPCRS_CLASS_A_RHODOPSINLIKE	-0.455982	0.0218991	-20.5963	3.03227e-63	4.53632e-62	133.208
REACTOME_MRNA_SPLICING_MINOR_PATHWAY	0.759198	-0.0389572	20.5843	3.40227e-63	5.06965e-62	133.093
REACTOME_MITOTIC_G2_G2_M_PHASES	0.501831	-0.0322917	20.5789	3.58259e-63	5.31724e-62	133.041
PID_P73PATHWAY	0.43958	-0.0288199	20.5225	6.15438e-63	9.0983e-62	132.501
REACTOME_GLOBAL_GENOME_NUCLEOTIDE_EXCISION_REPAIR_GG_NER	0.6376	-0.0286704	20.4873	8.62905e-63	1.27067e-61	132.164
MARIADASON_RESPONSE_TO_BUTYRATE_SULINDAC_6	0.555748	-0.0369038	20.4741	9.78953e-63	1.43592e-61	132.038
SANSOM_APC_TARGETS_DN	-0.428941	0.0285827	-20.4483	1.25385e-62	1.83198e-61	131.791
LAIHO_COLORECTAL_CANCER_SERRATED_DN	0.561681	-0.0284496	20.4437	1.31063e-62	1.90752e-61	131.746
WP_PURINERGIC_SIGNALING	-0.551005	0.0202453	-20.438	1.3842e-62	2.00683e-61	131.692
SHEDDEN_LUNG_CANCER_POOR_SURVIVAL_A6	0.638726	-0.0313668	20.4058	1.88537e-62	2.71247e-61	131.383
LEE_LIVER_CANCER_E2F1_DN	-0.40684	0.0210814	-20.4008	1.97783e-62	2.83463e-61	131.336
OISHI_CHOLANGIOMA_STEM_CELL_LIKE_UP	0.34906	-0.0236529	20.3993	2.00651e-62	2.8648e-61	131.321
MAHADEVAN_IMATINIB_RESISTANCE_DN	-0.520538	0.034348	-20.3914	2.16524e-62	3.07972e-61	131.245
FISCHER_DREAM_TARGETS	0.66197	-0.0329455	20.3336	3.76876e-62	5.34026e-61	130.692
REACTOME_POLYMERASE_SWITCHING_ON_THE_C_STRAND_OF_THE_TELOMERE	0.682582	-0.0363087	20.3309	3.86912e-62	5.46186e-61	130.666
ACEVEDO_LIVER_CANCER_WITH_H3K9ME3_UP	-0.358172	0.0205857	-20.3303	3.89147e-62	5.47284e-61	130.66
LEE_LIVER_CANCER_SURVIVAL_DN	0.519333	-0.0265846	20.3273	4.0041e-62	5.61022e-61	130.632
RHODES_UNDIFFERENTIATED_CANCER	0.714563	-0.0333212	20.3192	4.32942e-62	6.04348e-61	130.554
KEGG_LONG_TERM_DEPRESSION	-0.428975	0.0140962	-20.3188	4.34722e-62	6.04585e-61	130.55
FARMER_BREAST_CANCER_CLUSTER_2	0.796791	-0.0406593	20.3004	5.18626e-62	7.18613e-61	130.373
FERNANDEZ_BOUND_BY_MYC	0.348708	-0.00971223	20.2925	5.59597e-62	7.72532e-61	130.297
EHLERS_ANEUPLOIDY_UP	-0.540796	0.0231518	-20.2892	5.77299e-62	7.94051e-61	130.266
REACTOME_NUCLEOTIDE_EXCISION_REPAIR	0.604611	-0.0285564	20.2586	7.74729e-62	1.06172e-60	129.973
WP_METABOLIC_REPROGRAMMING_IN_COLON_CANCER	0.582753	-0.0404617	20.2481	8.56966e-62	1.17015e-60	129.872
REACTOME_G1_S_SPECIFIC_TRANSCRIPTION	0.784135	-0.0420671	20.2187	1.13557e-61	1.54496e-60	129.591
KAMMINGA_EZH2_TARGETS	0.77951	-0.0417532	20.2142	1.18586e-61	1.60755e-60	129.548
KINSEY_TARGETS_OF_EWSR1_FLII_FUSION_UP	0.524399	-0.0291759	20.2113	1.21969e-61	1.64746e-60	129.52
RODRIGUES_THYROID_CARCINOMA_POORLY_DIFFERENTIATED_DN	-0.325689	0.0140236	-20.1935	1.44678e-61	1.94718e-60	129.349
PID_FANCONI_PATHWAY	0.70808	-0.0328035	20.1702	1.80944e-61	2.42659e-60	129.126
AIYAR_COBRA1_TARGETS_UP	0.447035	-0.033494	20.1601	1.99386e-61	2.66439e-60	129.029
RODRIGUES_THYROID_CARCINOMA_ANAPLASTIC_DN	-0.32421	0.0116046	-20.153	2.13463e-61	2.8355e-60	128.961
REACTOME_MITOTIC_METAPHASE_AND_ANAPHASE	0.708356	-0.036382	20.1529	2.13701e-61	2.8355e-60	128.96
MATTIOLI_MULTIPLE_MYELOMA_WITH_14Q32_TRANSLOCATIONS	-0.447633	0.0329717	-20.1414	2.38638e-61	3.15524e-60	128.85
PROVENZANI_METASTASIS_UP	0.261784	-0.0183097	20.1119	3.16766e-61	4.17353e-60	128.567
NAKAYAMA_SOFT_TISSUE_TUMORS_PCA2_DN	-0.456263	0.0317307	-20.1112	3.18962e-61	4.18777e-60	128.56
BENPORATH_ES_CORE_NINE_CORRELATED	0.418731	-0.0305421	20.1011	3.5155e-61	4.59954e-60	128.463
MARTORIATI_MDM4_TARGETS_NEUROEPITHELIUM_DN	-0.341985	0.0208084	-20.0824	4.20489e-61	5.48242e-60	128.284
SU_PANCREAS	-0.557779	0.0406961	-20.0767	4.44281e-61	5.77258e-60	128.229
REACTOME_S_PHASE	0.691674	-0.0359522	20.0676	4.8489e-61	6.27849e-60	128.142
BAKKER_FOXO3_TARGETS_UP	-0.395702	0.0176262	-20.0276	7.1181e-61	9.15359e-60	127.759
BERENJENO_TRANSFORMED_BY_RHOA_UP	0.502368	-0.0284949	20.025	7.30099e-61	9.35673e-60	127.734
UDAYAKUMAR_MED1_TARGETS_UP	0.423851	-0.0330997	20.0031	9.01431e-61	1.15132e-59	127.523
REACTOME_TRANSCRIPTIONAL_REGULATION_BY_E2F6	0.701825	-0.0481411	19.9994	9.33422e-61	1.18814e-59	127.488
REACTOME_MTOR_SIGNALLING	-0.474933	0.0349984	-19.993	9.92576e-61	1.25916e-59	127.427
WHITEFORD_PEDIATRIC_CANCER_MARKERS	0.718702	-0.0305275	19.988	1.04146e-60	1.31673e-59	127.379
SMID_BREAST_CANCER_LUMINAL_A_DN	0.780839	-0.0444082	19.9545	1.43671e-60	1.81035e-59	127.058
REACTOME_SUMOYLATION_OF_DNA_DAMAGE_RESPONSE_AND_REPAIR_PROTEINS	0.692416	-0.0430416	19.9537	1.44812e-60	1.81863e-59	127.05
HOFFMANN_IMMATURE_TO_MATURE_B_LYMPHOCYTE_UP	-0.520733	0.0325532	-19.9372	1.69776e-60	2.12503e-59	126.891
WP_BRAINDERIVED_NEUROTROPHIC_FACTOR_BDNF_SIGNALING_PATHWAY	-0.398203	0.0205746	-19.9321	1.78153e-60	2.22247e-59	126.843
MARKEY_RB1_ACUTE_LOF_UP	0.579211	-0.0295359	19.9295	1.82662e-60	2.27118e-59	126.818
MITSIADES_RESPONSE_TO_APLIDIN_DN	0.575843	-0.0344703	19.9031	2.35532e-60	2.91889e-59	126.565
WU_HBX_TARGETS_3_UP	0.552008	-0.0420505	19.8934	2.58418e-60	3.19197e-59	126.472
LANDIS_ERBB2_BREAST_TUMORS_324_DN	-0.434667	0.0205233	-19.8847	2.8117e-60	3.46162e-59	126.388
WP_PYRIMIDINE_METABOLISM	0.499676	-0.027287	19.8835	2.84407e-60	3.49002e-59	126.376
SOTIRIOU_BREAST_CANCER_GRADE_1_VS_3_UP	0.771838	-0.0378857	19.8658	3.36888e-60	4.12057e-59	126.207
TOMIDA_METASTASIS_UP	0.5838	-0.0209223	19.859	3.59822e-60	4.38679e-59	126.142
SANA_RESPONSE_TO_IFNG_DN	0.43962	-0.0233948	19.8486	3.97766e-60	4.83369e-59	126.042
LEIN_PONS_MARKERS	-0.343729	0.0192396	-19.8447	4.12727e-60	4.98876e-59	126.005
XU_GH1_EXOGENOUS_TARGETS_DN	-0.334244	0.0258894	-19.8446	4.13183e-60	4.98876e-59	126.004
REACTOME_NUCLEAR_ENVELOPE_BREAKDOWN	0.64635	-0.0425394	19.8339	4.58126e-60	5.51367e-59	125.901
WINNEPENNINCKX_MELANOMA_METASTASIS_DN	-0.491174	0.040212	-19.82	5.23592e-60	6.28143e-59	125.767
REACTOME_REGULATION_OF_TP53_ACTIVITY_THROUGH_PHOSPHORYLATION	0.567439	-0.0273359	19.8128	5.61108e-60	6.71006e-59	125.698
CAIRO_HEPATOBLASTOMA_DN	-0.336678	0.0175025	-19.7982	6.45585e-60	7.69578e-59	125.558
WP_RETINOBLASTOMA_GENE_IN_CANCER	0.685191	-0.0305902	19.7953	6.63749e-60	7.88727e-59	125.531
FRASOR_RESPONSE_TO_SERM_OR_FULVESTRANT_DN	0.675354	-0.0332644	19.7891	7.04389e-60	8.34379e-59	125.471
BERTUCCI_INVASIVE_CARCINOMA_DUCTAL_VS_LOBULAR_DN	-0.529158	0.0240141	-19.7848	7.3446e-60	8.67263e-59	125.429
BIOCARTA_BAD_PATHWAY	-0.509598	0.0341871	-19.7837	7.42073e-60	8.73505e-59	125.419
KEGG_VASCULAR_SMOOTH_MUSCLE_CONTRACTION	-0.478693	0.016651	-19.7783	7.81679e-60	9.17251e-59	125.367
BIOCARTA_G1_PATHWAY	0.532309	-0.0200318	19.7747	8.0931e-60	9.46717e-59	125.333
WP_MELATONIN_METABOLISM_AND_EFFECTS	-0.494344	0.0291984	-19.7615	9.18021e-60	1.07055e-58	125.207
WP_GENES_RELATED_TO_PRIMARY_CILIUM_DEVELOPMENT_BASED_ON_CRISPR	0.609401	-0.0462023	19.756	9.6793e-60	1.12526e-58	125.154
REACTOME_MITOTIC_G1_PHASE_AND_G1_S_TRANSITION	0.648913	-0.0395826	19.746	1.06578e-59	1.23138e-58	125.058
REACTOME_SENSORY_PROCESSING_OF_SOUND_BY_OUTER_HAIR_CELLS_OF_THE_COCHLEA	-0.523337	0.0278461	-19.7409	1.11935e-59	1.28931e-58	125.009
NUNODA_RESPONSE_TO_DASATINIB_IMATINIB_UP	0.472433	-0.0326969	19.7116	1.48382e-59	1.7039e-58	124.728
LI_DCP2_BOUND_MRNA	0.622277	-0.0339663	19.6951	1.73936e-59	1.99125e-58	124.569
REACTOME_PLATELET_CALCIUM_HOMEOSTASIS	-0.532494	0.0298323	-19.6941	1.75571e-59	2.00386e-58	124.56
IWANAGA_CARCINOGENESIS_BY_KRAS_PTEN_DN	-0.328451	0.0125965	-19.644	2.84071e-59	3.23238e-58	124.079
FAELT_B_CLL_WITH_VH3_21_DN	-0.454143	0.0185722	-19.6364	3.05588e-59	3.46671e-58	124.006
ZHONG_RESPONSE_TO_AZACITIDINE_AND_TSA_DN	0.566255	-0.0342714	19.6328	3.16536e-59	3.5801e-58	123.971
MISSIAGLIA_REGULATED_BY_METHYLATION_DN	0.680112	-0.029999	19.6193	3.60409e-59	4.05191e-58	123.842
REACTOME_MITOTIC_PROMETAPHASE	0.649961	-0.0346097	19.6018	4.26199e-59	4.76303e-58	123.674
KEGG_PYRIMIDINE_METABOLISM	0.489896	-0.027009	19.5938	4.60405e-59	5.13004e-58	123.597
FISCHER_G2_M_CELL_CYCLE	0.626664	-0.0327688	19.5846	5.03297e-59	5.59136e-58	123.509
LEE_LIVER_CANCER_MYC_TGFA_DN	-0.40865	0.0207867	-19.508	1.0511e-58	1.16427e-57	122.774
HOLLERN_PAPILLARY_BREAST_TUMOR	-0.462451	0.0360617	-19.4932	1.21198e-58	1.33852e-57	122.631
CAIRO_PML_TARGETS_BOUND_BY_MYC_UP	0.601652	-0.033154	19.4894	1.25698e-58	1.38415e-57	122.595
BLANCO_MELO_BRONCHIAL_EPITHELIAL_CELLS_INFLUENZA_A_INFECTION_UP	-0.393333	0.0100265	-19.4743	1.45266e-58	1.59495e-57	122.451
HERNANDEZ_ABERRANT_MITOSIS_BY_DOCETACEL_4NM_UP	-0.474939	0.0301917	-19.472	1.48547e-58	1.62623e-57	122.428
BENPORATH_MYC_MAX_TARGETS	0.365731	-0.0198868	19.4547	1.75499e-58	1.91569e-57	122.262
WINTER_HYPOXIA_DN	-0.587851	0.0297965	-19.4495	1.84389e-58	2.0069e-57	122.213
KEGG_NUCLEOTIDE_EXCISION_REPAIR	0.641438	-0.033218	19.4158	2.54878e-58	2.76609e-57	121.889
STARK_PREFRONTAL_CORTEX_22Q11_DELETION_DN	0.37869	-0.0285671	19.4093	2.71548e-58	2.9385e-57	121.826
REACTOME_TRNA_MODIFICATION_IN_THE_NUCLEUS_AND_CYTOSOL	0.614046	-0.0425755	19.401	2.9405e-58	3.17287e-57	121.747
KEGG_HOMOLOGOUS_RECOMBINATION	0.647141	-0.0339162	19.3991	2.99502e-58	3.22244e-57	121.728
MOHANKUMAR_HOXA1_TARGETS_UP	0.331396	-0.0168793	19.3981	3.02241e-58	3.24261e-57	121.719
WP_CILIOPATHIES	0.432424	-0.02776	19.3949	3.11752e-58	3.33513e-57	121.688
BUYTAERT_PHOTODYNAMIC_THERAPY_STRESS_DN	0.307295	-0.0211685	19.3928	3.18119e-58	3.39358e-57	121.668
SMITH_LIVER_CANCER	0.439144	-0.0366718	19.37	3.96293e-58	4.21552e-57	121.449
REACTOME_ANCHORING_OF_THE_BASAL_BODY_TO_THE_PLASMA_MEMBRANE	0.508579	-0.0361568	19.3664	4.10124e-58	4.34395e-57	121.415
YORDY_RECIPROCAL_REGULATION_BY_ETS1_AND_SP100_UP	0.412107	-0.0226323	19.3662	4.1068e-58	4.34395e-57	121.413
CHAUHAN_RESPONSE_TO_METHOXYESTRADIOL_UP	0.552537	-0.0366172	19.353	4.66607e-58	4.91227e-57	121.286
BIOCARTA_G2_PATHWAY	0.586373	-0.0223165	19.3529	4.67025e-58	4.91227e-57	121.285
KYNG_RESPONSE_TO_H2O2_VIA_ERCC6_UP	0.379798	-0.0406717	19.3338	5.61076e-58	5.88503e-57	121.102
FONTAINE_FOLLICULAR_THYROID_ADENOMA_DN	-0.334571	0.0232842	-19.3251	6.0992e-58	6.37952e-57	121.019
BILBAN_B_CLL_LPL_DN	-0.434292	0.011972	-19.321	6.34749e-58	6.62079e-57	120.979
REACTOME_NITRIC_OXIDE_STIMULATES_GUANYLATE_CYCLASE	-0.629839	0.0285978	-19.3186	6.49296e-58	6.75376e-57	120.956
WP_GASTRIC_CANCER_NETWORK_2	0.558947	-0.0289161	19.3176	6.55689e-58	6.80142e-57	120.946
GAUSSMANN_MLL_AF4_FUSION_TARGETS_G_DN	-0.420179	0.0166948	-19.2929	8.31642e-58	8.6028e-57	120.709
LU_AGING_BRAIN_DN	-0.293528	0.0229053	-19.2856	8.91729e-58	9.19902e-57	120.64
PID_TELOMERASE_PATHWAY	0.430099	-0.0376502	19.2695	1.0414e-57	1.07136e-56	120.485
ZAMORA_NOS2_TARGETS_UP	0.560347	-0.0353097	19.2675	1.06166e-57	1.08922e-56	120.465
PID_RB_1PATHWAY	0.443991	-0.0278723	19.2662	1.07506e-57	1.09996e-56	120.453
WU_APOPTOSIS_BY_CDKN1A_VIA_TP53	0.67946	-0.0284912	19.2544	1.20386e-57	1.2284e-56	120.34
REACTOME_SIGNALING_BY_GPCR	-0.293396	0.0142748	-19.2466	1.298e-57	1.32087e-56	120.265
CHIANG_LIVER_CANCER_SUBCLASS_PROLIFERATION_UP	0.534025	-0.0241097	19.238	1.40983e-57	1.43079e-56	120.182
PUJANA_BREAST_CANCER_WITH_BRCA1_MUTATED_UP	0.756679	-0.0420575	19.2332	1.476e-57	1.49391e-56	120.137
BENPORATH_ES_WITH_H3K27ME3	-0.262699	0.0227802	-19.2323	1.48915e-57	1.50316e-56	120.128
ZHANG_BREAST_CANCER_PROGENITORS_UP	0.458724	-0.0293055	19.2177	1.71443e-57	1.72593e-56	119.987
GOLDRATH_HOMEOSTATIC_PROLIFERATION	0.383679	-0.0295451	19.2144	1.76843e-57	1.77552e-56	119.956
REACTOME_CELL_CYCLE	0.572192	-0.0276875	19.2127	1.79777e-57	1.80017e-56	119.94
OSADA_ASCL1_TARGETS_UP	-0.381025	0.033907	-19.2069	1.90201e-57	1.89948e-56	119.884
FIGUEROA_AML_METHYLATION_CLUSTER_1_DN	-0.478674	0.0377025	-19.1867	2.3094e-57	2.30021e-56	119.69
REACTOME_HDR_THROUGH_SINGLE_STRAND_ANNEALING_SSA	0.696427	-0.0383906	19.1785	2.49844e-57	2.48191e-56	119.611
CAIRO_HEPATOBLASTOMA_UP	0.303336	-0.0200329	19.1702	2.7048e-57	2.67983e-56	119.532
BLUM_RESPONSE_TO_SALIRASIB_DN	0.523424	-0.026607	19.1625	2.91376e-57	2.8717e-56	119.458
REACTOME_SENSORY_PROCESSING_OF_SOUND	-0.461112	0.0293923	-19.159	3.01375e-57	2.96247e-56	119.424
WONG_ENDMETRIUM_CANCER_DN	-0.554818	0.0172075	-19.1563	3.09187e-57	3.03132e-56	119.399
REACTOME_TRANSMISSION_ACROSS_CHEMICAL_SYNAPSES	-0.282656	0.0196286	-19.1218	4.3107e-57	4.21528e-56	119.067
ZHANG_RESPONSE_TO_IKK_INHIBITOR_AND_TNF_DN	0.369853	-0.0311631	19.1108	4.79292e-57	4.67465e-56	118.961
LANDIS_ERBB2_BREAST_PRENEOPLASTIC_DN	-0.404092	0.0192535	-19.1034	5.14708e-57	5.00707e-56	118.89
FOURNIER_ACINAR_DEVELOPMENT_LATE_2	0.54903	-0.030644	19.0985	5.39532e-57	5.235e-56	118.843
REACTOME_SEPARATION_OF_SISTER_CHROMATIDS	0.677005	-0.0348368	19.0935	5.65589e-57	5.47367e-56	118.796
MULLIGHAN_MLL_SIGNATURE_1_UP	-0.338423	0.0236108	-19.0694	7.13294e-57	6.8854e-56	118.564
WINNEPENNINCKX_MELANOMA_METASTASIS_UP	0.687049	-0.0355398	19.0661	7.3668e-57	7.09291e-56	118.532
REACTOME_MUSCLE_CONTRACTION	-0.461816	0.0197758	-19.0585	7.92328e-57	7.60919e-56	118.459
RHEIN_ALL_GLUCOCORTICOID_THERAPY_DN	0.468865	-0.0263958	19.0414	9.33945e-57	8.94634e-56	118.295
KEGG_CYSTEINE_AND_METHIONINE_METABOLISM	0.495437	-0.0276271	19.0391	9.54618e-57	9.1211e-56	118.274
REACTOME_GLUCOSE_METABOLISM	0.368844	-0.0237431	19.0382	9.63123e-57	9.17901e-56	118.265
PEART_HDAC_PROLIFERATION_CLUSTER_DN	0.499156	-0.0273483	19.0336	1.00639e-56	9.56703e-56	118.221
MULLIGHAN_MLL_SIGNATURE_2_UP	-0.335179	0.0224752	-19.0195	1.15256e-56	1.09289e-55	118.085
REACTOME_RESOLUTION_OF_D_LOOP_STRUCTURES_THROUGH_SYNTHESIS_DEPENDENT_STRAND_ANNEALING_SDSA	0.713909	-0.045701	18.9878	1.5634e-56	1.47501e-55	117.781
KIM_MYC_AMPLIFICATION_TARGETS_UP	0.359284	-0.0207074	18.973	1.8034e-56	1.69719e-55	117.639
PEREZ_TP53_AND_TP63_TARGETS	-0.299944	0.017499	-18.967	1.91085e-56	1.7923e-55	117.581
NADERI_BREAST_CANCER_PROGNOSIS_UP	0.705814	-0.0298186	18.9668	1.91402e-56	1.7923e-55	117.579
ODONNELL_TFRC_TARGETS_UP	-0.280725	0.0105808	-18.966	1.92812e-56	1.80102e-55	117.572
REACTOME_HIV_LIFE_CYCLE	0.474794	-0.0341086	18.964	1.96671e-56	1.8325e-55	117.552
CUI_TCF21_TARGETS_2_DN	-0.346306	0.00873867	-18.9591	2.06101e-56	1.91562e-55	117.505
REACTOME_HOMOLOGOUS_DNA_PAIRING_AND_STRAND_EXCHANGE	0.698363	-0.0402523	18.9525	2.19518e-56	2.03528e-55	117.443
SHEDDEN_LUNG_CANCER_GOOD_SURVIVAL_A4	-0.261232	0.0107885	-18.9211	2.96998e-56	2.74687e-55	117.141
BIOCARTA_EFP_PATHWAY	0.559972	-0.0319581	18.9159	3.12167e-56	2.88006e-55	117.091
MARTINEZ_RESPONSE_TO_TRABECTEDIN_DN	0.353422	-0.0264476	18.9142	3.17467e-56	2.92178e-55	117.074
WP_CILIARY_LANDSCAPE	0.37777	-0.0334713	18.9038	3.50804e-56	3.2207e-55	116.975
MORI_LARGE_PRE_BII_LYMPHOCYTE_UP	0.69232	-0.0302472	18.8946	3.8333e-56	3.51074e-55	116.886
ZHAN_MULTIPLE_MYELOMA_MS_DN	0.402564	-0.0224166	18.8896	4.02089e-56	3.67359e-55	116.838
REACTOME_MITOCHONDRIAL_TRANSLATION	0.714039	-0.0526204	18.8865	4.14487e-56	3.77767e-55	116.808
REACTOME_TP53_REGULATES_TRANSCRIPTION_OF_CELL_CYCLE_GENES	0.545866	-0.0302787	18.8796	4.42748e-56	4.02547e-55	116.742
PUJANA_BRCA2_PCC_NETWORK	0.573747	-0.0289671	18.8707	4.82508e-56	4.3756e-55	116.657
REACTOME_CILIUM_ASSEMBLY	0.428556	-0.0323361	18.8704	4.83588e-56	4.3756e-55	116.654
REACTOME_G1_S_DNA_DAMAGE_CHECKPOINTS	0.59813	-0.0425435	18.8513	5.81487e-56	5.24876e-55	116.47
SHEPARD_CRASH_AND_BURN_MUTANT_DN	0.43957	-0.0212432	18.8488	5.95447e-56	5.36188e-55	116.447
WP_NUCLEOTIDE_METABOLISM	0.684069	-0.0481957	18.8209	7.78314e-56	6.99179e-55	116.179
REACTOME_RESOLUTION_OF_SISTER_CHROMATID_COHESION	0.689834	-0.0337704	18.8157	8.18448e-56	7.33478e-55	116.129
NAKAYAMA_SOFT_TISSUE_TUMORS_PCA2_UP	0.503423	-0.0233916	18.8117	8.50728e-56	7.60592e-55	116.091
PID_ATR_PATHWAY	0.730381	-0.0292631	18.8109	8.57488e-56	7.64814e-55	116.083
KONDO_PROSTATE_CANCER_WITH_H3K27ME3	-0.382295	0.0299776	-18.803	9.24718e-56	8.22824e-55	116.007
REACTOME_NUCLEAR_ENVELOPE_NE_REASSEMBLY	0.588806	-0.0314359	18.7781	1.17526e-55	1.04329e-54	115.768
FURUKAWA_DUSP6_TARGETS_PCI35_DN	0.549586	-0.0290834	18.7691	1.28175e-55	1.13514e-54	115.682
REACTOME_CELL_CYCLE_CHECKPOINTS	0.644893	-0.0262651	18.7465	1.59192e-55	1.40651e-54	115.465
WHITFIELD_CELL_CYCLE_G2_M	0.479341	-0.0284974	18.7103	2.25457e-55	1.98527e-54	115.118
PID_ANGIOPOIETIN_RECEPTOR_PATHWAY	-0.532819	0.0241185	-18.7102	2.25755e-55	1.98527e-54	115.117
WHITFIELD_CELL_CYCLE_LITERATURE	0.719647	-0.0268491	18.7099	2.26474e-55	1.98694e-54	115.114
BIDUS_METASTASIS_DN	-0.359046	0.0192159	-18.709	2.28354e-55	1.99876e-54	115.105
APPIERTO_RESPONSE_TO_FENRETINIDE_DN	0.431433	-0.0302647	18.7004	2.48003e-55	2.1657e-54	115.023
ISHIDA_E2F_TARGETS	0.765385	-0.0350393	18.6879	2.79662e-55	2.4365e-54	114.903
CLIMENT_BREAST_CANCER_COPY_NUMBER_UP	0.491795	-0.0389101	18.6716	3.27226e-55	2.84429e-54	114.746
LI_WILMS_TUMOR_VS_FETAL_KIDNEY_1_DN	0.568596	-0.0341471	18.6626	3.56647e-55	3.09286e-54	114.66
REACTOME_RECRUITMENT_OF_MITOTIC_CENTROSOME_PROTEINS_AND_COMPLEXES	0.500681	-0.0338009	18.6537	3.88623e-55	3.3624e-54	114.575
REACTOME_RESPONSE_OF_EIF2AK4_GCN2_TO_AMINO_ACID_DEFICIENCY	0.576843	-0.0484644	18.6435	4.28883e-55	3.70219e-54	114.476
REACTOME_DAP12_SIGNALING	-0.601841	0.0233426	-18.624	5.17027e-55	4.45141e-54	114.29
WANG_CLASSIC_ADIPOGENIC_TARGETS_OF_PPARG	-0.524004	0.0291837	-18.6238	5.18047e-55	4.45141e-54	114.288
RUIZ_TNC_TARGETS_DN	0.552474	-0.0339827	18.5998	6.52946e-55	5.59775e-54	114.057
BOHN_PRIMARY_IMMUNODEFICIENCY_SYNDROM_DN	-0.444217	0.0144236	-18.5877	7.33137e-55	6.27091e-54	113.941
PID_SHP2_PATHWAY	-0.427859	0.0176555	-18.5826	7.69873e-55	6.57017e-54	113.892
WIERENGA_PML_INTERACTOME	0.552427	-0.0422169	18.5743	8.34373e-55	7.10447e-54	113.812
GENTILE_UV_RESPONSE_CLUSTER_D6	-0.462846	0.0142342	-18.5641	9.20091e-55	7.81661e-54	113.715
WP_MRNA_PROCESSING	0.552639	-0.0308005	18.5571	9.84029e-55	8.34092e-54	113.648
ROSTY_CERVICAL_CANCER_PROLIFERATION_CLUSTER	0.729352	-0.0294054	18.5528	1.0259e-54	8.67625e-54	113.606
CROONQUIST_NRAS_SIGNALING_DN	0.703504	-0.0332514	18.5376	1.18729e-54	1.00186e-53	113.46
HOFFMANN_LARGE_TO_SMALL_PRE_BII_LYMPHOCYTE_UP	0.665472	-0.0294908	18.5352	1.21397e-54	1.02208e-53	113.438
GOBERT_OLIGODENDROCYTE_DIFFERENTIATION_UP	0.586173	-0.0267581	18.5319	1.25335e-54	1.05287e-53	113.406
RIGGI_EWING_SARCOMA_PROGENITOR_UP	-0.250871	0.0142043	-18.5315	1.258e-54	1.05442e-53	113.402
TOOKER_GEMCITABINE_RESISTANCE_UP	0.348212	-0.0275545	18.5159	1.46282e-54	1.22336e-53	113.252
BILBAN_B_CLL_LPL_UP	-0.384739	0.0205429	-18.5149	1.47579e-54	1.23147e-53	113.243
VILLANUEVA_LIVER_CANCER_KRT19_UP	0.5483	-0.0304652	18.5059	1.60939e-54	1.33997e-53	113.157
ZHAN_MULTIPLE_MYELOMA_CD2_UP	-0.464561	0.0237562	-18.5056	1.61381e-54	1.34067e-53	113.154
GAUSSMANN_MLL_AF4_FUSION_TARGETS_G_UP	-0.268597	0.0178586	-18.491	1.85721e-54	1.53947e-53	113.014
WHITFIELD_CELL_CYCLE_G2	0.494129	-0.0252114	18.4524	2.6927e-54	2.22711e-53	112.643
BOYLAN_MULTIPLE_MYELOMA_PCA3_DN	-0.319444	0.0199549	-18.4481	2.80461e-54	2.31457e-53	112.602
WP_MIRNAS_INVOLVED_IN_DNA_DAMAGE_RESPONSE	0.549131	-0.0262416	18.4466	2.84713e-54	2.34093e-53	112.587
YAO_HOXA10_TARGETS_VIA_PROGESTERONE_UP	-0.363851	0.011563	-18.4465	2.84901e-54	2.34093e-53	112.587
DEURIG_T_CELL_PROLYMPHOCYTIC_LEUKEMIA_DN	-0.38273	0.00743471	-18.4458	2.86791e-54	2.35131e-53	112.58
JAIN_NFKB_SIGNALING	0.390926	-0.0438205	18.4441	2.9159e-54	2.38545e-53	112.564
BUFFA_HYPOXIA_METAGENE	0.448913	-0.0390269	18.4331	3.24213e-54	2.64656e-53	112.458
PUJANA_BRCA_CENTERED_NETWORK	0.696034	-0.0384736	18.4275	3.42065e-54	2.78624e-53	112.404
KEGG_DNA_REPLICATION	0.696316	-0.0290821	18.4105	4.02618e-54	3.27236e-53	112.242
FULCHER_INFLAMMATORY_RESPONSE_LECTIN_VS_LPS_DN	-0.339753	0.0127571	-18.4092	4.07955e-54	3.30858e-53	112.228
EPPERT_PROGENITOR	0.502297	-0.0338898	18.4084	4.11002e-54	3.3261e-53	112.221
REACTOME_THROMBIN_SIGNALLING_THROUGH_PROTEINASE_ACTIVATED_RECEPTORS_PARS	-0.438192	0.0249932	-18.3703	5.92837e-54	4.78732e-53	111.856
FIGUEROA_AML_METHYLATION_CLUSTER_5_DN	-0.475592	0.0338584	-18.3612	6.46716e-54	5.19343e-53	111.769
KEGG_GAP_JUNCTION	-0.397903	0.01444	-18.3611	6.47253e-54	5.19343e-53	111.768
DUTERTRE_ESTRADIOL_RESPONSE_6HR_UP	0.364101	-0.0219264	18.3611	6.47277e-54	5.19343e-53	111.768
BENPORATH_PRC2_TARGETS	-0.268418	0.0232835	-18.3428	7.7204e-54	6.18126e-53	111.592
MEBARKI_HCC_PROGENITOR_FZD8CRD_UP	0.548508	-0.0281808	18.3386	8.03789e-54	6.42176e-53	111.552
NOUZOVA_METHYLATED_IN_APL	-0.345339	0.0108603	-18.3207	9.54457e-54	7.60931e-53	111.38
TAKEDA_TARGETS_OF_NUP98_HOXA9_FUSION_16D_UP	-0.319807	0.0130817	-18.3191	9.69437e-54	7.71236e-53	111.365
ZHAN_MULTIPLE_MYELOMA_PR_UP	0.756311	-0.0351255	18.3151	1.00708e-53	7.99491e-53	111.327
KONG_E2F3_TARGETS	0.716966	-0.0309708	18.3121	1.03641e-53	8.21039e-53	111.298
REACTOME_RHO_GTPASES_ACTIVATE_FORMINS	0.598218	-0.0293612	18.3017	1.14609e-53	9.06012e-53	111.198
YAO_TEMPORAL_RESPONSE_TO_PROGESTERONE_CLUSTER_1	-0.35851	0.0129538	-18.3005	1.1593e-53	9.14536e-53	111.186
WP_GLYCEROPHOSPHOLIPID_BIOSYNTHETIC_PATHWAY	-0.484695	0.00843926	-18.2855	1.33857e-53	1.05374e-52	111.043
SONG_TARGETS_OF_IE86_CMV_PROTEIN	0.704214	-0.03605	18.2723	1.52004e-53	1.19409e-52	110.916
KEGG_GNRH_SIGNALING_PATHWAY	-0.382734	0.0103049	-18.2697	1.55776e-53	1.22117e-52	110.892
WP_NUCLEOTIDE_EXCISION_REPAIR	0.614702	-0.0301779	18.2673	1.5949e-53	1.24768e-52	110.868
REACTOME_DNA_REPAIR	0.543868	-0.0204384	18.2592	1.7246e-53	1.34634e-52	110.79
MACLACHLAN_BRCA1_TARGETS_UP	0.503062	-0.0283321	18.2573	1.75513e-53	1.36732e-52	110.772
REACTOME_CONSTITUTIVE_SIGNALING_BY_ABERRANT_PI3K_IN_CANCER	-0.341512	0.0142065	-18.2434	2.00613e-53	1.55963e-52	110.639
BOYAULT_LIVER_CANCER_SUBCLASS_G23_UP	0.535054	-0.0318901	18.2407	2.05866e-53	1.59716e-52	110.613
WP_TRANSSULFURATION_AND_ONE_CARBON_METABOLISM	0.555722	-0.0248405	18.2399	2.07526e-53	1.60672e-52	110.605
REACTOME_HDR_THROUGH_HOMOLOGOUS_RECOMBINATION_HRR	0.638615	-0.0332343	18.2119	2.71614e-53	2.09858e-52	110.337
TOYOTA_TARGETS_OF_MIR34B_AND_MIR34C	0.479752	-0.0286173	18.2073	2.83856e-53	2.18866e-52	110.293
BIOCARTA_NO1_PATHWAY	-0.481293	0.0174599	-18.1954	3.18115e-53	2.44779e-52	110.179
MUNSHI_MULTIPLE_MYELOMA_UP	-0.363529	0.0243249	-18.1918	3.29286e-53	2.52857e-52	110.145
ZHOU_CELL_CYCLE_GENES_IN_IR_RESPONSE_6HR	0.702966	-0.027005	18.1792	3.719e-53	2.84997e-52	110.023
KEGG_LEUKOCYTE_TRANSENDOTHELIAL_MIGRATION	-0.417137	0.0279445	-18.16	4.47099e-53	3.41926e-52	109.839
WP_GASTRIC_CANCER_NETWORK_1	0.642801	-0.0359902	18.1585	4.53402e-53	3.46042e-52	109.825
DUTERTRE_ESTRADIOL_RESPONSE_24HR_UP	0.600184	-0.0246127	18.1463	5.09789e-53	3.88288e-52	109.709
RAY_TUMORIGENESIS_BY_ERBB2_CDC25A_DN	-0.251384	0.00633061	-18.1432	5.25228e-53	3.99237e-52	109.679
TIEN_INTESTINE_PROBIOTICS_24HR_UP	0.465673	-0.0233484	18.1402	5.40647e-53	4.10128e-52	109.65
WP_REGULATION_OF_WNTBCATENIN_SIGNALING_BY_SMALL_MOLECULE_COMPOUNDS	-0.494862	0.0271107	-18.1037	7.67621e-53	5.81133e-52	109.3
REACTOME_CELL_CYCLE_MITOTIC	0.545151	-0.0251435	18.1021	7.79888e-53	5.88665e-52	109.284
LEE_AGING_MUSCLE_DN	-0.430274	0.0268371	-18.102	7.80706e-53	5.88665e-52	109.283
BERENJENO_TRANSFORMED_BY_RHOA_DN	-0.308688	0.0104792	-18.0873	8.98905e-53	6.76431e-52	109.143
REACTOME_NS1_MEDIATED_EFFECTS_ON_HOST_PATHWAYS	0.594553	-0.0419615	18.0863	9.07897e-53	6.81831e-52	109.133
KEGG_TIGHT_JUNCTION	-0.364484	0.0229413	-18.0775	9.87701e-53	7.40283e-52	109.049
CHEN_ETV5_TARGETS_TESTIS	0.65733	-0.0446246	18.0771	9.91685e-53	7.41788e-52	109.045
CHANDRAN_METASTASIS_UP	0.279995	-0.022123	18.0717	1.04415e-52	7.79483e-52	108.993
WP_BASE_EXCISION_REPAIR	0.65484	-0.0275773	18.0507	1.27682e-52	9.49395e-52	108.792
KEGG_BASE_EXCISION_REPAIR	0.65484	-0.0275773	18.0507	1.27682e-52	9.49395e-52	108.792
REACTOME_AURKA_ACTIVATION_BY_TPX2	0.520967	-0.0366028	18.0455	1.34331e-52	9.96867e-52	108.742
SU_TESTIS	0.650463	-0.0396551	18.0387	1.43291e-52	1.06126e-51	108.677
BENPORATH_CYCLING_GENES	0.455684	-0.0244142	18.0335	1.507e-52	1.11394e-51	108.627
REACTOME_APC_C_MEDIATED_DEGRADATION_OF_CELL_CYCLE_PROTEINS	0.707687	-0.0424762	18.0294	1.56766e-52	1.1565e-51	108.588
STANELLE_E2F1_TARGETS	0.534	-0.0396664	18.0283	1.5836e-52	1.16596e-51	108.578
REACTOME_G_ALPHA_Q_SIGNALLING_EVENTS	-0.287524	0.0141482	-18.0139	1.81935e-52	1.33692e-51	108.439
SIMBULAN_PARP1_TARGETS_DN	0.650383	-0.0400124	17.9805	2.50703e-52	1.83507e-51	108.119
LI_AMPLIFIED_IN_LUNG_CANCER	0.390072	-0.0152498	17.9427	3.60277e-52	2.63199e-51	107.757
FUJII_YBX1_TARGETS_DN	0.584498	-0.0295364	17.9304	4.05546e-52	2.95694e-51	107.639
ZHONG_RESPONSE_TO_AZACITIDINE_AND_TSA_UP	-0.31088	0.0101966	-17.9266	4.20413e-52	3.05348e-51	107.603
LI_WILMS_TUMOR_VS_FETAL_KIDNEY_1_UP	-0.295765	0.0122882	-17.9215	4.41782e-52	3.2025e-51	107.554
WP_ONE_CARBON_METABOLISM_AND_RELATED_PATHWAYS	0.393405	-0.0243994	17.9145	4.72474e-52	3.41838e-51	107.487
GOLDRATH_IMMUNE_MEMORY	-0.316559	0.0142431	-17.8884	6.07007e-52	4.38329e-51	107.237
RAMALHO_STEMNESS_DN	-0.516713	0.0169653	-17.8818	6.46211e-52	4.65743e-51	107.174
CROONQUIST_IL6_DEPRIVATION_UP	-0.53569	0.0277672	-17.8799	6.58661e-52	4.73328e-51	107.155
LINDGREN_BLADDER_CANCER_CLUSTER_2B	-0.478663	0.0125283	-17.8798	6.59255e-52	4.73328e-51	107.155
CROONQUIST_IL6_DEPRIVATION_DN	0.667285	-0.0273833	17.8772	6.75715e-52	4.8422e-51	107.13
SERVITJA_LIVER_HNF1A_TARGETS_DN	-0.261394	0.0228103	-17.8764	6.80958e-52	4.87047e-51	107.122
KANG_DOXORUBICIN_RESISTANCE_UP	0.726079	-0.0322542	17.8715	7.13759e-52	5.09537e-51	107.075
PID_ERA_GENOMIC_PATHWAY	0.388159	-0.033039	17.8677	7.40291e-52	5.2666e-51	107.039
WP_PEPTIDE_GPCRS	-0.495123	0.0248617	-17.8676	7.4055e-52	5.2666e-51	107.039
HU_GENOTOXIC_DAMAGE_24HR	0.506715	-0.0395107	17.8577	8.1496e-52	5.78483e-51	106.943
KONDO_EZH2_TARGETS	-0.280923	0.010293	-17.8305	1.05727e-51	7.49063e-51	106.683
KEGG_MISMATCH_REPAIR	0.641315	-0.0215168	17.8103	1.28427e-51	9.08179e-51	106.489
VANHARANTA_UTERINE_FIBROID_DN	-0.36726	0.00265837	-17.8067	1.32929e-51	9.38246e-51	106.455
LI_WILMS_TUMOR_ANAPLASTIC_UP	0.766264	-0.0386974	17.7875	1.59781e-51	1.12566e-50	106.271
REACTOME_OPIOID_SIGNALLING	-0.332388	0.00855251	-17.7743	1.81295e-51	1.27484e-50	106.145
RAMASWAMY_METASTASIS_UP	0.463937	-0.0197036	17.7664	1.95644e-51	1.37317e-50	106.069
LE_NEURONAL_DIFFERENTIATION_DN	0.69666	-0.0330019	17.7336	2.67881e-51	1.87666e-50	105.756
MORI_IMMATURE_B_LYMPHOCYTE_DN	0.640375	-0.0277274	17.733	2.69589e-51	1.88511e-50	105.749
REACTOME_ORGANELLE_BIOGENESIS_AND_MAINTENANCE	0.362258	-0.0258943	17.7316	2.73183e-51	1.9067e-50	105.736
WEST_ADRENOCORTICAL_TUMOR_DN	-0.3753	0.0109023	-17.7307	2.75519e-51	1.91943e-50	105.728
GRAESSMANN_APOPTOSIS_BY_DOXORUBICIN_DN	0.257839	-0.0202244	17.7229	2.97007e-51	2.0653e-50	105.653
ZHOU_CELL_CYCLE_GENES_IN_IR_RESPONSE_24HR	0.635356	-0.0228474	17.7159	3.17584e-51	2.20431e-50	105.586
BIDUS_METASTASIS_UP	0.547914	-0.0298213	17.7044	3.5469e-51	2.45731e-50	105.476
SWEET_LUNG_CANCER_KRAS_DN	-0.376083	0.0100062	-17.7027	3.60557e-51	2.49336e-50	105.459
REACTOME_RESOLUTION_OF_D_LOOP_STRUCTURES	0.672765	-0.0419243	17.6918	4.00228e-51	2.7626e-50	105.355
ZHANG_PROLIFERATING_VS_QUIESCENT	0.44867	-0.0222138	17.6907	4.04451e-51	2.78663e-50	105.345
YAO_TEMPORAL_RESPONSE_TO_PROGESTERONE_CLUSTER_11	0.438904	-0.0228642	17.6713	4.87079e-51	3.34978e-50	105.159
REACTOME_ANTI_INFLAMMATORY_RESPONSE_FAVOURING_LEISHMANIA_PARASITE_INFECTION	-0.400739	0.0222767	-17.6581	5.53043e-51	3.79648e-50	105.032
GREENBAUM_E2A_TARGETS_UP	0.618348	-0.0289413	17.657	5.58818e-51	3.82913e-50	105.022
DIAZ_CHRONIC_MEYLOGENOUS_LEUKEMIA_UP	0.287477	-0.0226937	17.6289	7.31491e-51	5.00319e-50	104.753
GAUSSMANN_MLL_AF4_FUSION_TARGETS_B_UP	-0.477435	0.0388478	-17.6248	7.60708e-51	5.19356e-50	104.714
LY_AGING_OLD_DN	0.594688	-0.0297579	17.6101	8.76283e-51	5.97177e-50	104.573
PLASARI_NFIC_TARGETS_BASAL_DN	-0.414779	0.0329523	-17.602	9.46999e-51	6.44199e-50	104.496
LIU_SOX4_TARGETS_DN	0.276313	-0.0189271	17.6009	9.56682e-51	6.4961e-50	104.486
REN_BOUND_BY_E2F	0.64531	-0.0317348	17.6005	9.60271e-51	6.50869e-50	104.482
SMID_BREAST_CANCER_BASAL_UP	0.253359	-0.0147831	17.5978	9.85766e-51	6.66946e-50	104.456
NELSON_RESPONSE_TO_ANDROGEN_UP	-0.332713	0.00846019	-17.5939	1.02309e-50	6.90957e-50	104.419
KEGG_FC_EPSILON_RI_SIGNALING_PATHWAY	-0.438212	0.0152169	-17.5915	1.04709e-50	7.05896e-50	104.396
WEST_ADRENOCORTICAL_TUMOR_MARKERS_UP	0.537635	-0.0294251	17.5724	1.25711e-50	8.45957e-50	104.213
REACTOME_PI3K_AKT_SIGNALING_IN_CANCER	-0.309389	0.00904463	-17.5706	1.27972e-50	8.5963e-50	104.195
KEGG_ALANINE_ASPARTATE_AND_GLUTAMATE_METABOLISM	0.387033	-0.0319019	17.5634	1.37008e-50	9.18688e-50	104.127
LU_AGING_BRAIN_UP	-0.334479	0.00402932	-17.5296	1.89437e-50	1.26798e-49	103.804
HOEGERKORP_CD44_TARGETS_DIRECT_UP	-0.459644	0.0322516	-17.5293	1.90046e-50	1.26979e-49	103.801
KAUFFMANN_MELANOMA_RELAPSE_UP	0.695589	-0.03187	17.4515	4.00579e-50	2.66895e-49	103.057
SIG_PIP3_SIGNALING_IN_B_LYMPHOCYTES	-0.47988	0.0172605	-17.4514	4.00875e-50	2.66895e-49	103.056
BOYLAN_MULTIPLE_MYELOMA_C_D_DN	-0.310405	0.0106723	-17.4464	4.20736e-50	2.79622e-49	103.008
LAIHO_COLORECTAL_CANCER_SERRATED_UP	-0.447312	0.00778217	-17.4451	4.25824e-50	2.82503e-49	102.996
TARTE_PLASMA_CELL_VS_PLASMABLAST_DN	0.488122	-0.023616	17.432	4.82887e-50	3.19796e-49	102.871
GAVIN_FOXP3_TARGETS_CLUSTER_P6	0.584135	-0.0234909	17.4074	6.10905e-50	4.03864e-49	102.636
DESERT_EXTRACELLULAR_MATRIX_HEPATOCELLULAR_CARCINOMA_SUBCLASS_UP	-0.402591	0.0141675	-17.4035	6.34493e-50	4.18721e-49	102.598
PUIFFE_INVASION_INHIBITED_BY_ASCITES_UP	0.386765	-0.0229473	17.3996	6.58746e-50	4.33964e-49	102.561
REACTOME_LAGGING_STRAND_SYNTHESIS	0.633548	-0.0223913	17.3929	7.0192e-50	4.61595e-49	102.497
BASAKI_YBX1_TARGETS_UP	0.473507	-0.026174	17.3919	7.0853e-50	4.65127e-49	102.488
CORRE_MULTIPLE_MYELOMA_DN	-0.284144	0.0220102	-17.3766	8.20556e-50	5.37729e-49	102.342
REACTOME_DAP12_INTERACTIONS	-0.548699	0.0200113	-17.3585	9.76324e-50	6.38693e-49	102.168
YAMASHITA_LIVER_CANCER_WITH_EPCAM_UP	0.395442	-0.0244154	17.353	1.02906e-49	6.7202e-49	102.116
BOYAULT_LIVER_CANCER_SUBCLASS_G123_UP	0.524322	-0.0272201	17.343	1.13225e-49	7.38125e-49	102.02
REACTOME_SWITCHING_OF_ORIGINS_TO_A_POST_REPLICATIVE_STATE	0.681956	-0.0416093	17.3405	1.15938e-49	7.54503e-49	101.997
NAKAMURA_TUMOR_ZONE_PERIPHERAL_VS_CENTRAL_UP	0.339074	-0.0261488	17.3179	1.43954e-49	9.33591e-49	101.781
REACTOME_METABOLISM_OF_NUCLEOTIDES	0.404888	-0.0224753	17.3012	1.68913e-49	1.09357e-48	101.621
CAFFAREL_RESPONSE_TO_THC_DN	0.581172	-0.0430419	17.299	1.72463e-49	1.11463e-48	101.601
JOHNSTONE_PARVB_TARGETS_3_DN	0.472729	-0.0307218	17.2849	1.97421e-49	1.27156e-48	101.466
MONNIER_POSTRADIATION_TUMOR_ESCAPE_UP	0.288037	-0.0256712	17.2754	2.16261e-49	1.39051e-48	101.375
RUTELLA_RESPONSE_TO_CSF2RB_AND_IL4_DN	-0.355468	0.0119059	-17.2713	2.24827e-49	1.44312e-48	101.336
TONKS_TARGETS_OF_RUNX1_RUNX1T1_FUSION_MONOCYTE_DN	-0.467118	0.0190163	-17.271	2.25653e-49	1.44595e-48	101.333
DACOSTA_ERCC3_ALLELE_XPCS_VS_TTD_DN	-0.435255	0.0208273	-17.2453	2.88405e-49	1.84491e-48	101.088
EGUCHI_CELL_CYCLE_RB1_TARGETS	0.731232	-0.0337574	17.2417	2.98562e-49	1.90663e-48	101.053
REACTOME_ACTIVATION_OF_THE_PRE_REPLICATIVE_COMPLEX	0.712435	-0.0384371	17.2357	3.16327e-49	2.01665e-48	100.996
BLANCO_MELO_COVID19_BRONCHIAL_EPITHELIAL_CELLS_SARS_COV_2_INFECTION_DN	-0.362632	0.0232172	-17.2312	3.30165e-49	2.1013e-48	100.953
WP_PURINE_METABOLISM_AND_RELATED_DISORDERS	0.502981	-0.0327088	17.2197	3.68556e-49	2.34167e-48	100.843
ASTON_MAJOR_DEPRESSIVE_DISORDER_DN	-0.253773	0.0154522	-17.2044	4.2658e-49	2.70576e-48	100.697
WP_WHITE_FAT_CELL_DIFFERENTIATION	-0.424818	0.0138179	-17.1972	4.57185e-49	2.89499e-48	100.628
MORI_PRE_BI_LYMPHOCYTE_UP	0.563555	-0.0263591	17.1903	4.88242e-49	3.08645e-48	100.563
CROONQUIST_NRAS_SIGNALING_UP	-0.500336	0.0265234	-17.18	5.3866e-49	3.39944e-48	100.465
PUJANA_XPRSS_INT_NETWORK	0.640465	-0.0343248	17.1652	6.20555e-49	3.90971e-48	100.323
ZIRN_TRETINOIN_RESPONSE_WT1_UP	-0.507798	0.0186522	-17.1602	6.50961e-49	4.0944e-48	100.276
MAYBURD_RESPONSE_TO_L663536_DN	0.419529	-0.0330622	17.1587	6.60555e-49	4.1478e-48	100.261
HOWLIN_PUBERTAL_MAMMARY_GLAND	-0.337947	0.0245021	-17.1393	7.95259e-49	4.9853e-48	100.076
SESTO_RESPONSE_TO_UV_C7	0.399099	-0.0277165	17.1387	8.00012e-49	5.00674e-48	100.07
REACTOME_REGULATION_OF_PLK1_ACTIVITY_AT_G2_M_TRANSITION	0.432891	-0.0297356	17.1383	8.03165e-49	5.01811e-48	100.066
YORDY_RECIPROCAL_REGULATION_BY_ETS1_AND_SP100_DN	-0.271474	0.0114555	-17.1322	8.50993e-49	5.30811e-48	100.008
LEIN_MIDBRAIN_MARKERS	-0.302054	0.0196076	-17.1207	9.49829e-49	5.91477e-48	99.8987
NABA_PROTEOGLYCANS	-0.56892	0.0175998	-17.0978	1.18297e-48	7.35437e-48	99.6798
REACTOME_TRANSCRIPTION_COUPLED_NUCLEOTIDE_EXCISION_REPAIR_TC_NER	0.540528	-0.021238	17.0968	1.19363e-48	7.40841e-48	99.6708
GEORGES_CELL_CYCLE_MIR192_TARGETS	0.534538	-0.0375523	17.0946	1.21967e-48	7.55752e-48	99.6493
REACTOME_TP53_REGULATES_TRANSCRIPTION_OF_GENES_INVOLVED_IN_G2_CELL_CYCLE_ARREST	0.609963	-0.0213735	17.0853	1.33233e-48	8.242e-48	99.5612
REACTOME_DNA_STRAND_ELONGATION	0.677113	-0.0264816	17.0828	1.36538e-48	8.4326e-48	99.5367
DAZARD_RESPONSE_TO_UV_SCC_UP	0.391953	-0.0290155	17.0742	1.48199e-48	9.13774e-48	99.455
REACTOME_POLYMERASE_SWITCHING	0.603809	-0.018983	17.0738	1.48718e-48	9.15468e-48	99.4515
YANG_BREAST_CANCER_ESR1_DN	0.341589	-0.0177331	17.0725	1.50647e-48	9.25829e-48	99.4386
CHICAS_RB1_TARGETS_SENESCENT	0.290646	-0.0227644	17.0548	1.78406e-48	1.09463e-47	99.2699
BIOCARTA_FAS_PATHWAY	0.431783	-0.0188877	17.0451	1.95798e-48	1.19938e-47	99.1771
WP_DNA_REPLICATION	0.663696	-0.0267517	17.0332	2.1935e-48	1.34146e-47	99.0639
FINETTI_BREAST_CANCER_KINOME_RED	0.731588	-0.037896	17.0285	2.29374e-48	1.40049e-47	99.0193
ROYLANCE_BREAST_CANCER_16Q_COPY_NUMBER_UP	0.456005	-0.0281982	17.0208	2.46889e-48	1.50498e-47	98.9459
WP_TP53_NETWORK	0.415117	-0.0313529	17.0022	2.94865e-48	1.79452e-47	98.7687
ODONNELL_TFRC_TARGETS_DN	0.622559	-0.0282265	16.9973	3.09079e-48	1.87798e-47	98.7218
FERREIRA_EWINGS_SARCOMA_UNSTABLE_VS_STABLE_UP	0.590773	-0.0257922	16.9295	5.90561e-48	3.57671e-47	98.0759
WP_DNA_MISMATCH_REPAIR	0.626011	-0.0266392	16.9241	6.21837e-48	3.76006e-47	98.0244
KANG_FLUOROURACIL_RESISTANCE_UP	0.348261	-0.0252561	16.9172	6.64056e-48	4.00889e-47	97.9589
REACTOME_DNA_REPLICATION	0.64941	-0.0339114	16.917	6.6531e-48	4.01002e-47	97.957
REACTOME_RESOLUTION_OF_ABASIC_SITES_AP_SITES	0.623332	-0.0213975	16.9037	7.55768e-48	4.54066e-47	97.8299
REACTOME_INTRAFLAGELLAR_TRANSPORT	0.48751	-0.0437907	16.8892	8.67771e-48	5.20524e-47	97.692
GARCIA_TARGETS_OF_FLI1_AND_DAX1_DN	0.466292	-0.0204325	16.8877	8.80043e-48	5.27044e-47	97.678
MEBARKI_HCC_PROGENITOR_FZD8CRD_DN	-0.299676	0.0236808	-16.8804	9.43892e-48	5.64381e-47	97.6082
PAPASPYRIDONOS_UNSTABLE_ATEROSCLEROTIC_PLAQUE_UP	-0.469503	0.0200647	-16.8668	1.07473e-47	6.40573e-47	97.4787
NAKAMURA_ADIPOGENESIS_EARLY_UP	-0.397278	-2.6794e-05	-16.8606	1.14035e-47	6.78605e-47	97.4196
REACTOME_RESOLUTION_OF_AP_SITES_VIA_THE_MULTIPLE_NUCLEOTIDE_PATCH_REPLACEMENT_PATHWAY	0.621024	-0.0193859	16.847	1.29806e-47	7.70019e-47	97.2904
REACTOME_PCNA_DEPENDENT_LONG_PATCH_BASE_EXCISION_REPAIR	0.621024	-0.0193859	16.847	1.29806e-47	7.70019e-47	97.2904
JIANG_VHL_TARGETS	0.367553	-0.0240458	16.8306	1.51881e-47	8.99549e-47	97.1337
WANG_RESPONSE_TO_GSK3_INHIBITOR_SB216763_DN	0.468568	-0.025262	16.8292	1.53816e-47	9.09574e-47	97.1211
PID_NFAT_3PATHWAY	-0.356266	0.00979188	-16.8258	1.58911e-47	9.38222e-47	97.0886
RUTELLA_RESPONSE_TO_HGF_UP	-0.300854	0.0104545	-16.8221	1.64576e-47	9.70144e-47	97.0536
SCHEIDEREIT_IKK_INTERACTING_PROTEINS	-0.390929	0.0172973	-16.8199	1.68144e-47	9.89626e-47	97.0322
REACTOME_ACTIVATION_OF_ATR_IN_RESPONSE_TO_REPLICATION_STRESS	0.699317	-0.0327563	16.8159	1.74719e-47	1.02672e-46	96.994
THUM_SYSTOLIC_HEART_FAILURE_UP	-0.349946	0.0106234	-16.797	2.09124e-47	1.22697e-46	96.8147
BURTON_ADIPOGENESIS_3	0.622624	-0.0270264	16.7968	2.09658e-47	1.22818e-46	96.8122
KEGG_PHOSPHATIDYLINOSITOL_SIGNALING_SYSTEM	-0.355335	0.0183376	-16.7925	2.18306e-47	1.27685e-46	96.7718
BOQUEST_STEM_CELL_CULTURED_VS_FRESH_DN	-0.480393	0.0120112	-16.7652	2.83417e-47	1.6551e-46	96.5115
REACTOME_NEGATIVE_REGULATION_OF_THE_PI3K_AKT_NETWORK	-0.30744	0.0117905	-16.7636	2.87643e-47	1.67717e-46	96.4967
MCBRYAN_PUBERTAL_BREAST_5_6WK_UP	-0.27241	0.0141038	-16.7628	2.90012e-47	1.68836e-46	96.4885
PEDRIOLI_MIR31_TARGETS_DN	-0.274081	0.00851043	-16.7494	3.29434e-47	1.9149e-46	96.3614
REACTOME_LEISHMANIA_INFECTION	-0.339274	0.0199622	-16.747	3.37164e-47	1.95378e-46	96.3383
BERENJENO_TRANSFORMED_BY_RHOA_FOREVER_UP	-0.495594	0.0239783	-16.7231	4.23318e-47	2.44547e-46	96.1113
DUNNE_TARGETS_OF_AML1_MTG8_FUSION_UP	-0.487111	0.0207322	-16.7171	4.48266e-47	2.58562e-46	96.0542
WINTER_HYPOXIA_UP	0.327483	-0.0251378	16.7166	4.5021e-47	2.59285e-46	96.0499
REACTOME_ONCOGENE_INDUCED_SENESCENCE	0.423332	-0.0297183	16.7123	4.69135e-47	2.69771e-46	96.0088
LEE_LIVER_CANCER_MYC_DN	-0.368615	0.0176647	-16.7012	5.2185e-47	2.99625e-46	95.9026
REACTOME_RECRUITMENT_OF_NUMA_TO_MITOTIC_CENTROSOMES	0.411134	-0.0279515	16.6981	5.37387e-47	3.08075e-46	95.8733
WEST_ADRENOCORTICAL_TUMOR_UP	0.445996	-0.0233445	16.6958	5.49013e-47	3.14259e-46	95.852
REACTOME_PLATELET_ACTIVATION_SIGNALING_AND_AGGREGATION	-0.331767	0.0165961	-16.6804	6.36328e-47	3.63685e-46	95.7048
SHIPP_DLBCL_VS_FOLLICULAR_LYMPHOMA_DN	-0.500081	0.0190624	-16.6799	6.38937e-47	3.64621e-46	95.7007
KEGG_PURINE_METABOLISM	0.259901	-0.0196716	16.6789	6.4526e-47	3.67671e-46	95.6909
LANDIS_BREAST_CANCER_PROGRESSION_DN	-0.437129	0.0174907	-16.6739	6.7678e-47	3.85047e-46	95.6433
MARKEY_RB1_CHRONIC_LOF_DN	-0.403927	0.0273709	-16.6602	7.70888e-47	4.37925e-46	95.5135
REACTOME_SUMOYLATION_OF_INTRACELLULAR_RECEPTORS	-0.430843	0.0113509	-16.6543	8.16089e-47	4.62902e-46	95.4566
SHEPARD_BMYB_TARGETS	0.488753	-0.0164008	16.6304	1.024e-46	5.79956e-46	95.2303
HORIUCHI_WTAP_TARGETS_DN	0.484729	-0.0198754	16.6249	1.07954e-46	6.10495e-46	95.1776
REACTOME_DNA_DAMAGE_BYPASS	0.510025	-0.0255249	16.6154	1.18167e-46	6.67242e-46	95.0874
REACTOME_DUAL_INCISION_IN_GG_NER	0.559228	-0.0193117	16.6072	1.27758e-46	7.20317e-46	95.0096
PECE_MAMMARY_STEM_CELL_DN	-0.336414	0.0100333	-16.6036	1.32207e-46	7.44282e-46	94.9755
ACEVEDO_LIVER_TUMOR_VS_NORMAL_ADJACENT_TISSUE_UP	0.275684	-0.0176398	16.5975	1.402e-46	7.881e-46	94.9169
ENK_UV_RESPONSE_EPIDERMIS_UP	0.271971	-0.0161481	16.5958	1.42393e-46	7.9923e-46	94.9014
LINDGREN_BLADDER_CANCER_CLUSTER_3_UP	0.460184	-0.0198795	16.592	1.47645e-46	8.2747e-46	94.8653
GENTILE_UV_LOW_DOSE_UP	0.409482	-0.0406045	16.5918	1.47934e-46	8.27855e-46	94.8634
TANG_SENESCENCE_TP53_TARGETS_DN	0.579131	-0.0311429	16.5897	1.50915e-46	8.43285e-46	94.8435
CHEN_LVAD_SUPPORT_OF_FAILING_HEART_DN	-0.402067	0.0108885	-16.5828	1.61251e-46	8.997e-46	94.7774
KIM_WT1_TARGETS_DN	0.337659	-0.0227538	16.5711	1.80255e-46	1.00424e-45	94.6663
BASSO_B_LYMPHOCYTE_NETWORK	0.363357	-0.0175983	16.5692	1.83515e-46	1.02089e-45	94.6484
WEIGEL_OXIDATIVE_STRESS_RESPONSE	0.387988	-0.0165825	16.5635	1.93706e-46	1.07599e-45	94.5945
MOLENAAR_TARGETS_OF_CCND1_AND_CDK4_DN	0.599736	-0.0256328	16.5506	2.19146e-46	1.2155e-45	94.4714
MORI_SMALL_PRE_BII_LYMPHOCYTE_UP	-0.332724	0.0125117	-16.5434	2.3471e-46	1.29991e-45	94.403
WP_FACTORS_AND_PATHWAYS_AFFECTING_INSULINLIKE_GROWTH_FACTOR_IGF1AKT_SIGNALING	-0.35837	0.0130991	-16.5385	2.4572e-46	1.35888e-45	94.3573
GARGALOVIC_RESPONSE_TO_OXIDIZED_PHOSPHOLIPIDS_TURQUOISE_UP	-0.338528	0.00598079	-16.5217	2.88482e-46	1.59302e-45	94.1972
WIKMAN_ASBESTOS_LUNG_CANCER_DN	-0.525806	0.0302271	-16.5134	3.12258e-46	1.72178e-45	94.1183
ACEVEDO_LIVER_CANCER_WITH_H3K27ME3_UP	-0.265826	0.0107351	-16.5081	3.28495e-46	1.80865e-45	94.0677
MALONEY_RESPONSE_TO_17AAG_DN	0.428582	-0.0238634	16.4908	3.87296e-46	2.12928e-45	93.9035
REACTOME_TRANSLESION_SYNTHESIS_BY_Y_FAMILY_DNA_POLYMERASES_BYPASSES_LESIONS_ON_DNA_TEMPLATE	0.498838	-0.0246325	16.4892	3.93222e-46	2.1587e-45	93.8883
CHEOK_RESPONSE_TO_MERCAPTOPURINE_AND_LD_MTX_DN	0.417933	-0.0381269	16.486	4.05132e-46	2.22083e-45	93.8586
KEGG_MAPK_SIGNALING_PATHWAY	-0.259302	0.00329573	-16.4751	4.49407e-46	2.45995e-45	93.7551
DAZARD_RESPONSE_TO_UV_SCC_DN	0.30635	-0.0293823	16.4496	5.73063e-46	3.13224e-45	93.5127
REACTOME_ABERRANT_REGULATION_OF_MITOTIC_G1_S_TRANSITION_IN_CANCER_DUE_TO_RB1_DEFECTS	0.525419	-0.0503122	16.4436	6.06616e-46	3.31082e-45	93.456
REACTOME_SCF_SKP2_MEDIATED_DEGRADATION_OF_P27_P21	0.584288	-0.0479677	16.4415	6.18564e-46	3.37113e-45	93.4365
KIM_MYCN_AMPLIFICATION_TARGETS_DN	-0.287221	0.016575	-16.4358	6.53501e-46	3.55637e-45	93.3817
WP_H19_ACTION_RBE2F1_SIGNALING_AND_CDKBETACATENIN_ACTIVITY	0.487519	-0.036254	16.4283	7.01838e-46	3.8139e-45	93.3106
LEE_EARLY_T_LYMPHOCYTE_UP	0.585092	-0.0249089	16.414	8.03958e-46	4.36252e-45	93.1751
REACTOME_DUAL_INCISION_IN_TC_NER	0.516915	-0.0213254	16.3903	1.00699e-45	5.45632e-45	92.9505
ZHENG_GLIOBLASTOMA_PLASTICITY_UP	0.374206	-0.0177096	16.3893	1.01695e-45	5.50235e-45	92.9407
VALK_AML_CLUSTER_4	-0.350902	0.0224665	-16.3801	1.10927e-45	5.99327e-45	92.854
REACTOME_SIGNALING_BY_VEGF	-0.362818	0.0208667	-16.3753	1.1618e-45	6.26807e-45	92.8079
KEGG_UBIQUITIN_MEDIATED_PROTEOLYSIS	0.358806	-0.034132	16.3485	1.49828e-45	8.07179e-45	92.5542
SCHLOSSER_SERUM_RESPONSE_AUGMENTED_BY_MYC	0.404025	-0.0143531	16.3356	1.69375e-45	9.11182e-45	92.4319
KAUFFMANN_DNA_REPLICATION_GENES	0.501242	-0.0206899	16.3074	2.2157e-45	1.19027e-44	92.164
WANG_METASTASIS_OF_BREAST_CANCER_ESR1_UP	0.615616	-0.0333022	16.3007	2.35967e-45	1.26579e-44	92.1013
WP_TCELL_RECEPTOR_AND_COSTIMULATORY_SIGNALING	-0.572036	0.0154534	-16.2888	2.64297e-45	1.41574e-44	91.9882
VALK_AML_CLUSTER_10	-0.41041	0.026511	-16.2842	2.76153e-45	1.47714e-44	91.9444
CHARAFE_BREAST_CANCER_BASAL_VS_MESENCHYMAL_DN	-0.386256	0.007879	-16.2701	3.15506e-45	1.68524e-44	91.8116
VANTVEER_BREAST_CANCER_BRCA1_UP	0.395476	-0.0111791	16.2497	3.8316e-45	2.0437e-44	91.6178
BIOCARTA_P53_PATHWAY	0.428532	-0.0213669	16.2392	4.23426e-45	2.25527e-44	91.5182
RORIE_TARGETS_OF_EWSR1_FLI1_FUSION_DN	-0.420242	0.0128414	-16.2239	4.89325e-45	2.60257e-44	91.3739
LEE_DOUBLE_POLAR_THYMOCYTE	-0.43438	0.0121005	-16.2101	5.58096e-45	2.96415e-44	91.2428
WP_TRANSLATION_INHIBITORS_IN_CHRONICALLY_ACTIVATED_PDGFRA_CELLS	-0.40552	0.0297422	-16.1938	6.51104e-45	3.45324e-44	91.0891
HOSHIDA_LIVER_CANCER_SUBCLASS_S3	-0.26218	0.0160968	-16.19	6.7552e-45	3.57769e-44	91.0524
HESS_TARGETS_OF_HOXA9_AND_MEIS1_UP	0.448376	-0.0271833	16.1832	7.20568e-45	3.81089e-44	90.988
MCCLUNG_COCAIN_REWARD_4WK	-0.303729	0.0144748	-16.176	7.71404e-45	4.07401e-44	90.92
ODONNELL_TARGETS_OF_MYC_AND_TFRC_DN	0.6589	-0.0289468	16.174	7.86286e-45	4.14678e-44	90.9009
FLORIO_NEOCORTEX_BASAL_RADIAL_GLIA_DN	0.532027	-0.0247552	16.1689	8.2535e-45	4.34669e-44	90.8526
UDAYAKUMAR_MED1_TARGETS_DN	-0.252734	0.0102134	-16.1646	8.59396e-45	4.51966e-44	90.8123
BLANCO_MELO_BRONCHIAL_EPITHELIAL_CELLS_INFLUENZA_A_DEL_NS1_INFECTION_DN	0.596379	-0.0188838	16.1609	8.89758e-45	4.67278e-44	90.7777
COLLER_MYC_TARGETS_UP	0.49903	-0.0335534	16.1372	1.11421e-44	5.84336e-44	90.5533
NAKAMURA_CANCER_MICROENVIRONMENT_DN	0.53987	-0.0246598	16.1094	1.45128e-44	7.5899e-44	90.2898
REACTOME_ATF4_ACTIVATES_GENES_IN_RESPONSE_TO_ENDOPLASMIC_RETICULUM_STRESS	0.573154	-0.0345081	16.0878	1.78133e-44	9.30307e-44	90.0854
YAO_TEMPORAL_RESPONSE_TO_PROGESTERONE_CLUSTER_13	0.420513	-0.0248856	16.0703	2.10135e-44	1.09591e-43	89.9207
BURTON_ADIPOGENESIS_11	-0.330183	0.0193874	-16.0358	2.91509e-44	1.51819e-43	89.5943
WP_SUDDEN_INFANT_DEATH_SYNDROME_SIDS_SUSCEPTIBILITY_PATHWAYS	-0.269931	0.0191495	-16.0356	2.9197e-44	1.51849e-43	89.5927
BONOME_OVARIAN_CANCER_SURVIVAL_SUBOPTIMAL_DEBULKING	-0.252278	0.0028321	-16.0288	3.11522e-44	1.61793e-43	89.5281
CHIARADONNA_NEOPLASTIC_TRANSFORMATION_KRAS_CDC25_UP	0.285169	-0.0214618	16.0248	3.23517e-44	1.67791e-43	89.4904
REACTOME_DNA_REPLICATION_PRE_INITIATION	0.636908	-0.0412623	16.0222	3.31493e-44	1.7169e-43	89.4661
CHIARADONNA_NEOPLASTIC_TRANSFORMATION_KRAS_UP	0.305186	-0.0151307	15.9862	4.66365e-44	2.4088e-43	89.1257
REACTOME_APC_C_CDH1_MEDIATED_DEGRADATION_OF_CDC20_AND_OTHER_APC_C_CDH1_TARGETED_PROTEINS_IN_LATE_MITOSIS_EARLY_G1	0.645132	-0.0386578	15.9838	4.76814e-44	2.45939e-43	89.1036
PID_INTEGRIN_A4B1_PATHWAY	-0.460942	0.0187516	-15.9579	6.09368e-44	3.13879e-43	88.859
CHANG_IMMORTALIZED_BY_HPV31_UP	-0.26856	0.0107278	-15.9556	6.23193e-44	3.2056e-43	88.8367
MIKKELSEN_ES_ICP_WITH_H3K4ME3_AND_H3K27ME3	-0.295064	0.0265429	-15.9498	6.58016e-44	3.3801e-43	88.7824
REACTOME_FLT3_SIGNALING	-0.443633	0.018091	-15.9432	7.00698e-44	3.58952e-43	88.7198
FEVR_CTNNB1_TARGETS_UP	-0.292177	0.0116651	-15.939	7.2876e-44	3.72819e-43	88.6806
TURASHVILI_BREAST_NORMAL_DUCTAL_VS_LOBULAR_UP	0.323809	-0.029601	15.9315	7.82515e-44	3.99232e-43	88.6097
LY_AGING_MIDDLE_DN	0.692589	-0.0351968	15.9289	8.02491e-44	4.08868e-43	88.5845
GENTLES_LEUKEMIC_STEM_CELL_UP	-0.501422	0.00885152	-15.9162	9.04813e-44	4.60376e-43	88.4649
AMIT_EGF_RESPONSE_480_MCF10A	0.358505	-0.0249131	15.9106	9.54336e-44	4.84916e-43	88.4117
BORCZUK_MALIGNANT_MESOTHELIOMA_DN	-0.411498	0.0323827	-15.9103	9.56607e-44	4.85414e-43	88.4094
KOKKINAKIS_METHIONINE_DEPRIVATION_96HR_DN	0.377291	-0.0213985	15.8889	1.17181e-43	5.93813e-43	88.207
RAGHAVACHARI_PLATELET_SPECIFIC_GENES	-0.329206	0.00747655	-15.8663	1.45005e-43	7.33818e-43	87.9946
WANG_MLL_TARGETS	-0.257754	0.0114947	-15.8558	1.60161e-43	8.08342e-43	87.8955
REACTOME_OTHER_SEMAPHORIN_INTERACTIONS	-0.447863	0.0421205	-15.8315	2.01554e-43	1.01589e-42	87.6663
LE_EGR2_TARGETS_DN	-0.313391	0.00429244	-15.8303	2.03969e-43	1.02668e-42	87.6544
REACTOME_NRAGE_SIGNALS_DEATH_THROUGH_JNK	-0.411678	0.00870525	-15.8062	2.55938e-43	1.28654e-42	87.4281
WP_PROXIMAL_TUBULE_TRANSPORT	-0.480413	0.0221589	-15.8024	2.65358e-43	1.33211e-42	87.392
MCBRYAN_PUBERTAL_BREAST_5_6WK_DN	-0.352619	0.0163642	-15.801	2.68909e-43	1.34814e-42	87.3788
TAKEDA_TARGETS_OF_NUP98_HOXA9_FUSION_10D_UP	-0.283216	0.00976508	-15.798	2.76584e-43	1.38477e-42	87.3507
REICHERT_MITOSIS_LIN9_TARGETS	0.670184	-0.0312644	15.7974	2.78168e-43	1.39084e-42	87.345
MONTERO_THYROID_CANCER_POOR_SURVIVAL_UP	0.681891	-0.0300864	15.7802	3.2744e-43	1.63502e-42	87.1824
ROSS_AML_WITH_MLL_FUSIONS	-0.341767	0.0252571	-15.742	4.69869e-43	2.3431e-42	86.8223
VALK_AML_CLUSTER_5	-0.437394	0.0320253	-15.7371	4.92065e-43	2.45054e-42	86.7763
TOMIDA_METASTASIS_DN	0.394079	-0.0390647	15.7342	5.05629e-43	2.51475e-42	86.7492
YAO_TEMPORAL_RESPONSE_TO_PROGESTERONE_CLUSTER_0	-0.332226	0.0119825	-15.7322	5.15429e-43	2.5601e-42	86.7301
MITSIADES_RESPONSE_TO_APLIDIN_UP	-0.270909	-0.00146651	-15.7241	5.56088e-43	2.7584e-42	86.6544
REACTOME_REGULATION_OF_INSULIN_SECRETION	-0.306814	0.0104034	-15.7203	5.76269e-43	2.85474e-42	86.6188
REACTOME_ORC1_REMOVAL_FROM_CHROMATIN	0.647786	-0.0387667	15.7023	6.83445e-43	3.38121e-42	86.4488
AKL_HTLV1_INFECTION_DN	-0.338906	0.0118215	-15.6951	7.31629e-43	3.61483e-42	86.3808
PID_TXA2PATHWAY	-0.380086	0.0159716	-15.6803	8.41139e-43	4.15043e-42	86.2418
REACTOME_CHROMOSOME_MAINTENANCE	0.552114	-0.0186303	15.6736	8.95975e-43	4.41521e-42	86.1788
SCHAEFFER_PROSTATE_DEVELOPMENT_48HR_DN	-0.293684	0.0117213	-15.6409	1.2201e-42	6.00454e-42	85.8709
PAL_PRMT5_TARGETS_UP	0.365166	-0.0186316	15.6373	1.26167e-42	6.20101e-42	85.8375
MIDORIKAWA_AMPLIFIED_IN_LIVER_CANCER	0.408105	-0.0346771	15.6238	1.43333e-42	7.0355e-42	85.7104
GRAHAM_NORMAL_QUIESCENT_VS_NORMAL_DIVIDING_DN	0.610413	-0.023263	15.6053	1.70604e-42	8.35225e-42	85.5367
REACTOME_NUCLEAR_RECEPTOR_TRANSCRIPTION_PATHWAY	-0.391427	0.00704075	-15.5841	2.08348e-42	1.01868e-41	85.3374
KEGG_SPLICEOSOME	0.523063	-0.030599	15.5726	2.32271e-42	1.13417e-41	85.2291
PEART_HDAC_PROLIFERATION_CLUSTER_UP	0.429759	-0.0403554	15.5579	2.66818e-42	1.30117e-41	85.0908
YU_MYC_TARGETS_DN	-0.51226	0.0199681	-15.5465	2.97058e-42	1.44676e-41	84.9838
REACTOME_GAP_FILLING_DNA_REPAIR_SYNTHESIS_AND_LIGATION_IN_GG_NER	0.554717	-0.0156172	15.5342	3.33548e-42	1.62237e-41	84.8683
YU_MYC_TARGETS_UP	0.622936	-0.0245601	15.5286	3.51592e-42	1.70793e-41	84.8158
KEGG_OLFACTORY_TRANSDUCTION	-0.427536	0.0274338	-15.5203	3.80065e-42	1.84386e-41	84.7381
KOKKINAKIS_METHIONINE_DEPRIVATION_48HR_DN	0.342229	-0.0139728	15.5097	4.19934e-42	2.03465e-41	84.6387
KEGG_PENTOSE_PHOSPHATE_PATHWAY	0.434262	-0.0303704	15.5061	4.34611e-42	2.10305e-41	84.6044
WONG_ADULT_TISSUE_STEM_MODULE	-0.276217	0.00597679	-15.5016	4.53312e-42	2.19071e-41	84.5624
KEGG_LYSINE_DEGRADATION	0.437536	-0.0196625	15.4993	4.63178e-42	2.23552e-41	84.541
STARK_PREFRONTAL_CORTEX_22Q11_DELETION_UP	-0.296436	0.0122828	-15.4897	5.06982e-42	2.4438e-41	84.4509
VERNELL_RETINOBLASTOMA_PATHWAY_UP	0.566244	-0.0274172	15.466	6.34019e-42	3.05223e-41	84.2279
REACTOME_PERK_REGULATES_GENE_EXPRESSION	0.553601	-0.0309442	15.4379	8.25602e-42	3.96944e-41	83.9647
BROWNE_HCMV_INFECTION_48HR_DN	-0.252206	0.011431	-15.4231	9.49031e-42	4.55705e-41	83.8258
ONDER_CDH1_TARGETS_1_DN	0.30303	-0.020684	15.4124	1.04954e-41	5.03324e-41	83.7255
GAZDA_DIAMOND_BLACKFAN_ANEMIA_PROGENITOR_DN	0.407638	-0.0253641	15.405	1.12481e-41	5.38734e-41	83.6564
PARK_TRETINOIN_RESPONSE_AND_PML_RARA_FUSION	-0.463949	0.0223961	-15.3951	1.23441e-41	5.90474e-41	83.5637
COLINA_TARGETS_OF_4EBP1_AND_4EBP2	0.254571	-0.0253154	15.3926	1.2638e-41	6.03764e-41	83.5403
REACTOME_G2_M_CHECKPOINTS	0.544265	-0.0176815	15.3837	1.37483e-41	6.55971e-41	83.4563
MACAEVA_PBMC_RESPONSE_TO_IR	0.308914	-0.0313112	15.3834	1.3789e-41	6.57079e-41	83.4534
DARWICHE_PAPILLOMA_RISK_HIGH_UP	0.301123	-0.0197208	15.3615	1.69434e-41	8.06367e-41	83.248
SCHAEFFER_PROSTATE_DEVELOPMENT_AND_CANCER_BOX5_UP	-0.459007	0.00554807	-15.3454	1.96964e-41	9.362e-41	83.0979
HOFFMANN_LARGE_TO_SMALL_PRE_BII_LYMPHOCYTE_DN	-0.325428	0.016126	-15.3162	2.59134e-41	1.23015e-40	82.8245
REACTOME_UNWINDING_OF_DNA	0.703796	-0.0304668	15.2878	3.38459e-41	1.60469e-40	82.5582
YAO_TEMPORAL_RESPONSE_TO_PROGESTERONE_CLUSTER_17	0.367475	-0.0140416	15.2746	3.83276e-41	1.81488e-40	82.4343
INGRAM_SHH_TARGETS_UP	-0.286831	0.00688112	-15.2643	4.21888e-41	1.9952e-40	82.3386
REACTOME_INTERCONVERSION_OF_NUCLEOTIDE_DI_AND_TRIPHOSPHATES	0.526967	-0.0334008	15.2585	4.45517e-41	2.1043e-40	82.2843
ZHENG_GLIOBLASTOMA_PLASTICITY_DN	-0.35591	0.0183984	-15.247	4.96209e-41	2.34078e-40	82.1769
XU_HGF_SIGNALING_NOT_VIA_AKT1_48HR_DN	0.510578	-0.0364285	15.23	5.82533e-41	2.74455e-40	82.017
REACTOME_SIGNALING_BY_TYPE_1_INSULIN_LIKE_GROWTH_FACTOR_1_RECEPTOR_IGF1R	-0.319769	0.0246817	-15.2129	6.83895e-41	3.21808e-40	81.8571
KEGG_ADIPOCYTOKINE_SIGNALING_PATHWAY	-0.314052	0.00816637	-15.2118	6.90988e-41	3.24738e-40	81.8468
JOHANSSON_BRAIN_CANCER_EARLY_VS_LATE_DN	-0.465692	0.0202223	-15.1976	7.88998e-41	3.70336e-40	81.7146
REACTOME_M_PHASE	0.473643	-0.0211551	15.192	8.31567e-41	3.89829e-40	81.6622
REACTOME_SENSORY_PERCEPTION	-0.270318	0.0176903	-15.1773	9.54095e-41	4.46712e-40	81.5252
HU_GENOTOXIC_DAMAGE_4HR	0.559539	-0.0218847	15.1672	1.04908e-40	4.90573e-40	81.4306
MIKKELSEN_MCV6_ICP_WITH_H3K27ME3	-0.376934	0.0294969	-15.1647	1.07451e-40	5.01838e-40	81.4067
YAO_TEMPORAL_RESPONSE_TO_PROGESTERONE_CLUSTER_7	0.376156	-0.0252771	15.1494	1.2402e-40	5.78502e-40	81.2637
GRAHAM_CML_DIVIDING_VS_NORMAL_QUIESCENT_UP	0.524937	-0.0177529	15.1401	1.35218e-40	6.29956e-40	81.1776
NUYTTEN_EZH2_TARGETS_UP	-0.250751	0.000396328	-15.0895	2.17342e-40	1.01005e-39	80.7045
LY_AGING_PREMATURE_DN	0.523252	-0.0302976	15.0893	2.17663e-40	1.01029e-39	80.703
LASTOWSKA_NEUROBLASTOMA_COPY_NUMBER_UP	0.296106	-0.0120224	15.0857	2.25242e-40	1.04418e-39	80.6689
HASLINGER_B_CLL_WITH_11Q23_DELETION	0.384603	-0.0272459	15.0842	2.28361e-40	1.05733e-39	80.6552
LEE_CALORIE_RESTRICTION_NEOCORTEX_UP	0.293052	-0.0184711	15.0758	2.47113e-40	1.14274e-39	80.5766
TRAYNOR_RETT_SYNDROM_DN	-0.36911	0.0224043	-15.0721	2.55814e-40	1.18153e-39	80.5421
LUI_THYROID_CANCER_CLUSTER_5	-0.49291	0.0539159	-15.0719	2.5616e-40	1.18167e-39	80.5407
REACTOME_DEATH_RECEPTOR_SIGNALLING	-0.295228	-0.00061231	-15.0706	2.59263e-40	1.19452e-39	80.5287
SENGUPTA_NASOPHARYNGEAL_CARCINOMA_UP	0.376587	-0.0318834	15.0612	2.83082e-40	1.30107e-39	80.4411
BRACHAT_RESPONSE_TO_CAMPTOTHECIN_DN	0.347304	-0.0304891	15.0581	2.91553e-40	1.33836e-39	80.4117
REACTOME_TERMINATION_OF_TRANSLESION_DNA_SYNTHESIS	0.464247	-0.0188822	15.0344	3.63829e-40	1.66811e-39	80.191
REACTOME_PEPTIDE_HORMONE_METABOLISM	-0.275823	0.0249356	-15.0044	4.81897e-40	2.20405e-39	79.9109
FIGUEROA_AML_METHYLATION_CLUSTER_3_DN	-0.434623	0.0275824	-15.0041	4.82968e-40	2.20626e-39	79.9086
WEST_ADRENOCORTICAL_TUMOR_MARKERS_DN	-0.394392	0.0214757	-14.9972	5.15282e-40	2.35101e-39	79.8441
WANG_TARGETS_OF_MLL_CBP_FUSION_UP	-0.354202	0.0161633	-14.9969	5.1661e-40	2.35421e-39	79.8415
CERIBELLI_PROMOTERS_INACTIVE_AND_BOUND_BY_NFY	-0.407396	0.0426144	-14.9947	5.27679e-40	2.40174e-39	79.8204
BROWNE_HCMV_INFECTION_4HR_UP	-0.349722	0.0132974	-14.9903	5.49741e-40	2.49913e-39	79.7796
SUZUKI_RESPONSE_TO_TSA_AND_DECITABINE_1A	-0.429961	0.0183991	-14.988	5.6161e-40	2.54999e-39	79.7583
PID_E2F_PATHWAY	0.415233	-0.0222263	14.9818	5.95027e-40	2.69846e-39	79.7007
PID_ENDOTHELIN_PATHWAY	-0.323851	0.00696958	-14.9631	7.08964e-40	3.21129e-39	79.526
REACTOME_DOWNSTREAM_SIGNALING_EVENTS_OF_B_CELL_RECEPTOR_BCR	-0.461329	0.023829	-14.9621	7.15578e-40	3.23734e-39	79.5168
EPPERT_HSC_R	-0.253677	-0.00126461	-14.9584	7.4024e-40	3.34489e-39	79.483
BIOCARTA_PPARA_PATHWAY	-0.305753	0.00663812	-14.9568	7.51345e-40	3.39099e-39	79.4682
ODONNELL_TARGETS_OF_MYC_AND_TFRC_UP	-0.351836	0.0157483	-14.9397	8.81881e-40	3.97058e-39	79.3085
REACTOME_INTEGRATION_OF_ENERGY_METABOLISM	-0.261064	0.0108735	-14.9261	1.00103e-39	4.50165e-39	79.1822
DEMAGALHAES_AGING_UP	-0.423622	0.0247514	-14.9253	1.00897e-39	4.5319e-39	79.1743
GARY_CD5_TARGETS_DN	0.368219	-0.0221039	14.9251	1.01063e-39	4.53393e-39	79.1727
HUNSBERGER_EXERCISE_REGULATED_GENES	-0.41599	0.0191227	-14.9237	1.02363e-39	4.58681e-39	79.16
HOLLERN_EMT_BREAST_TUMOR_UP	-0.420779	0.00844768	-14.9156	1.10435e-39	4.94261e-39	79.0843
BLUM_RESPONSE_TO_SALIRASIB_UP	0.311775	-0.02686	14.91	1.1642e-39	5.20423e-39	79.0317
WP_THERMOGENESIS	-0.3105	0.0194773	-14.9052	1.21728e-39	5.43505e-39	78.9873
LEIN_ASTROCYTE_MARKERS	-0.411445	0.0268744	-14.9035	1.23677e-39	5.51552e-39	78.9714
BOYAULT_LIVER_CANCER_SUBCLASS_G6_DN	-0.445335	0.0225228	-14.9032	1.23999e-39	5.52335e-39	78.9688
RUTELLA_RESPONSE_TO_HGF_VS_CSF2RB_AND_IL4_UP	-0.304333	0.00991266	-14.8957	1.33042e-39	5.91911e-39	78.8987
REACTOME_NEGATIVE_REGULATORS_OF_DDX58_IFIH1_SIGNALING	-0.520486	0.00389323	-14.8863	1.45203e-39	6.45252e-39	78.8115
CHEN_LVAD_SUPPORT_OF_FAILING_HEART_UP	-0.355258	-0.00596139	-14.8756	1.60398e-39	7.11934e-39	78.7123
GRADE_COLON_VS_RECTAL_CANCER_UP	0.357775	-0.0377592	14.874	1.62855e-39	7.21983e-39	78.6972
WP_PATHWAYS_AFFECTED_IN_ADENOID_CYSTIC_CARCINOMA	0.386443	-0.024567	14.8567	1.91404e-39	8.4655e-39	78.5362
MORI_EMU_MYC_LYMPHOMA_BY_ONSET_TIME_DN	-0.465132	0.0174824	-14.8532	1.97703e-39	8.73382e-39	78.5039
REACTOME_SIGNALING_BY_BRAF_AND_RAF_FUSIONS	-0.40051	0.0226543	-14.8334	2.37922e-39	1.04982e-38	78.3194
JAATINEN_HEMATOPOIETIC_STEM_CELL_DN	-0.377626	0.0139668	-14.7914	3.5192e-39	1.55101e-38	77.9292
PID_KIT_PATHWAY	-0.379058	0.0147273	-14.7879	3.63401e-39	1.59973e-38	77.8972
SCIBETTA_KDM5B_TARGETS_DN	0.38286	-0.0283817	14.7783	3.97448e-39	1.74756e-38	77.808
BIOCARTA_MCM_PATHWAY	0.622869	-0.0307003	14.777	4.02445e-39	1.76746e-38	77.7955
IKEDA_MIR30_TARGETS_UP	-0.339151	0.00497423	-14.7665	4.43577e-39	1.94583e-38	77.6985
IWANAGA_E2F1_TARGETS_INDUCED_BY_SERUM	0.460968	-0.0230433	14.7622	4.61658e-39	2.02278e-38	77.6587
CASORELLI_ACUTE_PROMYELOCYTIC_LEUKEMIA_DN	0.347712	-0.0235626	14.7438	5.47956e-39	2.3981e-38	77.4879
OUELLET_OVARIAN_CANCER_INVASIVE_VS_LMP_UP	0.368944	-0.0193884	14.7191	6.89987e-39	3.01618e-38	77.2582
PID_NOTCH_PATHWAY	0.366538	-0.0249303	14.6931	8.78663e-39	3.83649e-38	77.0173
DAZARD_UV_RESPONSE_CLUSTER_G1	0.316696	-0.0108425	14.6894	9.09219e-39	3.96284e-38	76.9833
REACTOME_CELLULAR_RESPONSE_TO_STARVATION	0.342622	-0.0290775	14.6894	9.09712e-39	3.96284e-38	76.9827
STEIN_ESRRA_TARGETS_RESPONSIVE_TO_ESTROGEN_DN	0.494966	-0.0353842	14.6878	9.23192e-39	4.0169e-38	76.9681
NATSUME_RESPONSE_TO_INTERFERON_BETA_UP	-0.296092	0.00900751	-14.6818	9.76208e-39	4.24266e-38	76.9124
ZIRN_TRETINOIN_RESPONSE_UP	-0.444651	0.00811525	-14.6762	1.02848e-38	4.46467e-38	76.8605
WP_PYRIMIDINE_METABOLISM_AND_RELATED_DISEASES	0.413029	-0.0223949	14.6688	1.1015e-38	4.77613e-38	76.7921
BERTUCCI_MEDULLARY_VS_DUCTAL_BREAST_CANCER_DN	-0.359213	0.00972756	-14.6678	1.11188e-38	4.8156e-38	76.7827
MARZEC_IL2_SIGNALING_UP	0.319853	-0.0305985	14.63	1.57976e-38	6.82621e-38	76.4327
WALLACE_PROSTATE_CANCER_RACE_UP	-0.428489	0.00964181	-14.6288	1.59798e-38	6.89702e-38	76.4213
CAIRO_LIVER_DEVELOPMENT_DN	-0.261232	0.0238871	-14.6008	2.07106e-38	8.92861e-38	76.1629
OISHI_CHOLANGIOMA_STEM_CELL_LIKE_DN	-0.276185	0.0187184	-14.5841	2.41859e-38	1.04149e-37	76.0083
SLEBOS_HEAD_AND_NECK_CANCER_WITH_HPV_UP	0.40659	-0.014707	14.5774	2.57582e-38	1.10793e-37	75.9456
GENTILE_RESPONSE_CLUSTER_D3	0.416322	-0.0326351	14.5497	3.3312e-38	1.4312e-37	75.6893
BOQUEST_STEM_CELL_UP	-0.383496	0.00599189	-14.5289	4.03828e-38	1.733e-37	75.4975
GAUSSMANN_MLL_AF4_FUSION_TARGETS_F_DN	-0.31714	0.0137922	-14.5108	4.77521e-38	2.04691e-37	75.3305
CHEBOTAEV_GR_TARGETS_DN	-0.257429	0.014381	-14.5105	4.7885e-38	2.05026e-37	75.3277
FERRANDO_T_ALL_WITH_MLL_ENL_FUSION_DN	0.400181	-0.0150152	14.5024	5.16233e-38	2.20781e-37	75.2528
WAMUNYOKOLI_OVARIAN_CANCER_LMP_DN	-0.39886	0.000134168	-14.469	7.0354e-38	3.00545e-37	74.9443
LUCAS_HNF4A_TARGETS_UP	-0.411011	0.0262392	-14.4679	7.10663e-38	3.03243e-37	74.9343
LEE_AGING_NEOCORTEX_DN	-0.307534	0.0300999	-14.4629	7.44308e-38	3.17239e-37	74.8882
MIKKELSEN_MEF_ICP_WITH_H3K4ME3_AND_H3K27ME3	-0.375877	0.0213541	-14.4528	8.17687e-38	3.4812e-37	74.7945
SESTO_RESPONSE_TO_UV_C2	0.365025	-0.0332529	14.449	8.46786e-38	3.601e-37	74.7597
DING_LUNG_CANCER_EXPRESSION_BY_COPY_NUMBER	0.416418	-0.0199371	14.4397	9.23122e-38	3.91675e-37	74.6736
RUAN_RESPONSE_TO_TROGLITAZONE_UP	-0.333785	0.0145513	-14.4395	9.24666e-38	3.91887e-37	74.672
WEST_ADRENOCORTICAL_CARCINOMA_VS_ADENOMA_DN	-0.432099	0.0316968	-14.4386	9.32249e-38	3.94656e-37	74.6638
KYNG_WERNER_SYNDROM_AND_NORMAL_AGING_UP	0.273125	-0.0164893	14.4355	9.59389e-38	4.05688e-37	74.6353
VANTVEER_BREAST_CANCER_METASTASIS_DN	0.418941	-0.0282904	14.3977	1.36159e-37	5.74467e-37	74.2864
QI_PLASMACYTOMA_UP	-0.338189	0.0152216	-14.3845	1.5394e-37	6.48761e-37	74.1641
LINDGREN_BLADDER_CANCER_CLUSTER_2A_DN	-0.317585	-0.00131712	-14.3589	1.95073e-37	8.21027e-37	73.9281
STEGER_ADIPOGENESIS_UP	-0.377946	0.00582259	-14.3588	1.95253e-37	8.21027e-37	73.9272
AMBROSINI_FLAVOPIRIDOL_TREATMENT_TP53	-0.260316	0.0150735	-14.3428	2.26251e-37	9.50307e-37	73.7804
HUANG_GATA2_TARGETS_UP	-0.309513	0.0120386	-14.3376	2.3748e-37	9.96134e-37	73.7321
DURAND_STROMA_S_UP	-0.251873	0.0117274	-14.3375	2.37693e-37	9.96134e-37	73.7313
MORI_LARGE_PRE_BII_LYMPHOCYTE_DN	-0.472777	0.00245791	-14.3294	2.56132e-37	1.07221e-36	73.6568
ZHAN_MULTIPLE_MYELOMA_CD2_DN	0.293259	-0.0166005	14.3238	2.69653e-37	1.12756e-36	73.6056
WENG_POR_DOSAGE	-0.390224	0.0221663	-14.2939	3.55409e-37	1.4812e-36	73.3304
WP_SMALL_CELL_LUNG_CANCER	0.254106	-0.0303772	14.2854	3.84481e-37	1.60058e-36	73.2521
REACTOME_GOLGI_TO_ER_RETROGRADE_TRANSPORT	0.395421	-0.0242122	14.2798	4.05157e-37	1.68479e-36	73.1999
LINDGREN_BLADDER_CANCER_WITH_LOH_IN_CHR9Q	0.289885	-0.0270021	14.2545	5.11521e-37	2.12474e-36	72.9677
STARK_HYPPOCAMPUS_22Q11_DELETION_UP	-0.359754	0.00510951	-14.2478	5.44362e-37	2.25616e-36	72.9057
REACTOME_DNA_DOUBLE_STRAND_BREAK_REPAIR	0.478964	-0.0138725	14.2466	5.50231e-37	2.27546e-36	72.895
BHAT_ESR1_TARGETS_VIA_AKT1_UP	0.264811	-0.0114163	14.2057	8.02397e-37	3.31463e-36	72.5191
WONG_ENDMETRIUM_CANCER_UP	0.34721	-0.0122186	14.2002	8.44388e-37	3.48426e-36	72.4683
WP_FOCAL_ADHESIONPI3KAKTMTORSIGNALING_PATHWAY	-0.275051	0.0121052	-14.1971	8.68163e-37	3.57843e-36	72.4406
WP_ENDOCHONDRAL_OSSIFICATION	-0.307198	0.0104516	-14.1931	9.01207e-37	3.7065e-36	72.4034
WP_ENDOCHONDRAL_OSSIFICATION_WITH_SKELETAL_DYSPLASIAS	-0.307198	0.0104516	-14.1931	9.01207e-37	3.7065e-36	72.4034
WANG_CISPLATIN_RESPONSE_AND_XPC_UP	0.275157	-0.00786439	14.1831	9.88437e-37	4.06081e-36	72.3114
VALK_AML_CLUSTER_1	-0.36133	0.0168124	-14.1731	1.08327e-36	4.44556e-36	72.2201
FRASOR_TAMOXIFEN_RESPONSE_UP	0.283024	-0.0294411	14.1604	1.21783e-36	4.99232e-36	72.1034
PID_CD8_TCR_PATHWAY	-0.533594	0.00545211	-14.1594	1.22923e-36	5.03354e-36	72.0942
ONDER_CDH1_TARGETS_2_UP	-0.345589	0.00228081	-14.1588	1.23571e-36	5.05455e-36	72.0889
ZHAN_MULTIPLE_MYELOMA_SUBGROUPS	0.503712	-0.0211418	14.1581	1.2436e-36	5.08131e-36	72.0826
IVANOVA_HEMATOPOIESIS_STEM_CELL_LONG_TERM	-0.252629	0.0101066	-14.1523	1.31232e-36	5.35626e-36	72.029
VILIMAS_NOTCH1_TARGETS_DN	-0.566087	0.0254672	-14.1427	1.43394e-36	5.8463e-36	71.9407
WENDT_COHESIN_TARGETS_UP	0.441148	-0.0438794	14.137	1.51045e-36	6.15156e-36	71.8889
SCHLOSSER_SERUM_RESPONSE_UP	-0.303713	0.0219108	-14.1344	1.54754e-36	6.29579e-36	71.8647
PRAMOONJAGO_SOX4_TARGETS_DN	0.421474	-0.0156219	14.1337	1.55682e-36	6.32668e-36	71.8588
KORKOLA_CORRELATED_WITH_POU5F1	0.397637	-0.0232134	14.132	1.58267e-36	6.42478e-36	71.8424
PID_TCR_PATHWAY	-0.530292	0.0138037	-14.107	1.99079e-36	8.06409e-36	71.6138
WANG_TUMOR_INVASIVENESS_UP	0.25938	-0.0121796	14.0863	2.40902e-36	9.7477e-36	71.4239
WP_PDGF_PATHWAY	-0.407889	-0.000271066	-14.0687	2.83334e-36	1.144e-35	71.2622
GARGALOVIC_RESPONSE_TO_OXIDIZED_PHOSPHOLIPIDS_TURQUOISE_DN	0.521199	-0.0201555	14.0644	2.94659e-36	1.18845e-35	71.2232
REACTOME_L1CAM_INTERACTIONS	-0.305846	0.0186826	-14.0617	3.01924e-36	1.21644e-35	71.1989
LU_IL4_SIGNALING	-0.339413	0.00407134	-14.0556	3.19348e-36	1.28527e-35	71.143
RICKMAN_HEAD_AND_NECK_CANCER_F	-0.438886	0.026518	-14.0532	3.26569e-36	1.31292e-35	71.1208
PID_AURORA_B_PATHWAY	0.519818	-0.0250869	14.0402	3.67894e-36	1.47748e-35	71.0021
CAFFAREL_RESPONSE_TO_THC_24HR_5_UP	0.349275	-0.0239856	14.0368	3.79904e-36	1.52408e-35	70.9701
WP_NOCGMPPKG_MEDIATED_NEUROPROTECTION	-0.393038	0.0314938	-14.0342	3.88894e-36	1.55848e-35	70.9468
SMID_BREAST_CANCER_RELAPSE_IN_LUNG_UP	0.392264	-0.0192009	14.0328	3.93829e-36	1.57658e-35	70.9342
DELACROIX_RAR_TARGETS_DN	-0.362045	0.0164231	-14.0234	4.29286e-36	1.71669e-35	70.8483
REACTOME_CYTOSOLIC_SENSORS_OF_PATHOGEN_ASSOCIATED_DNA	0.368353	-0.0272636	14.0177	4.52645e-36	1.80625e-35	70.7955
CROONQUIST_NRAS_VS_STROMAL_STIMULATION_UP	-0.346447	0.0246029	-13.9971	5.46773e-36	2.17955e-35	70.6073
WP_INTRACELLULAR_TRAFFICKING_PROTEINS_INVOLVED_IN_CMT_NEUROPATHY	-0.353957	0.0262709	-13.9923	5.71467e-36	2.27556e-35	70.5633
CASORELLI_APL_SECONDARY_VS_DE_NOVO_UP	-0.305571	0.00966488	-13.9919	5.73783e-36	2.28237e-35	70.5593
REACTOME_HOMOLOGY_DIRECTED_REPAIR	0.508409	-0.015833	13.9697	7.03003e-36	2.79342e-35	70.357
WP_JOUBERT_SYNDROME	0.362763	-0.019171	13.9508	8.3616e-36	3.31901e-35	70.1842
CHUNG_BLISTER_CYTOTOXICITY_DN	-0.312256	0.00211377	-13.9493	8.47677e-36	3.36117e-35	70.1706
LI_CISPLATIN_RESISTANCE_DN	-0.306232	0.0156005	-13.9366	9.52822e-36	3.7741e-35	70.0541
HOELZEL_NF1_TARGETS_DN	-0.324932	0.0178373	-13.9203	1.10581e-35	4.37546e-35	69.9058
RIZ_ERYTHROID_DIFFERENTIATION_CCNE1	0.389429	-0.0166116	13.9195	1.11382e-35	4.40253e-35	69.8986
DOANE_BREAST_CANCER_ESR1_DN	0.306703	-0.00669995	13.9119	1.19447e-35	4.71633e-35	69.8289
REACTOME_RAB_REGULATION_OF_TRAFFICKING	-0.284215	-0.00491684	-13.9094	1.22247e-35	4.82181e-35	69.8059
DIAZ_CHRONIC_MEYLOGENOUS_LEUKEMIA_DN	-0.352364	0.0117727	-13.904	1.28477e-35	5.06222e-35	69.7563
SABATES_COLORECTAL_ADENOMA_SIZE_DN	-0.468664	0.0272196	-13.8944	1.40228e-35	5.51947e-35	69.6692
DARWICHE_PAPILLOMA_PROGRESSION_RISK	-0.266096	0.0104276	-13.8913	1.44212e-35	5.67031e-35	69.6413
LOPES_METHYLATED_IN_COLON_CANCER_UP	-0.37222	0.0339503	-13.8834	1.55075e-35	6.09106e-35	69.5689
REACTOME_RECOGNITION_OF_DNA_DAMAGE_BY_PCNA_CONTAINING_REPLICATION_COMPLEX	0.541019	-0.0165586	13.8706	1.74414e-35	6.84353e-35	69.4518
KEGG_GLUTATHIONE_METABOLISM	0.354264	-0.0171477	13.8515	2.07622e-35	8.13798e-35	69.2783
LE_EGR2_TARGETS_UP	0.414197	-0.013582	13.8495	2.1152e-35	8.28215e-35	69.2597
BOYAULT_LIVER_CANCER_SUBCLASS_G12_UP	0.384277	-0.0255321	13.8344	2.42799e-35	9.49698e-35	69.1224
ELVIDGE_HIF1A_TARGETS_DN	-0.312684	0.00591754	-13.8197	2.77757e-35	1.08531e-34	68.9884
HANN_RESISTANCE_TO_BCL2_INHIBITOR_UP	-0.297974	0.00977019	-13.8183	2.81525e-35	1.09888e-34	68.9749
POMEROY_MEDULLOBLASTOMA_DESMOPLASIC_VS_CLASSIC_DN	-0.375173	0.0159301	-13.8021	3.26446e-35	1.2729e-34	68.8275
COLDREN_GEFITINIB_RESISTANCE_UP	0.349396	-0.0408038	13.7985	3.37304e-35	1.31387e-34	68.7949
KEGG_CELL_ADHESION_MOLECULES_CAMS	-0.360387	0.0242562	-13.7736	4.23512e-35	1.64626e-34	68.5682
MATZUK_EMBRYONIC_GERM_CELL	-0.413711	0.0220331	-13.7577	4.89577e-35	1.89913e-34	68.4238
REACTOME_C_TYPE_LECTIN_RECEPTORS_CLRS	-0.32339	0.0165461	-13.7566	4.94678e-35	1.91694e-34	68.4135
SHIN_B_CELL_LYMPHOMA_CLUSTER_7	-0.408677	0.00460302	-13.7557	4.98821e-35	1.931e-34	68.4052
IKEDA_MIR30_TARGETS_DN	-0.425691	0.0119964	-13.7456	5.46749e-35	2.11436e-34	68.3138
ALONSO_METASTASIS_NEURAL_UP	-0.380223	0.0141479	-13.7131	7.35721e-35	2.84221e-34	68.0182
SESTO_RESPONSE_TO_UV_C5	0.342354	-0.0385983	13.7114	7.46983e-35	2.88276e-34	68.003
HOQUE_METHYLATED_IN_CANCER	-0.28872	0.0209555	-13.6947	8.69853e-35	3.35005e-34	67.8514
CHANDRAN_METASTASIS_DN	-0.270501	0.0011794	-13.6748	1.04315e-34	4.01336e-34	67.6704
PID_RAC1_REG_PATHWAY	-0.389081	0.0212519	-13.6678	1.1115e-34	4.27193e-34	67.6072
REACTOME_KERATAN_SULFATE_KERATIN_METABOLISM	-0.431951	0.0134812	-13.6613	1.17963e-34	4.52452e-34	67.548
REACTOME_KERATAN_SULFATE_BIOSYNTHESIS	-0.431951	0.0134812	-13.6613	1.17963e-34	4.52452e-34	67.548
REACTOME_ASSEMBLY_OF_THE_PRE_REPLICATIVE_COMPLEX	0.559655	-0.0348228	13.6577	1.21861e-34	4.66928e-34	67.5156
WP_CHEMOKINE_SIGNALING_PATHWAY	-0.324906	0.0141086	-13.6564	1.23338e-34	4.72104e-34	67.5036
REACTOME_CELL_DEATH_SIGNALLING_VIA_NRAGE_NRIF_AND_NADE	-0.324712	0.0018963	-13.6355	1.4925e-34	5.70125e-34	67.3137
VANASSE_BCL2_TARGETS_UP	-0.303047	0.0204053	-13.6088	1.90246e-34	7.25989e-34	67.072
MARIADASON_REGULATED_BY_HISTONE_ACETYLATION_UP	-0.287324	0.0104929	-13.6002	2.05691e-34	7.84133e-34	66.9942
KEGG_INTESTINAL_IMMUNE_NETWORK_FOR_IGA_PRODUCTION	-0.533524	0.0198812	-13.595	2.15788e-34	8.2179e-34	66.9465
YU_BAP1_TARGETS	0.428822	-0.0241764	13.591	2.23658e-34	8.50896e-34	66.9108
ANDERSEN_LIVER_CANCER_KRT19_DN	-0.376853	0.0174185	-13.5874	2.31235e-34	8.78833e-34	66.8776
VILIMAS_NOTCH1_TARGETS_UP	-0.44943	0.00249106	-13.5776	2.52801e-34	9.59827e-34	66.7888
REACTOME_IMMUNOREGULATORY_INTERACTIONS_BETWEEN_A_LYMPHOID_AND_A_NON_LYMPHOID_CELL	-0.394686	0.020486	-13.5679	2.76158e-34	1.04639e-33	66.7008
KEGG_PENTOSE_AND_GLUCURONATE_INTERCONVERSIONS	-0.624893	0.028145	-13.5677	2.7649e-34	1.04659e-33	66.6996
REACTOME_CLASS_B_2_SECRETIN_FAMILY_RECEPTORS	-0.260536	0.0224749	-13.5648	2.84014e-34	1.07399e-33	66.6729
WP_B_CELL_RECEPTOR_SIGNALING_PATHWAY	-0.382767	0.0118219	-13.5608	2.94433e-34	1.11227e-33	66.637
WP_HEMATOPOIETIC_STEM_CELL_DIFFERENTIATION	-0.278364	0.0201688	-13.551	3.21854e-34	1.21464e-33	66.5483
TURASHVILI_BREAST_DUCTAL_CARCINOMA_VS_LOBULAR_NORMAL_UP	0.313147	-0.0242431	13.5324	3.8125e-34	1.43734e-33	66.3797
WANG_RESPONSE_TO_GSK3_INHIBITOR_SB216763_UP	-0.250302	0.00552682	-13.5156	4.43904e-34	1.6702e-33	66.2282
BENITEZ_GBM_PROTEASOME_INHIBITION_RESPONSE	0.332981	-0.0195809	13.509	4.71508e-34	1.77229e-33	66.1681
PYEON_HPV_POSITIVE_TUMORS_UP	0.414551	-0.021412	13.496	5.30251e-34	1.99109e-33	66.0512
REACTOME_FCERI_MEDIATED_CA_2_MOBILIZATION	-0.448487	0.0272562	-13.4765	6.33344e-34	2.37583e-33	65.8742
HOLLERN_ADENOMYOEPITHELIAL_BREAST_TUMOR	-0.447782	0.0336007	-13.4738	6.49102e-34	2.43251e-33	65.8498
WP_EBOLA_VIRUS_PATHWAY_ON_HOST	-0.338988	0.0169035	-13.4711	6.65217e-34	2.49042e-33	65.8254
SASAKI_ADULT_T_CELL_LEUKEMIA	0.293272	-0.0149337	13.4515	7.94607e-34	2.97186e-33	65.6484
PID_FCER1_PATHWAY	-0.42208	0.00826701	-13.4428	8.59455e-34	3.2112e-33	65.5702
SEITZ_NEOPLASTIC_TRANSFORMATION_BY_8P_DELETION_UP	-0.324881	0.0109854	-13.4246	1.01354e-33	3.78314e-33	65.406
BEGUM_TARGETS_OF_PAX3_FOXO1_FUSION_UP	-0.31447	0.00490224	-13.4181	1.07514e-33	4.00512e-33	65.3473
GYORFFY_DOXORUBICIN_RESISTANCE	-0.298254	0.018688	-13.4147	1.10823e-33	4.12429e-33	65.3171
PID_PDGFRB_PATHWAY	-0.2823	0.0109943	-13.4021	1.24226e-33	4.61849e-33	65.2034
REACTOME_HIV_INFECTION	0.323696	-0.0274739	13.4008	1.25738e-33	4.67007e-33	65.1914
RIZ_ERYTHROID_DIFFERENTIATION	0.457739	-0.0221041	13.3887	1.40243e-33	5.19855e-33	65.0827
RICKMAN_TUMOR_DIFFERENTIATED_WELL_VS_POORLY_UP	0.255886	-0.0168392	13.3882	1.40886e-33	5.21722e-33	65.0781
SHEPARD_BMYB_MORPHOLINO_DN	0.296681	-0.00939011	13.3616	1.79311e-33	6.63363e-33	64.838
REACTOME_G2_M_DNA_DAMAGE_CHECKPOINT	0.486276	-0.0107736	13.3581	1.85149e-33	6.83613e-33	64.8061
BACOLOD_RESISTANCE_TO_ALKYLATING_AGENTS_UP	-0.342481	0.00977493	-13.3567	1.87391e-33	6.91212e-33	64.7941
TAYLOR_METHYLATED_IN_ACUTE_LYMPHOBLASTIC_LEUKEMIA	0.344396	-0.025851	13.3528	1.94097e-33	7.15244e-33	64.7591
KINSEY_TARGETS_OF_EWSR1_FLII_FUSION_DN	-0.27574	0.00441811	-13.3467	2.05108e-33	7.55077e-33	64.7041
THILLAINADESAN_ZNF217_TARGETS_UP	0.374747	-0.0115425	13.3276	2.4385e-33	8.95945e-33	64.5318
RHEIN_ALL_GLUCOCORTICOID_THERAPY_UP	-0.35813	-0.000773325	-13.3196	2.62015e-33	9.61747e-33	64.4603
KLEIN_TARGETS_OF_BCR_ABL1_FUSION	-0.514144	0.0218418	-13.317	2.68262e-33	9.83715e-33	64.4368
ZHENG_FOXP3_TARGETS_UP	-0.344159	0.00332342	-13.3131	2.77871e-33	1.01796e-32	64.4018
BAUS_TFF2_TARGETS_UP	-0.345166	0.022263	-13.3082	2.90645e-33	1.06268e-32	64.357
GYORFFY_MITOXANTRONE_RESISTANCE	-0.291009	0.0120284	-13.3015	3.08743e-33	1.12775e-32	64.2969
REACTOME_GLUCURONIDATION	-0.63899	0.0323698	-13.3008	3.10633e-33	1.13355e-32	64.2908
TAKEDA_TARGETS_OF_NUP98_HOXA9_FUSION_10D_DN	-0.267853	0.0179692	-13.2988	3.16284e-33	1.15306e-32	64.2729
TURASHVILI_BREAST_DUCTAL_CARCINOMA_VS_LOBULAR_NORMAL_DN	-0.336501	0.011923	-13.2958	3.25111e-33	1.18408e-32	64.2455
REACTOME_CELL_CELL_COMMUNICATION	-0.271456	0.0217476	-13.29	3.42565e-33	1.24644e-32	64.1934
YAO_TEMPORAL_RESPONSE_TO_PROGESTERONE_CLUSTER_10	0.37113	-0.0155297	13.2693	4.13008e-33	1.49695e-32	64.0072
BROWNE_HCMV_INFECTION_18HR_DN	-0.254714	0.0171978	-13.2578	4.58127e-33	1.65889e-32	63.904
YANG_BREAST_CANCER_ESR1_LASER_DN	0.274392	-0.0290074	13.2559	4.66097e-33	1.68612e-32	63.8868
JEON_SMAD6_TARGETS_DN	0.436209	-0.0126248	13.2534	4.76545e-33	1.72226e-32	63.8647
PID_BCR_5PATHWAY	-0.414385	0.00299926	-13.2443	5.17092e-33	1.867e-32	63.7834
PID_EPO_PATHWAY	-0.380186	-0.00186439	-13.2434	5.21303e-33	1.8804e-32	63.7754
VALK_AML_CLUSTER_8	-0.399981	0.0165749	-13.2422	5.27369e-33	1.90045e-32	63.7638
KEGG_GLYCEROPHOSPHOLIPID_METABOLISM	-0.329	0.0104891	-13.2045	7.40575e-33	2.66366e-32	63.4258
IVANOVA_HEMATOPOIESIS_INTERMEDIATE_PROGENITOR	0.26316	-0.0211907	13.1962	7.98325e-33	2.86862e-32	63.351
WANG_SMARCE1_TARGETS_UP	-0.288578	0.00474214	-13.1839	8.91709e-33	3.20111e-32	63.2409
SPIELMAN_LYMPHOBLAST_EUROPEAN_VS_ASIAN_UP	0.272892	-0.0148963	13.1789	9.32367e-33	3.34388e-32	63.1965
FIRESTEIN_CTNNB1_PATHWAY	0.389118	-0.0390289	13.1773	9.46323e-33	3.39069e-32	63.1817
MORI_MATURE_B_LYMPHOCYTE_DN	0.335786	-0.014259	13.1751	9.65303e-33	3.4554e-32	63.1619
ELVIDGE_HYPOXIA_DN	0.317276	-0.0204466	13.1559	1.14743e-32	4.09561e-32	62.9899
RUAN_RESPONSE_TO_TNF_TROGLITAZONE_UP	-0.419716	0.0115497	-13.1527	1.18045e-32	4.20948e-32	62.9616
WP_TYROBP_CAUSAL_NETWORK	-0.398612	0.0140923	-13.1514	1.19492e-32	4.25704e-32	62.9495
FERRANDO_HOX11_NEIGHBORS	0.480572	-0.0260983	13.1311	1.43385e-32	5.1034e-32	62.768
KAAB_HEART_ATRIUM_VS_VENTRICLE_UP	-0.261425	0.00717232	-13.1285	1.4682e-32	5.22074e-32	62.7444
GRAESSMANN_RESPONSE_TO_MC_AND_SERUM_DEPRIVATION_UP	-0.277606	0.00192744	-13.1236	1.53442e-32	5.45105e-32	62.7005
MOOTHA_GLYCOLYSIS	0.36471	-0.0229156	13.1161	1.64167e-32	5.82652e-32	62.6333
TOMLINS_PROSTATE_CANCER_DN	-0.409835	-0.0138428	-13.0979	1.93187e-32	6.84357e-32	62.4712
REACTOME_TELOMERE_MAINTENANCE	0.470138	-0.0130112	13.0875	2.12237e-32	7.50424e-32	62.3776
WIERENGA_STAT5A_TARGETS_GROUP2	-0.328245	0.00133854	-13.0869	2.13245e-32	7.53277e-32	62.3729
LIU_TARGETS_OF_VMYB_VS_CMYB_DN	-0.307712	0.00903625	-13.0809	2.25147e-32	7.94493e-32	62.3188
REACTOME_SIGNALING_BY_THE_B_CELL_RECEPTOR_BCR	-0.407718	0.0168546	-13.0808	2.25335e-32	7.94493e-32	62.318
ROSS_ACUTE_MYELOID_LEUKEMIA_CBF	-0.299408	0.00591128	-13.0549	2.84408e-32	1.00183e-31	62.0862
WP_RESISTIN_AS_A_REGULATOR_OF_INFLAMMATION	-0.353714	0.0101777	-13.0535	2.87817e-32	1.01289e-31	62.0743
BEIER_GLIOMA_STEM_CELL_DN	-0.314053	0.00456624	-13.0435	3.15032e-32	1.10763e-31	61.9844
WP_EGFR_TYROSINE_KINASE_INHIBITOR_RESISTANCE	-0.269152	0.00775907	-13.0384	3.29756e-32	1.15831e-31	61.9389
LEE_DIFFERENTIATING_T_LYMPHOCYTE	-0.403152	0.00827322	-13.0366	3.35084e-32	1.17593e-31	61.923
PID_CDC42_REG_PATHWAY	-0.329184	0.0208317	-13.0195	3.90533e-32	1.36924e-31	61.7705
OUELLET_CULTURED_OVARIAN_CANCER_INVASIVE_VS_LMP_UP	0.278175	-0.0171095	13.0174	3.97941e-32	1.39391e-31	61.7518
AFFAR_YY1_TARGETS_DN	0.322177	-0.01364	13	4.65081e-32	1.62757e-31	61.5966
DESERT_PERIPORTAL_HEPATOCELLULAR_CARCINOMA_SUBCLASS_UP	-0.273318	0.0210079	-12.9752	5.81148e-32	2.02808e-31	61.3749
PICCALUGA_ANGIOIMMUNOBLASTIC_LYMPHOMA_UP	-0.383342	0.00824929	-12.961	6.59719e-32	2.298e-31	61.2486
BIOCARTA_NFAT_PATHWAY	-0.357576	0.022748	-12.9602	6.64508e-32	2.31254e-31	61.2414
SCHUETZ_BREAST_CANCER_DUCTAL_INVASIVE_UP	-0.38993	0.00398935	-12.9415	7.85718e-32	2.73183e-31	61.0746
MULLIGAN_NTF3_SIGNALING_VIA_INSR_AND_IGF1R_UP	0.425459	-0.00418227	12.9368	8.1945e-32	2.84647e-31	61.0328
REACTOME_RECYCLING_PATHWAY_OF_L1	-0.320847	0.0203984	-12.9365	8.21029e-32	2.84932e-31	61.0309
LEE_TARGETS_OF_PTCH1_AND_SUFU_DN	-0.265431	0.0145732	-12.9229	9.27545e-32	3.216e-31	60.9095
MORI_PRE_BI_LYMPHOCYTE_DN	-0.3654	0.00190824	-12.9209	9.4454e-32	3.27191e-31	60.8914
DORSAM_HOXA9_TARGETS_UP	0.342112	-0.0154996	12.8868	1.28098e-31	4.42917e-31	60.5881
BIOCARTA_CSK_PATHWAY	-0.573456	0.0165031	-12.8832	1.3232e-31	4.57093e-31	60.5559
WP_MECHANOREGULATION_AND_PATHOLOGY_OF_YAPTAZ_VIA_HIPPO_AND_NONHIPPO_MECHANISMS	0.328186	-0.0185234	12.876	1.41018e-31	4.86245e-31	60.4925
WP_FATTY_ACID_BETA_OXIDATION	-0.368825	0.0110805	-12.8562	1.68273e-31	5.79692e-31	60.3166
KEGG_NATURAL_KILLER_CELL_MEDIATED_CYTOTOXICITY	-0.348129	0.00436127	-12.854	1.71704e-31	5.90969e-31	60.2965
PID_LYSOPHOSPHOLIPID_PATHWAY	-0.298877	0.00257489	-12.8518	1.75076e-31	6.02023e-31	60.2772
ROESSLER_LIVER_CANCER_METASTASIS_DN	0.26236	-0.0220241	12.8325	2.079e-31	7.1424e-31	60.1061
REACTOME_PROCESSING_OF_DNA_DOUBLE_STRAND_BREAK_ENDS	0.491597	-0.0106321	12.8257	2.20912e-31	7.5825e-31	60.0457
KEGG_ANTIGEN_PROCESSING_AND_PRESENTATION	-0.460855	0.0188407	-12.8157	2.41594e-31	8.28481e-31	59.9566
MIKKELSEN_MEF_LCP_WITH_H3K4ME3	-0.314907	0.0120921	-12.7969	2.85658e-31	9.76907e-31	59.7899
YAMASHITA_LIVER_CANCER_STEM_CELL_DN	-0.289949	0.0138529	-12.7812	3.28579e-31	1.12267e-30	59.6506
HOSHIDA_LIVER_CANCER_SUBCLASS_S2	0.257851	-0.0215394	12.776	3.44069e-31	1.17453e-30	59.6047
MIKKELSEN_ES_LCP_WITH_H3K4ME3	-0.271341	0.0337387	-12.757	4.0733e-31	1.38795e-30	59.4367
PLASARI_TGFB1_SIGNALING_VIA_NFIC_1HR_UP	-0.275933	0.0129239	-12.7354	4.93884e-31	1.68136e-30	59.245
KIM_ALL_DISORDERS_DURATION_CORR_DN	0.319892	-0.0157585	12.7344	4.98007e-31	1.69386e-30	59.2367
TAKEDA_TARGETS_OF_NUP98_HOXA9_FUSION_8D_DN	-0.269721	0.0144257	-12.6921	7.25815e-31	2.46423e-30	58.8618
BOYLAN_MULTIPLE_MYELOMA_PCA1_UP	-0.294842	0.0145943	-12.6618	9.49044e-31	3.2134e-30	58.595
REACTOME_FC_EPSILON_RECEPTOR_FCERI_SIGNALING	-0.359237	0.0115084	-12.6587	9.75491e-31	3.29997e-30	58.5676
SHIN_B_CELL_LYMPHOMA_CLUSTER_3	-0.336744	0.016274	-12.6533	1.02365e-30	3.45665e-30	58.5196
TAVOR_CEBPA_TARGETS_UP	-0.291528	-0.0013716	-12.6505	1.05002e-30	3.54253e-30	58.4943
SU_THYMUS	-0.448424	0.0171659	-12.6369	1.18419e-30	3.98445e-30	58.3747
LIM_MAMMARY_LUMINAL_MATURE_DN	-0.295654	0.00294884	-12.6357	1.1969e-30	4.02359e-30	58.364
LIU_PROSTATE_CANCER_DN	-0.29283	0.00152958	-12.6179	1.40086e-30	4.70503e-30	58.2075
ROSS_AML_WITH_CBFB_MYH11_FUSION	-0.326531	0.018025	-12.6096	1.5084e-30	5.06169e-30	58.1339
REACTOME_RAB_GERANYLGERANYLATION	-0.257314	0.00462649	-12.6087	1.52011e-30	5.09645e-30	58.1262
KEGG_T_CELL_RECEPTOR_SIGNALING_PATHWAY	-0.333826	0.00689639	-12.6014	1.62156e-30	5.43173e-30	58.0619
GAJATE_RESPONSE_TO_TRABECTEDIN_UP	-0.27741	-0.000111772	-12.5992	1.6534e-30	5.53344e-30	58.0425
SERVITJA_ISLET_HNF1A_TARGETS_UP	-0.314034	0.0123152	-12.5883	1.82174e-30	6.08485e-30	57.946
ELVIDGE_HIF1A_AND_HIF2A_TARGETS_UP	0.318857	-0.0264268	12.5882	1.82302e-30	6.08485e-30	57.9453
BROWNE_HCMV_INFECTION_2HR_UP	-0.368107	-0.00057015	-12.5717	2.10938e-30	7.03439e-30	57.8002
ZHAN_MULTIPLE_MYELOMA_MF_UP	-0.284339	0.0141287	-12.5687	2.16643e-30	7.21824e-30	57.7736
MATTIOLI_MGUS_VS_PCL	0.341277	-0.00368871	12.5682	2.17556e-30	7.24223e-30	57.7694
WP_CELL_MIGRATION_AND_INVASION_THROUGH_P75NTR	-0.37886	0.0128572	-12.5651	2.23736e-30	7.44137e-30	57.7415
WHITFIELD_CELL_CYCLE_S	0.346209	-0.0172512	12.5635	2.26809e-30	7.53689e-30	57.728
ZHAN_MULTIPLE_MYELOMA_PR_DN	-0.356202	0.0128631	-12.5612	2.31564e-30	7.68809e-30	57.7073
GARGALOVIC_RESPONSE_TO_OXIDIZED_PHOSPHOLIPIDS_YELLOW_UP	-0.395396	0.00497171	-12.5552	2.44158e-30	8.09907e-30	57.6546
MORI_MATURE_B_LYMPHOCYTE_UP	-0.346149	0.00347408	-12.5515	2.52312e-30	8.36214e-30	57.6219
PLASARI_TGFB1_SIGNALING_VIA_NFIC_10HR_DN	-0.319287	0.0108068	-12.4896	4.35732e-30	1.43903e-29	57.0783
FLECHNER_PBL_KIDNEY_TRANSPLANT_OK_VS_DONOR_DN	-0.350898	0.00272506	-12.4662	5.35997e-30	1.7655e-29	56.8722
PARK_TRETINOIN_RESPONSE_AND_RARA_PLZF_FUSION	-0.426864	0.0221647	-12.4638	5.47424e-30	1.80156e-29	56.8512
HOLLERN_MICROACINAR_BREAST_TUMOR_DN	-0.347655	0.0119246	-12.4499	6.1844e-30	2.03171e-29	56.7299
TAVOR_CEBPA_TARGETS_DN	-0.292117	0.0118125	-12.4371	6.92421e-30	2.27078e-29	56.6174
WP_HEPATITIS_C_AND_HEPATOCELLULAR_CARCINOMA	0.258405	-0.0286049	12.4228	7.85426e-30	2.57354e-29	56.492
WP_OXIDATIVE_DAMAGE	-0.344528	0.0267702	-12.4134	8.53083e-30	2.78793e-29	56.4098
NAKAYAMA_FRA2_TARGETS	-0.285417	-0.0022959	-12.3966	9.89751e-30	3.23175e-29	56.262
REACTOME_P75_NTR_RECEPTOR_MEDIATED_SIGNALLING	-0.270767	-0.00240456	-12.3935	1.01673e-29	3.31697e-29	56.2352
WP_EICOSANOID_METABOLISM_VIA_CYCLO_OXYGENASES_COX	-0.32429	0.0166406	-12.3796	1.14846e-29	3.74345e-29	56.114
YAO_TEMPORAL_RESPONSE_TO_PROGESTERONE_CLUSTER_5	-0.297456	0.00342649	-12.3637	1.3214e-29	4.29969e-29	55.9745
REACTOME_ACYL_CHAIN_REMODELLING_OF_PE	-0.368339	0.0258997	-12.3515	1.4713e-29	4.77918e-29	55.8676
WP_GLUCURONIDATION	-0.530993	0.0248903	-12.3505	1.48414e-29	4.81672e-29	55.8589
CAFFAREL_RESPONSE_TO_THC_24HR_5_DN	0.381817	-0.0179138	12.3338	1.71905e-29	5.56467e-29	55.7127
ICHIBA_GRAFT_VERSUS_HOST_DISEASE_D7_DN	-0.298613	0.0233061	-12.3186	1.96351e-29	6.35053e-29	55.5805
BURTON_ADIPOGENESIS_4	0.344534	-0.0117149	12.3021	2.26937e-29	7.32715e-29	55.4364
PID_SYNDECAN_4_PATHWAY	-0.34122	0.0102522	-12.2981	2.35104e-29	7.58432e-29	55.4013
TERAO_AOX4_TARGETS_SKIN_DN	-0.26228	0.0209192	-12.2971	2.37165e-29	7.64424e-29	55.3926
LEE_METASTASIS_AND_ALTERNATIVE_SPLICING_DN	0.288661	-0.0213334	12.2897	2.52986e-29	8.14721e-29	55.3283
WEIGEL_OXIDATIVE_STRESS_BY_HNE_AND_H2O2	0.289946	-0.015275	12.2848	2.64072e-29	8.49691e-29	55.2857
IZADPANAH_STEM_CELL_ADIPOSE_VS_BONE_DN	-0.284103	0.001334	-12.2738	2.90835e-29	9.35005e-29	55.1896
ONO_FOXP3_TARGETS_DN	-0.338857	0.00617469	-12.2686	3.04395e-29	9.77762e-29	55.1443
FISCHER_G1_S_CELL_CYCLE	0.314275	-0.0222895	12.2606	3.26651e-29	1.04835e-28	55.0741
MATZUK_SPERMATOCYTE	0.315239	-0.015835	12.2471	3.67451e-29	1.17829e-28	54.957
LIM_MAMMARY_STEM_CELL_UP	-0.317428	0.00188265	-12.2424	3.82883e-29	1.22673e-28	54.9161
HESS_TARGETS_OF_HOXA9_AND_MEIS1_DN	-0.297425	0.013144	-12.2418	3.84952e-29	1.23231e-28	54.9107
REACTOME_G_PROTEIN_MEDIATED_EVENTS	-0.26398	0.00213559	-12.2112	5.03376e-29	1.61003e-28	54.6439
WP_PRADERWILLI_AND_ANGELMAN_SYNDROME	0.324051	-0.0312963	12.2069	5.22478e-29	1.66829e-28	54.6069
BROWNE_HCMV_INFECTION_16HR_DN	-0.27776	0.00351637	-12.1573	8.0633e-29	2.56808e-28	54.1753
BOYAULT_LIVER_CANCER_SUBCLASS_G123_DN	-0.270469	0.0098973	-12.1307	1.01709e-28	3.23385e-28	53.9443
KEGG_B_CELL_RECEPTOR_SIGNALING_PATHWAY	-0.363305	0.00894246	-12.1207	1.10904e-28	3.52322e-28	53.8582
REACTOME_ONCOGENIC_MAPK_SIGNALING	-0.299958	0.0115535	-12.1095	1.22289e-28	3.87834e-28	53.761
SNIJDERS_AMPLIFIED_IN_HEAD_AND_NECK_TUMORS	0.294116	-0.0240925	12.1082	1.23736e-28	3.91762e-28	53.7493
MORI_PLASMA_CELL_DN	-0.360287	0.000855189	-12.095	1.38769e-28	4.38986e-28	53.6353
SIG_INSULIN_RECEPTOR_PATHWAY_IN_CARDIAC_MYOCYTES	-0.306337	0.00248629	-12.0921	1.42351e-28	4.4994e-28	53.6099
REACTOME_REGULATION_OF_HSF1_MEDIATED_HEAT_SHOCK_RESPONSE	0.372084	-0.0337424	12.0705	1.71846e-28	5.42253e-28	53.4226
GOLUB_ALL_VS_AML_UP	0.400653	-0.0112812	12.0689	1.74228e-28	5.4931e-28	53.4089
WOTTON_RUNX_TARGETS_DN	-0.256472	0.00632795	-12.0641	1.81645e-28	5.71253e-28	53.3675
REACTOME_HOST_INTERACTIONS_OF_HIV_FACTORS	0.358164	-0.027614	12.0618	1.85397e-28	5.82567e-28	53.3471
SMID_BREAST_CANCER_LUMINAL_B_DN	-0.263666	0.0115142	-12.0475	2.09916e-28	6.58507e-28	53.2236
WP_FOLATE_METABOLISM	0.262168	-0.0109954	12.0379	2.28095e-28	7.1494e-28	53.141
KEGG_HEMATOPOIETIC_CELL_LINEAGE	-0.371102	0.0156434	-12.0259	2.53216e-28	7.91694e-28	53.0371
HOWLIN_CITED1_TARGETS_1_DN	-0.252528	0.0137825	-12.0127	2.83988e-28	8.8643e-28	52.923
LINDSTEDT_DENDRITIC_CELL_MATURATION_D	-0.349162	0.0125963	-12.0089	2.93612e-28	9.15708e-28	52.8899
PID_HIF1_TFPATHWAY	-0.276188	0.00461664	-12.0055	3.02456e-28	9.41727e-28	52.8603
WP_TCELL_ANTIGEN_RECEPTOR_TCR_SIGNALING_PATHWAY	-0.362321	0.00602327	-11.9954	3.30112e-28	1.02613e-27	52.7733
REACTOME_ION_TRANSPORT_BY_P_TYPE_ATPASES	-0.302404	0.0272004	-11.9864	3.56796e-28	1.10816e-27	52.696
REACTOME_TRANSCRIPTIONAL_REGULATION_BY_THE_AP_2_TFAP2_FAMILY_OF_TRANSCRIPTION_FACTORS	0.252584	-0.0137101	11.978	3.84012e-28	1.19171e-27	52.6229
SCHLINGEMANN_SKIN_CARCINOGENESIS_TPA_UP	0.313727	-0.0194222	11.9687	4.16055e-28	1.28795e-27	52.5432
REACTOME_INTERLEUKIN_7_SIGNALING	-0.46245	-0.00119571	-11.9554	4.66846e-28	1.4428e-27	52.4287
ONO_AML1_TARGETS_DN	-0.370761	0.00270192	-11.9531	4.76422e-28	1.47119e-27	52.4085
YAO_TEMPORAL_RESPONSE_TO_PROGESTERONE_CLUSTER_9	-0.269599	0.0113614	-11.9387	5.39564e-28	1.6648e-27	52.2847
KIM_GERMINAL_CENTER_T_HELPER_UP	-0.311119	-0.00872153	-11.9377	5.4469e-28	1.67924e-27	52.2753
HOSHIDA_LIVER_CANCER_LATE_RECURRENCE_DN	-0.261466	0.0232117	-11.9362	5.5167e-28	1.69936e-27	52.2626
PLASARI_TGFB1_SIGNALING_VIA_NFIC_10HR_UP	-0.266454	0.0076245	-11.933	5.6716e-28	1.74564e-27	52.2351
DORN_ADENOVIRUS_INFECTION_12HR_UP	-0.33232	-0.00020845	-11.9258	6.0382e-28	1.85696e-27	52.1728
CONRAD_STEM_CELL	-0.266097	0.0109787	-11.9206	6.31522e-28	1.94056e-27	52.1282
CROONQUIST_NRAS_VS_STROMAL_STIMULATION_DN	0.314475	-0.0125284	11.919	6.40163e-28	1.9655e-27	52.1147
CEBALLOS_TARGETS_OF_TP53_AND_MYC_UP	0.357626	-0.0358231	11.9035	7.32144e-28	2.24425e-27	51.9812
WARTERS_IR_RESPONSE_5GY	0.294826	-0.0354692	11.8999	7.55611e-28	2.31429e-27	51.9498
REACTOME_COPI_DEPENDENT_GOLGI_TO_ER_RETROGRADE_TRAFFIC	0.366835	-0.0203973	11.8974	7.71563e-28	2.36122e-27	51.929
FARDIN_HYPOXIA_11	-0.36164	0.00966677	-11.8893	8.27584e-28	2.5306e-27	51.8593
LI_LUNG_CANCER	0.341587	-0.00169703	11.876	9.28901e-28	2.83119e-27	51.7445
KEGG_CHRONIC_MYELOID_LEUKEMIA	0.269176	-0.0234214	11.8526	1.13698e-27	3.45977e-27	51.5435
LEE_AGING_NEOCORTEX_UP	-0.299867	0.0154465	-11.8513	1.14954e-27	3.49515e-27	51.5326
WP_KIT_RECEPTOR_SIGNALING_PATHWAY	-0.305646	-0.00213083	-11.8497	1.16563e-27	3.54122e-27	51.5187
REACTOME_TRIGLYCERIDE_CATABOLISM	-0.365341	0.0182416	-11.8326	1.3516e-27	4.10289e-27	51.3715
KEGG_CHEMOKINE_SIGNALING_PATHWAY	-0.299914	0.0136834	-11.8177	1.53702e-27	4.66195e-27	51.2437
PID_TAP63_PATHWAY	0.295622	-0.0188619	11.794	1.88556e-27	5.7145e-27	51.0405
PICCALUGA_ANGIOIMMUNOBLASTIC_LYMPHOMA_DN	-0.333211	-0.0102457	-11.7693	2.3313e-27	7.05403e-27	50.8295
FAELT_B_CLL_WITH_VH_REARRANGEMENTS_UP	-0.294227	0.0076832	-11.7467	2.83167e-27	8.56112e-27	50.6362
LU_EZH2_TARGETS_UP	0.2503	-0.0167997	11.7317	3.22288e-27	9.72822e-27	50.5075
RASHI_RESPONSE_TO_IONIZING_RADIATION_6	-0.328764	0.0163104	-11.7151	3.7169e-27	1.12104e-26	50.3657
PID_ERBB1_RECEPTOR_PROXIMAL_PATHWAY	-0.313647	0.0111255	-11.6956	4.39452e-27	1.32223e-26	50.1992
GINESTIER_BREAST_CANCER_ZNF217_AMPLIFIED_UP	-0.371577	0.00135794	-11.6856	4.79012e-27	1.4401e-26	50.1135
YAO_TEMPORAL_RESPONSE_TO_PROGESTERONE_CLUSTER_2	-0.272597	0.000439269	-11.6764	5.18346e-27	1.55462e-26	50.0351
REACTOME_TRIGLYCERIDE_METABOLISM	-0.295679	0.00916734	-11.6679	5.57558e-27	1.66823e-26	49.9626
REACTOME_CELLULAR_RESPONSE_TO_HEAT_STRESS	0.336806	-0.0269832	11.6506	6.46571e-27	1.93302e-26	49.8153
MULLIGHAN_NPM1_MUTATED_SIGNATURE_2_DN	-0.294692	0.020924	-11.6284	7.81961e-27	2.33407e-26	49.6263
YANG_BREAST_CANCER_ESR1_BULK_DN	0.316709	-0.0310153	11.6214	8.30226e-27	2.47421e-26	49.5668
PETRETTO_HEART_MASS_QTL_CIS_UP	0.261201	-0.0116226	11.6138	8.86562e-27	2.64e-26	49.5015
REACTOME_SEMAPHORIN_INTERACTIONS	-0.313547	0.0259421	-11.6124	8.97135e-27	2.66937e-26	49.4897
PID_S1P_S1P3_PATHWAY	-0.357771	0.00234044	-11.5842	1.14148e-26	3.39104e-26	49.2503
NAKAYAMA_SOFT_TISSUE_TUMORS_PCA1_DN	-0.260115	0.0258687	-11.5772	1.21225e-26	3.59842e-26	49.1905
HINATA_NFKB_TARGETS_KERATINOCYTE_DN	0.323666	-0.0212144	11.551	1.5161e-26	4.49324e-26	48.9681
FARMER_BREAST_CANCER_CLUSTER_1	-0.419791	0.00989434	-11.5434	1.61757e-26	4.78643e-26	48.9037
ONO_FOXP3_TARGETS_UP	-0.403894	0.00434122	-11.5377	1.69864e-26	5.01841e-26	48.8551
BIOCARTA_TCR_PATHWAY	-0.409289	0.00197932	-11.5113	2.12732e-26	6.27501e-26	48.6315
PID_CXCR4_PATHWAY	-0.326871	0.000866957	-11.4878	2.59879e-26	7.6597e-26	48.4325
REACTOME_SMAD2_SMAD3_SMAD4_HETEROTRIMER_REGULATES_TRANSCRIPTION	0.303994	-0.0230005	11.4875	2.60618e-26	7.67546e-26	48.4297
BLANCO_MELO_MERS_COV_INFECTION_MCR5_CELLS_DN	-0.301223	0.0150715	-11.4871	2.61447e-26	7.69383e-26	48.4265
NABA_ECM_GLYCOPROTEINS	-0.303957	0.00279465	-11.4844	2.67613e-26	7.86911e-26	48.4033
AMIT_EGF_RESPONSE_120_MCF10A	0.398406	-0.0281324	11.4719	2.97612e-26	8.73073e-26	48.2977
FLECHNER_BIOPSY_KIDNEY_TRANSPLANT_REJECTED_VS_OK_UP	-0.406741	0.00714239	-11.4577	3.35993e-26	9.8413e-26	48.1772
RIZ_ERYTHROID_DIFFERENTIATION_HBZ	0.328109	-0.0173796	11.4524	3.51492e-26	1.02792e-25	48.1323
HOFMANN_MYELODYSPLASTIC_SYNDROM_RISK_DN	-0.347331	0.0366366	-11.4425	3.82377e-26	1.11737e-25	48.0486
HAHTOLA_SEZARY_SYNDROM_DN	-0.331008	0.0121694	-11.4402	3.8987e-26	1.13838e-25	48.0293
SIG_CHEMOTAXIS	-0.30827	0.012909	-11.4377	3.98218e-26	1.16186e-25	48.0083
FERRANDO_T_ALL_WITH_MLL_ENL_FUSION_UP	-0.295657	0.0161501	-11.435	4.07442e-26	1.18784e-25	47.9855
REACTOME_DIGESTION	-0.387954	0.032684	-11.4287	4.29688e-26	1.25173e-25	47.9327
LEE_EARLY_T_LYMPHOCYTE_DN	-0.29234	0.00610602	-11.4165	4.76583e-26	1.38726e-25	47.8297
REACTOME_FCGAMMA_RECEPTOR_FCGR_DEPENDENT_PHAGOCYTOSIS	-0.342187	0.0219418	-11.4132	4.90395e-26	1.42636e-25	47.8013
WP_NOVEL_INTRACELLULAR_COMPONENTS_OF_RIGILIKE_RECEPTOR_RLR_PATHWAY	-0.316328	0.0175785	-11.4093	5.06893e-26	1.47321e-25	47.7685
GARGALOVIC_RESPONSE_TO_OXIDIZED_PHOSPHOLIPIDS_PINK_DN	-0.316639	0.00669314	-11.4058	5.21953e-26	1.5158e-25	47.7394
NIKOLSKY_BREAST_CANCER_12Q13_Q21_AMPLICON	0.271193	-0.013175	11.4044	5.28248e-26	1.5329e-25	47.7274
REACTOME_UCH_PROTEINASES	0.313011	-0.0157464	11.3911	5.9131e-26	1.71325e-25	47.6154
WP_NONGENOMIC_ACTIONS_OF_125_DIHYDROXYVITAMIN_D3	-0.261985	0.00865172	-11.3797	6.51644e-26	1.8866e-25	47.5188
GUTIERREZ_CHRONIC_LYMPHOCYTIC_LEUKEMIA_UP	-0.357913	0.0170573	-11.3788	6.56414e-26	1.89895e-25	47.5116
REACTOME_UNFOLDED_PROTEIN_RESPONSE_UPR	0.30389	-0.0189317	11.3745	6.80655e-26	1.96756e-25	47.4755
PID_EPHA_FWDPATHWAY	-0.268481	0.0148634	-11.3729	6.90232e-26	1.99371e-25	47.4616
BIOCARTA_BLYMPHOCYTE_PATHWAY	-0.56078	0.0160499	-11.3401	9.11043e-26	2.62545e-25	47.1858
XIE_LT_HSC_S1PR3_OE_UP	-0.285609	0.0121267	-11.3398	9.13813e-26	2.63142e-25	47.1828
ELVIDGE_HYPOXIA_BY_DMOG_DN	0.28544	-0.017001	11.3222	1.06078e-25	3.04761e-25	47.0346
REACTOME_HSP90_CHAPERONE_CYCLE_FOR_STEROID_HORMONE_RECEPTORS_SHR	-0.330684	0.0197061	-11.3202	1.07866e-25	3.09662e-25	47.018
REACTOME_INTRA_GOLGI_AND_RETROGRADE_GOLGI_TO_ER_TRAFFIC	0.259695	-0.0215435	11.3064	1.21181e-25	3.47089e-25	46.9023
REACTOME_SUMOYLATION_OF_CHROMATIN_ORGANIZATION_PROTEINS	0.518607	-0.00936058	11.283	1.4775e-25	4.22544e-25	46.7053
WONG_MITOCHONDRIA_GENE_MODULE	0.25319	-0.0113169	11.2753	1.57698e-25	4.5065e-25	46.6406
LUI_TARGETS_OF_PAX8_PPARG_FUSION	0.370819	-0.0117998	11.2738	1.59684e-25	4.55633e-25	46.6281
WP_TYPE_2_PAPILLARY_RENAL_CELL_CARCINOMA	-0.360215	0.0169304	-11.2732	1.60513e-25	4.57652e-25	46.623
CHICAS_RB1_TARGETS_LOW_SERUM	0.259297	-0.0131804	11.2447	2.04029e-25	5.79962e-25	46.3846
WP_PHOSPHOINOSITIDES_METABOLISM	-0.30737	0.0213741	-11.2348	2.21803e-25	6.30007e-25	46.3016
WP_ZINC_HOMEOSTASIS	-0.376793	0.018999	-11.2302	2.3061e-25	6.54528e-25	46.2629
PID_PI3KCI_PATHWAY	-0.374288	0.00960433	-11.229	2.33048e-25	6.60947e-25	46.2525
NELSON_RESPONSE_TO_ANDROGEN_DN	0.291557	-0.0420807	11.2272	2.36629e-25	6.70158e-25	46.2373
CHIANG_LIVER_CANCER_SUBCLASS_UNANNOTATED_UP	-0.264296	0.000742974	-11.2238	2.43411e-25	6.88779e-25	46.2092
PARK_HSC_MARKERS	-0.286117	0.0195237	-11.2228	2.45447e-25	6.94017e-25	46.201
REACTOME_RESPONSE_TO_ELEVATED_PLATELET_CYTOSOLIC_CA2	-0.269482	0.0130133	-11.2219	2.47415e-25	6.99053e-25	46.193
REACTOME_PARASITE_INFECTION	-0.381222	0.0228606	-11.205	2.85208e-25	8.02815e-25	46.0518
KEGG_STARCH_AND_SUCROSE_METABOLISM	-0.398833	0.0228768	-11.1776	3.59187e-25	1.0103e-24	45.8226
WP_UNFOLDED_PROTEIN_RESPONSE	0.303668	-0.0277915	11.1678	3.89983e-25	1.0961e-24	45.7409
FINAK_BREAST_CANCER_SDPP_SIGNATURE	-0.345198	0.0252714	-11.1581	4.23183e-25	1.18763e-24	45.6597
KIM_GLIS2_TARGETS_UP	-0.338478	0.0102053	-11.1507	4.50295e-25	1.26183e-24	45.598
REACTOME_SUMOYLATION	0.315263	-0.0124928	11.1441	4.75838e-25	1.33242e-24	45.5432
APPEL_IMATINIB_RESPONSE	-0.350662	0.0306964	-11.1396	4.94156e-25	1.38268e-24	45.5057
SAKAI_CHRONIC_HEPATITIS_VS_LIVER_CANCER_UP	0.271359	-0.0172956	11.1392	4.95716e-25	1.38601e-24	45.5025
RICKMAN_HEAD_AND_NECK_CANCER_E	-0.264339	0.0214076	-11.1345	5.15805e-25	1.44111e-24	45.4631
REACTOME_ACTIVATION_OF_NMDA_RECEPTORS_AND_POSTSYNAPTIC_EVENTS	-0.258133	0.0211047	-11.1298	5.3647e-25	1.49662e-24	45.4241
RORIE_TARGETS_OF_EWSR1_FLI1_FUSION_UP	0.272366	-0.023363	11.125	5.58487e-25	1.55573e-24	45.3841
ZHENG_RESPONSE_TO_ARSENITE_UP	-0.425406	0.0112712	-11.1218	5.74015e-25	1.5978e-24	45.3568
NAKAJIMA_MAST_CELL	-0.306149	0.00992795	-11.0918	7.37732e-25	2.04895e-24	45.1076
NAKAMURA_ADIPOGENESIS_LATE_DN	-0.323768	0.00663856	-11.0832	7.93242e-25	2.19987e-24	45.0355
MARTINEZ_RESPONSE_TO_TRABECTEDIN	0.256545	-0.0246041	11.074	8.56769e-25	2.37254e-24	44.9589
LEE_NAIVE_T_LYMPHOCYTE	-0.333328	-0.00185617	-11.0699	8.86596e-25	2.45152e-24	44.925
REACTOME_SYNTHESIS_OF_PA	-0.283213	0.00752067	-11.0665	9.11961e-25	2.51795e-24	44.8969
REACTOME_AMINO_ACID_TRANSPORT_ACROSS_THE_PLASMA_MEMBRANE	0.26789	-0.0116174	11.0609	9.56305e-25	2.63651e-24	44.8498
GARGALOVIC_RESPONSE_TO_OXIDIZED_PHOSPHOLIPIDS_MAGENTA_UP	-0.367047	-0.02846	-11.0261	1.27829e-24	3.51389e-24	44.5615
VANHARANTA_UTERINE_FIBROID_WITH_7Q_DELETION_UP	0.309312	-0.0283323	11.0244	1.29738e-24	3.56114e-24	44.5468
REACTOME_GENERATION_OF_SECOND_MESSENGER_MOLECULES	-0.500415	0.0152962	-11.0203	1.34232e-24	3.67914e-24	44.5129
JOHANSSON_GLIOMAGENESIS_BY_PDGFB_UP	0.258088	-0.0163592	11.0127	1.42994e-24	3.91644e-24	44.4501
WILENSKY_RESPONSE_TO_DARAPLADIB	-0.406791	0.0252391	-10.9946	1.66283e-24	4.54766e-24	44.3002
REACTOME_MOLECULES_ASSOCIATED_WITH_ELASTIC_FIBRES	-0.358102	0.0158127	-10.9792	1.89077e-24	5.16729e-24	44.1726
MARTIN_INTERACT_WITH_HDAC	0.325164	-0.0225062	10.9628	2.16849e-24	5.91765e-24	44.0365
REACTOME_SIALIC_ACID_METABOLISM	-0.346768	0.0335308	-10.9598	2.22392e-24	6.0601e-24	44.0114
REACTOME_SIGNALING_BY_ERBB2	-0.284986	0.00933781	-10.9453	2.50819e-24	6.82483e-24	43.8919
XU_GH1_EXOGENOUS_TARGETS_UP	-0.297599	0.0400267	-10.9238	3.00097e-24	8.14796e-24	43.7138
REACTOME_DEPOSITION_OF_NEW_CENPA_CONTAINING_NUCLEOSOMES_AT_THE_CENTROMERE	0.439803	-0.0108923	10.9012	3.62048e-24	9.81581e-24	43.5274
MILI_PSEUDOPODIA	-0.262069	-0.00788754	-10.8868	4.07891e-24	1.10428e-23	43.409
MARIADASON_RESPONSE_TO_CURCUMIN_SULINDAC_5	0.326671	-0.0190423	10.8746	4.51431e-24	1.22127e-23	43.3082
WP_ALLOGRAFT_REJECTION	-0.371132	0.0132707	-10.8724	4.59678e-24	1.24269e-23	43.2903
WP_SARSCOV2_MITOCHONDRIAL_INTERACTIONS	-0.347311	0.0209234	-10.8486	5.60058e-24	1.51296e-23	43.0941
PAPASPYRIDONOS_UNSTABLE_ATEROSCLEROTIC_PLAQUE_DN	-0.33562	-0.00250518	-10.8177	7.23709e-24	1.95365e-23	42.8395
KEGG_AMYOTROPHIC_LATERAL_SCLEROSIS_ALS	0.25298	-0.0153924	10.8054	8.01336e-24	2.1601e-23	42.7383
MORI_IMMATURE_B_LYMPHOCYTE_UP	-0.365222	0.00150947	-10.7749	1.03068e-23	2.77037e-23	42.4884
LASTOWSKA_COAMPLIFIED_WITH_MYCN	0.296248	-0.0430742	10.7732	1.04499e-23	2.80681e-23	42.4747
MAGRANGEAS_MULTIPLE_MYELOMA_IGG_VS_IGA_DN	0.29262	-0.0091717	10.7308	1.48369e-23	3.97378e-23	42.1266
WP_ENDOPLASMIC_RETICULUM_STRESS_RESPONSE_IN_CORONAVIRUS_INFECTION	-0.255154	0.00400717	-10.726	1.54313e-23	4.13005e-23	42.0876
WP_AMYOTROPHIC_LATERAL_SCLEROSIS_ALS	0.273762	-0.0154787	10.7256	1.54862e-23	4.14179e-23	42.0841
YIH_RESPONSE_TO_ARSENITE_C3	0.312947	-0.0151334	10.7185	1.64158e-23	4.38728e-23	42.0262
REACTOME_FCGR3A_MEDIATED_IL10_SYNTHESIS	-0.367301	0.0173144	-10.7106	1.7517e-23	4.67494e-23	41.9618
WANG_RESPONSE_TO_BEXAROTENE_UP	0.284918	-0.0276273	10.6964	1.9684e-23	5.24954e-23	41.8459
KEGG_ABC_TRANSPORTERS	-0.31711	0.00728648	-10.6948	1.99536e-23	5.31765e-23	41.8324
GRAHAM_CML_QUIESCENT_VS_NORMAL_QUIESCENT_DN	-0.278353	0.00509519	-10.6877	2.11493e-23	5.63232e-23	41.7747
CHOW_RASSF1_TARGETS_UP	0.363431	-0.0334511	10.6859	2.14732e-23	5.71451e-23	41.7596
VALK_AML_CLUSTER_13	-0.292476	0.021103	-10.6823	2.21192e-23	5.8781e-23	41.7301
PIEPOLI_LGI1_TARGETS_UP	-0.29201	0.00828843	-10.6798	2.25625e-23	5.99167e-23	41.7104
SHEDDEN_LUNG_CANCER_GOOD_SURVIVAL_A12	-0.257785	0.0156857	-10.6698	2.45098e-23	6.5042e-23	41.6282
LEE_LIVER_CANCER_MYC_UP	0.255845	-0.0196536	10.6623	2.60692e-23	6.91313e-23	41.567
SEIDEN_ONCOGENESIS_BY_MET	0.251902	-0.0220739	10.6537	2.79585e-23	7.39846e-23	41.4975
GAUSSMANN_MLL_AF4_FUSION_TARGETS_D_UP	-0.253515	0.0191413	-10.6496	2.89184e-23	7.6471e-23	41.464
KEGG_ASTHMA	-0.526336	0.0279594	-10.6417	3.08637e-23	8.14427e-23	41.3994
DAVIES_MULTIPLE_MYELOMA_VS_MGUS_DN	-0.341436	0.0101294	-10.6335	3.30152e-23	8.7059e-23	41.3325
KEGG_VIRAL_MYOCARDITIS	-0.390661	0.0137685	-10.6326	3.32446e-23	8.76025e-23	41.3256
WENG_POR_TARGETS_GLOBAL_DN	-0.286294	0.0042491	-10.6276	3.46618e-23	9.12728e-23	41.2842
PID_FAS_PATHWAY	-0.305397	0.00229952	-10.6153	3.83401e-23	1.00888e-22	41.184
WP_WNTBETACATENIN_SIGNALING_PATHWAY_IN_LEUKEMIA	0.268738	-0.00188609	10.5509	6.49477e-23	1.69714e-22	40.6608
MCGARVEY_SILENCED_BY_METHYLATION_IN_COLON_CANCER	-0.254031	0.0156827	-10.5482	6.6389e-23	1.73239e-22	40.639
REACTOME_TCR_SIGNALING	-0.389239	0.00986444	-10.548	6.64672e-23	1.73323e-22	40.6378
REACTOME_DIGESTION_AND_ABSORPTION	-0.336203	0.0256072	-10.5474	6.68307e-23	1.74149e-22	40.6324
GUILLAUMOND_KLF10_TARGETS_DN	-0.30743	0.0167949	-10.5472	6.69009e-23	1.74212e-22	40.6314
CAMPS_COLON_CANCER_COPY_NUMBER_UP	0.261408	-0.0200923	10.5159	8.63998e-23	2.24365e-22	40.3775
GOBERT_CORE_OLIGODENDROCYTE_DIFFERENTIATION	-0.26264	0.0189791	-10.5097	9.0894e-23	2.35872e-22	40.3271
KEGG_GLYCOSPHINGOLIPID_BIOSYNTHESIS_LACTO_AND_NEOLACTO_SERIES	-0.369915	0.0216152	-10.4886	1.07909e-22	2.79448e-22	40.1568
HU_GENOTOXIN_ACTION_DIRECT_VS_INDIRECT_4HR	-0.265724	0.00693646	-10.4833	1.12717e-22	2.91698e-22	40.1135
ANDERSEN_CHOLANGIOCARCINOMA_CLASS2	0.267622	-0.0033469	10.4744	1.21198e-22	3.13214e-22	40.0415
REACTOME_INOSITOL_PHOSPHATE_METABOLISM	-0.250898	0.0126347	-10.4715	1.24033e-22	3.2032e-22	40.0186
GINESTIER_BREAST_CANCER_ZNF217_AMPLIFIED_DN	0.280876	-0.00446368	10.4652	1.30588e-22	3.36784e-22	39.9675
REACTOME_THE_ROLE_OF_GTSE1_IN_G2_M_PROGRESSION_AFTER_G2_CHECKPOINT	0.337154	-0.0125622	10.4604	1.35789e-22	3.49958e-22	39.9287
SU_PLACENTA	0.341973	-0.0123465	10.4429	1.56521e-22	4.02284e-22	39.7877
KEGG_GRAFT_VERSUS_HOST_DISEASE	-0.441046	0.0156126	-10.4244	1.81942e-22	4.66981e-22	39.6383
REACTOME_CHROMATIN_MODIFYING_ENZYMES	0.288476	-0.0130404	10.4081	2.07728e-22	5.32798e-22	39.5068
EHRLICH_ICF_SYNDROM_DN	-0.319909	0.0213258	-10.3788	2.6336e-22	6.74108e-22	39.2713
RIZ_ERYTHROID_DIFFERENTIATION_12HR	-0.307546	0.00388678	-10.3421	3.54448e-22	9.04181e-22	38.9765
WHITFIELD_CELL_CYCLE_G1_S	0.316757	-0.0151527	10.339	3.63587e-22	9.26862e-22	38.9512
NATSUME_RESPONSE_TO_INTERFERON_BETA_DN	-0.305212	0.0427175	-10.3291	3.9385e-22	1.00333e-21	38.8719
GAVIN_PDE3B_TARGETS	-0.316143	0.0142311	-10.316	4.37684e-22	1.11198e-21	38.7672
XU_HGF_TARGETS_INDUCED_BY_AKT1_48HR_DN	0.365836	-0.00540855	10.3067	4.7184e-22	1.19714e-21	38.6926
WP_HAIR_FOLLICLE_DEVELOPMENT_ORGANOGENESIS_PART_2_OF_3	0.284788	-0.0181049	10.2973	5.09046e-22	1.29066e-21	38.6173
SCHAVOLT_TARGETS_OF_TP53_AND_TP63	0.2837	-0.0204163	10.2805	5.82967e-22	1.47509e-21	38.4828
PEDERSEN_METASTASIS_BY_ERBB2_ISOFORM_3	-0.311618	0.000269075	-10.2448	7.77188e-22	1.96257e-21	38.1975
HONRADO_BREAST_CANCER_BRCA1_VS_BRCA2	0.26084	-0.00466857	10.2072	1.05086e-21	2.64477e-21	37.8981
HOFMANN_MYELODYSPLASTIC_SYNDROM_RISK_UP	0.287566	-0.0231822	10.1684	1.43554e-21	3.60083e-21	37.5887
WP_22Q112_COPY_NUMBER_VARIATION_SYNDROME	0.31532	0.00304168	10.1556	1.59053e-21	3.98428e-21	37.487
OHM_METHYLATED_IN_ADULT_CANCERS	-0.277405	0.0285496	-10.1414	1.78185e-21	4.45758e-21	37.3743
WP_ACE_INHIBITOR_PATHWAY	-0.323913	0.034277	-10.14	1.80071e-21	4.50177e-21	37.3638
WP_AGERAGE_PATHWAY	-0.268409	0.00986413	-10.1307	1.94047e-21	4.84473e-21	37.2897
THEODOROU_MAMMARY_TUMORIGENESIS	-0.278691	0.0146372	-10.1166	2.17155e-21	5.41445e-21	37.1781
ROVERSI_GLIOMA_COPY_NUMBER_DN	-0.293619	0.0204795	-10.1036	2.40882e-21	5.99809e-21	37.0752
REACTOME_PROTEIN_UBIQUITINATION	0.285267	-0.00124651	10.0739	3.0535e-21	7.57826e-21	36.84
WP_MECP2_AND_ASSOCIATED_RETT_SYNDROME	-0.253191	-0.00216715	-10.0727	3.08453e-21	7.6502e-21	36.83
CHEN_ETV5_TARGETS_SERTOLI	-0.326396	0.0258466	-10.0643	3.29602e-21	8.15856e-21	36.7642
KEGG_ALLOGRAFT_REJECTION	-0.48866	0.0167473	-10.0604	3.40153e-21	8.40865e-21	36.7329
WP_MICROGLIA_PATHOGEN_PHAGOCYTOSIS_PATHWAY	-0.380388	0.0169834	-10.0506	3.67722e-21	9.07821e-21	36.6556
LIAN_LIPA_TARGETS_6M	-0.310526	0.0165241	-10.0344	4.18185e-21	1.03173e-20	36.5281
REACTOME_REGULATION_OF_TP53_EXPRESSION_AND_DEGRADATION	0.251767	-0.0111689	10.0294	4.35151e-21	1.07147e-20	36.4886
CAFFAREL_RESPONSE_TO_THC_UP	0.25157	-0.0332494	10.027	4.43664e-21	1.09172e-20	36.4694
MIKKELSEN_IPS_ICP_WITH_H3K27ME3	-0.253573	0.0139747	-10.0235	4.56104e-21	1.12159e-20	36.442
KANG_AR_TARGETS_UP	-0.383483	0.018187	-10.0199	4.69382e-21	1.15349e-20	36.4135
KEGG_SPHINGOLIPID_METABOLISM	-0.257223	0.0065466	-10.0195	4.70948e-21	1.15658e-20	36.4102
SIG_REGULATION_OF_THE_ACTIN_CYTOSKELETON_BY_RHO_GTPASES	-0.328246	0.0055443	-10.0073	5.18821e-21	1.27332e-20	36.3142
VALK_AML_CLUSTER_12	-0.256832	0.0139639	-9.98888	6.00565e-21	1.47009e-20	36.1691
NADLER_OBESITY_UP	-0.299362	0.0223598	-9.98708	6.0924e-21	1.49036e-20	36.1549
WP_AMPLIFICATION_AND_EXPANSION_OF_ONCOGENIC_PATHWAYS_AS_METASTATIC_TRAITS	-0.323272	0.0117844	-9.97698	6.60042e-21	1.61148e-20	36.0755
BIOCARTA_FCER1_PATHWAY	-0.320734	0.00243975	-9.95145	8.08033e-21	1.96641e-20	35.8748
SHAFFER_IRF4_TARGETS_IN_PLASMA_CELL_VS_MATURE_B_LYMPHOCYTE	-0.257247	-0.00325221	-9.92849	9.6906e-21	2.3537e-20	35.6946
ROY_WOUND_BLOOD_VESSEL_DN	0.308113	-0.00613396	9.92462	9.99145e-21	2.42207e-20	35.6643
VANDESLUIS_COMMD1_TARGETS_GROUP_4_DN	-0.31838	0.0300791	-9.90612	1.15641e-20	2.79969e-20	35.5194
REACTOME_CYTOSOLIC_SULFONATION_OF_SMALL_MOLECULES	-0.388651	0.0237356	-9.90538	1.16319e-20	2.81428e-20	35.5136
VECCHI_GASTRIC_CANCER_ADVANCED_VS_EARLY_UP	-0.301796	-0.0075031	-9.89314	1.28125e-20	3.09593e-20	35.4177
STAMBOLSKY_RESPONSE_TO_VITAMIN_D3_DN	-0.301239	0.00843966	-9.88768	1.33767e-20	3.22812e-20	35.375
REACTOME_GLYCOSPHINGOLIPID_METABOLISM	-0.320082	0.0297223	-9.88689	1.34605e-20	3.24625e-20	35.3688
ZHU_CMV_24_HR_DN	-0.296971	0.00363212	-9.86658	1.57986e-20	3.79793e-20	35.21
LIANG_SILENCED_BY_METHYLATION_DN	0.427532	-0.0160127	9.84485	1.87478e-20	4.48681e-20	35.0403
HECKER_IFNB1_TARGETS	-0.295227	0.00211678	-9.82836	2.13441e-20	5.10166e-20	34.9117
REACTOME_KINESINS	0.321982	-0.0207193	9.80862	2.49266e-20	5.93906e-20	34.7579
VERRECCHIA_DELAYED_RESPONSE_TO_TGFB1	0.288904	-0.0157329	9.80537	2.55697e-20	6.08842e-20	34.7326
COWLING_MYCN_TARGETS	-0.286738	0.0225148	-9.80443	2.57593e-20	6.12967e-20	34.7253
WENG_POR_TARGETS_LIVER_UP	-0.257987	0.0136711	-9.80122	2.64176e-20	6.28233e-20	34.7003
WANG_BARRETTS_ESOPHAGUS_AND_ESOPHAGUS_CANCER_UP	0.281487	-0.0110541	9.78552	2.98802e-20	7.10126e-20	34.5782
ASTIER_INTEGRIN_SIGNALING	-0.273449	0.0104265	-9.78416	3.02011e-20	7.17301e-20	34.5676
MAHADEVAN_IMATINIB_RESISTANCE_UP	-0.277855	0.0189968	-9.78266	3.0559e-20	7.25341e-20	34.5559
SUMI_HNF4A_TARGETS	-0.293446	0.0237663	-9.7627	3.57337e-20	8.46561e-20	34.4008
WP_MATRIX_METALLOPROTEINASES	0.342715	-0.00714375	9.74145	4.22026e-20	9.98555e-20	34.2359
REACTOME_ANTIGEN_ACTIVATES_B_CELL_RECEPTOR_BCR_LEADING_TO_GENERATION_OF_SECOND_MESSENGERS	-0.360155	0.0148664	-9.73536	4.42612e-20	1.04529e-19	34.1887
NABA_CORE_MATRISOME	-0.281405	0.00364697	-9.72601	4.76182e-20	1.12316e-19	34.1162
KEGG_LINOLEIC_ACID_METABOLISM	-0.344386	0.0204572	-9.71633	5.13611e-20	1.20992e-19	34.0412
PID_ER_NONGENOMIC_PATHWAY	-0.252171	-0.00482547	-9.69954	5.85556e-20	1.37681e-19	33.9113
WP_CONSTITUTIVE_ANDROSTANE_RECEPTOR_PATHWAY	-0.447202	0.0174966	-9.68679	6.46814e-20	1.51989e-19	33.8127
PID_IL12_STAT4_PATHWAY	-0.378736	-0.000282572	-9.68308	6.6579e-20	1.5635e-19	33.784
NAKAMURA_ADIPOGENESIS_EARLY_DN	-0.279014	0.00502398	-9.65466	8.30795e-20	1.94856e-19	33.5646
LEIN_LOCALIZED_TO_PROXIMAL_DENDRITES	-0.297072	-0.0112788	-9.65146	8.51729e-20	1.99641e-19	33.5399
LIAN_LIPA_TARGETS_3M	-0.330611	0.0141698	-9.61107	1.16589e-19	2.72597e-19	33.2288
BIOCARTA_TCRA_PATHWAY	-0.486643	0.0175949	-9.58538	1.42305e-19	3.3231e-19	33.0312
WILCOX_RESPONSE_TO_PROGESTERONE_UP	0.265084	-0.0125365	9.58314	1.44793e-19	3.37911e-19	33.0141
REACTOME_TRANSLOCATION_OF_SLC2A4_GLUT4_TO_THE_PLASMA_MEMBRANE	-0.263849	-0.00674809	-9.58297	1.44983e-19	3.38144e-19	33.0128
REACTOME_FCERI_MEDIATED_MAPK_ACTIVATION	-0.325877	0.0127665	-9.56463	1.67127e-19	3.88823e-19	32.8719
REACTOME_BASE_EXCISION_REPAIR	0.373102	-0.00683839	9.54946	1.87943e-19	4.36442e-19	32.7556
HERNANDEZ_ABERRANT_MITOSIS_BY_DOCETACEL_2NM_DN	-0.265757	0.00356829	-9.5118	2.51398e-19	5.81998e-19	32.4674
REACTOME_PD_1_SIGNALING	-0.481565	0.0224474	-9.48202	3.16286e-19	7.29069e-19	32.2399
BOHN_PRIMARY_IMMUNODEFICIENCY_SYNDROM_UP	0.273101	-0.0027637	9.47454	3.35048e-19	7.7137e-19	32.1828
SAKAI_TUMOR_INFILTRATING_MONOCYTES_DN	0.252185	-0.00954128	9.46139	3.70723e-19	8.52981e-19	32.0825
ONDER_CDH1_TARGETS_3_DN	0.260786	-0.00557673	9.4565	3.84948e-19	8.85169e-19	32.0452
VERNOCHET_ADIPOGENESIS	-0.259085	0.0432915	-9.42943	4.73939e-19	1.0878e-18	31.8392
REACTOME_DDX58_IFIH1_MEDIATED_INDUCTION_OF_INTERFERON_ALPHA_BETA	-0.270174	0.000315854	-9.42342	4.96332e-19	1.1385e-18	31.7935
REACTOME_REGULATION_OF_FZD_BY_UBIQUITINATION	0.290486	0.0046741	9.38877	6.47372e-19	1.48044e-18	31.5303
REACTOME_CLEC7A_DECTIN_1_SIGNALING	-0.270544	0.00560129	-9.38373	6.7281e-19	1.53768e-18	31.4921
YAO_HOXA10_TARGETS_VIA_PROGESTERONE_DN	-0.25926	0.0172919	-9.38318	6.75645e-19	1.54322e-18	31.488
REACTOME_PYROPTOSIS	0.317958	-0.0229125	9.3753	7.17673e-19	1.63722e-18	31.4282
GAZDA_DIAMOND_BLACKFAN_ANEMIA_PROGENITOR_UP	-0.29674	-0.00601457	-9.36338	7.86184e-19	1.79134e-18	31.3379
BERENJENO_ROCK_SIGNALING_NOT_VIA_RHOA_UP	-0.269821	0.0176372	-9.35829	8.17383e-19	1.86017e-18	31.2993
SUNG_METASTASIS_STROMA_DN	0.261615	-0.0175819	9.34449	9.08269e-19	2.06325e-18	31.1949
KEGG_FRUCTOSE_AND_MANNOSE_METABOLISM	0.250853	-0.0154382	9.33003	1.01427e-18	2.30126e-18	31.0856
NIKOLSKY_BREAST_CANCER_16P13_AMPLICON	0.274366	-0.00643199	9.31292	1.1556e-18	2.61876e-18	30.9564
KEGG_PRION_DISEASES	-0.267833	0.0066636	-9.29978	1.27728e-18	2.88926e-18	30.8573
CHESLER_BRAIN_HIGHEST_EXPRESSION	0.265461	-0.0214447	9.28666	1.41139e-18	3.18878e-18	30.7584
WP_IL6_SIGNALING_PATHWAY	-0.271324	0.00327345	-9.28372	1.44328e-18	3.25889e-18	30.7363
SOUCEK_MYC_TARGETS	-0.337897	0.0169086	-9.25065	1.85567e-18	4.17249e-18	30.4874
TERAMOTO_OPN_TARGETS_CLUSTER_7	0.252972	-0.0195314	9.23399	2.10564e-18	4.72039e-18	30.3622
WENG_POR_TARGETS_LIVER_DN	-0.272488	0.0186748	-9.2052	2.61882e-18	5.85337e-18	30.1463
KEGG_PORPHYRIN_AND_CHLOROPHYLL_METABOLISM	-0.418343	0.0197441	-9.20152	2.69289e-18	6.01534e-18	30.1187
REACTOME_DISEASES_OF_IMMUNE_SYSTEM	-0.34024	0.0238501	-9.20013	2.7213e-18	6.0752e-18	30.1083
SANA_RESPONSE_TO_IFNG_UP	-0.329787	-0.00281594	-9.19132	2.90884e-18	6.48232e-18	30.0423
HOFMANN_CELL_LYMPHOMA_DN	-0.252061	-0.00148802	-9.15459	3.83853e-18	8.51873e-18	29.7677
KEGG_DRUG_METABOLISM_OTHER_ENZYMES	-0.344895	0.0110955	-9.11895	5.02108e-18	1.10907e-17	29.5019
SABATES_COLORECTAL_ADENOMA_SIZE_UP	0.267033	-0.0186794	9.10307	5.65807e-18	1.24757e-17	29.3836
STEGER_ADIPOGENESIS_DN	-0.312893	0.00578813	-9.10162	5.72026e-18	1.26054e-17	29.3728
REACTOME_NEUREXINS_AND_NEUROLIGINS	0.257484	-0.0330317	9.10125	5.73605e-18	1.26328e-17	29.3701
HERNANDEZ_MITOTIC_ARREST_BY_DOCETAXEL_2_DN	-0.262351	0.00370449	-9.05052	8.39296e-18	1.83657e-17	28.9934
LA_MEN1_TARGETS	-0.254819	0.01709	-9.03529	9.40656e-18	2.05597e-17	28.8805
ICHIBA_GRAFT_VERSUS_HOST_DISEASE_D7_UP	-0.269062	8.27819e-05	-9.02252	1.03499e-17	2.2556e-17	28.7859
PID_ALPHA_SYNUCLEIN_PATHWAY	-0.285716	0.0197417	-9.00816	1.15225e-17	2.50532e-17	28.6797
TERAMOTO_OPN_TARGETS_CLUSTER_6	-0.253661	0.0330275	-9.00663	1.16541e-17	2.53247e-17	28.6685
ACEVEDO_LIVER_CANCER_WITH_H3K9ME3_DN	0.256515	-0.00941769	9.00018	1.22293e-17	2.65439e-17	28.6208
LEI_HOXC8_TARGETS_DN	-0.264296	0.0297993	-8.99982	1.22623e-17	2.66002e-17	28.6181
REACTOME_DECTIN_2_FAMILY	-0.283663	0.0165107	-8.98122	1.40878e-17	3.05073e-17	28.4808
LIEN_BREAST_CARCINOMA_METAPLASTIC	-0.285472	0.00148118	-8.97621	1.46234e-17	3.16489e-17	28.4439
MASRI_RESISTANCE_TO_TAMOXIFEN_AND_AROMATASE_INHIBITORS_UP	-0.255424	0.0153929	-8.97228	1.50579e-17	3.25706e-17	28.4149
PYEON_CANCER_HEAD_AND_NECK_VS_CERVICAL_UP	0.252307	-0.0123729	8.96786	1.5562e-17	3.35995e-17	28.3823
WUNDER_INFLAMMATORY_RESPONSE_AND_CHOLESTEROL_UP	-0.251349	0.00674749	-8.9678	1.55694e-17	3.35995e-17	28.3818
GEISS_RESPONSE_TO_DSRNA_UP	-0.282612	-0.00897711	-8.9625	1.61957e-17	3.49109e-17	28.3428
WATANABE_ULCERATIVE_COLITIS_WITH_CANCER_DN	-0.375077	-0.00306977	-8.91439	2.31593e-17	4.96648e-17	27.9889
WP_TCELL_ANTIGEN_RECEPTOR_TCR_PATHWAY_DURING_STAPHYLOCOCCUS_AUREUS_INFECTION	-0.294591	-0.0104186	-8.89665	2.64158e-17	5.65192e-17	27.8588
YAGI_AML_RELAPSE_PROGNOSIS	0.282771	0.00397596	8.89522	2.66968e-17	5.7088e-17	27.8483
SCHLINGEMANN_SKIN_CARCINOGENESIS_TPA_DN	-0.306748	0.0312613	-8.87387	3.12693e-17	6.67518e-17	27.6919
PID_TCR_CALCIUM_PATHWAY	-0.301567	-0.000924753	-8.86499	3.33934e-17	7.12052e-17	27.6269
REACTOME_PLASMA_LIPOPROTEIN_CLEARANCE	-0.25246	0.0173761	-8.82321	4.54621e-17	9.64464e-17	27.3217
PETROVA_PROX1_TARGETS_UP	0.287932	-0.0149111	8.81431	4.8544e-17	1.02926e-16	27.2568
GENTLES_LEUKEMIC_STEM_CELL_DN	0.314272	0.00411943	8.78088	6.20849e-17	1.31266e-16	27.0135
THUM_MIR21_TARGETS_HEART_DISEASE_UP	-0.372006	0.00829894	-8.77953	6.27066e-17	1.32506e-16	27.0036
WP_MIRNA_REGULATION_OF_PROSTATE_CANCER_SIGNALING_PATHWAYS	-0.250094	0.014403	-8.76123	7.17287e-17	1.5123e-16	26.8707
KUROZUMI_RESPONSE_TO_ONCOCYTIC_VIRUS	-0.296834	0.0098473	-8.73538	8.6702e-17	1.82595e-16	26.6832
KEGG_AUTOIMMUNE_THYROID_DISEASE	-0.413282	0.0187925	-8.70531	1.08045e-16	2.26527e-16	26.4656
WORSCHECH_TUMOR_EVASION_AND_TOLEROGENICITY_UP	-0.312878	0.00819071	-8.69996	1.12356e-16	2.35171e-16	26.4269
DING_LUNG_CANCER_BY_MUTATION_RATE	0.267726	-0.0105907	8.63727	1.77461e-16	3.68973e-16	25.9749
GILDEA_METASTASIS	-0.251262	0.00197047	-8.61302	2.1167e-16	4.38884e-16	25.8007
REACTOME_ELASTIC_FIBRE_FORMATION	-0.28819	0.00638119	-8.60882	2.18224e-16	4.51726e-16	25.7705
ROETH_TERT_TARGETS_UP	-0.321636	-0.0170382	-8.56587	2.97921e-16	6.13318e-16	25.4628
FERRARI_RESPONSE_TO_FENRETINIDE_UP	0.296941	-0.0332918	8.49858	4.842e-16	9.90829e-16	24.9828
NAKAYAMA_SOFT_TISSUE_TUMORS_PCA1_UP	-0.296144	0.0142019	-8.44225	7.25776e-16	1.47953e-15	24.5828
REACTOME_INTERFERON_GAMMA_SIGNALING	-0.266736	0.00371825	-8.43921	7.41763e-16	1.5113e-15	24.5613
WANG_IMMORTALIZED_BY_HOXA9_AND_MEIS1_DN	-0.26796	0.0120799	-8.43735	7.51711e-16	1.53074e-15	24.5481
REACTOME_DNA_DAMAGE_TELOMERE_STRESS_INDUCED_SENESCENCE	0.309515	-0.00309664	8.41898	8.57381e-16	1.74402e-15	24.4182
MCLACHLAN_DENTAL_CARIES_UP	-0.270397	0.00610017	-8.38946	1.05877e-15	2.14901e-15	24.2097
DAVICIONI_RHABDOMYOSARCOMA_PAX_FOXO1_FUSION_DN	-0.284772	0.00219489	-8.38886	1.06336e-15	2.156e-15	24.2055
MOREIRA_RESPONSE_TO_TSA_UP	0.276826	-0.0137231	8.34335	1.47066e-15	2.96899e-15	23.8851
REACTOME_SIGNALING_BY_EGFR	-0.262527	0.00731048	-8.33316	1.58119e-15	3.18528e-15	23.8136
WP_16P112_DISTAL_DELETION_SYNDROME	-0.256209	0.0111259	-8.30631	1.91339e-15	3.84213e-15	23.6252
DAZARD_UV_RESPONSE_CLUSTER_G28	0.283866	-0.0225599	8.22889	3.30784e-15	6.6104e-15	23.0846
DAUER_STAT3_TARGETS_DN	-0.2573	-0.0103497	-8.22035	3.51312e-15	7.00944e-15	23.0252
REACTOME_GAB1_SIGNALOSOME	-0.279365	0.00270605	-8.21064	3.76168e-15	7.4974e-15	22.9577
KRASNOSELSKAYA_ILF3_TARGETS_UP	-0.254806	-0.0130959	-8.20477	3.92027e-15	7.80521e-15	22.9169
SIG_BCR_SIGNALING_PATHWAY	-0.296403	0.00428375	-8.18288	4.57238e-15	9.09389e-15	22.765
KEGG_CARDIAC_MUSCLE_CONTRACTION	-0.257416	0.0192268	-8.18135	4.62171e-15	9.18229e-15	22.7544
MATTHEWS_SKIN_CARCINOGENESIS_VIA_JUN	-0.266831	0.0139063	-8.16487	5.18857e-15	1.03031e-14	22.6402
NAKAMURA_CANCER_MICROENVIRONMENT_UP	-0.267526	0.0102716	-8.15352	5.61805e-15	1.11323e-14	22.5617
ROZANOV_MMP14_TARGETS_SUBSET	-0.261486	0.00748575	-8.11068	7.58088e-15	1.49901e-14	22.2659
REACTOME_DNA_DOUBLE_STRAND_BREAK_RESPONSE	0.344767	-0.00458045	8.06413	1.0486e-14	2.06151e-14	21.9457
REACTOME_ROLE_OF_PHOSPHOLIPIDS_IN_PHAGOCYTOSIS	-0.292169	0.0286355	-8.05553	1.11316e-14	2.18728e-14	21.8867
REACTOME_GAMMA_CARBOXYLATION_HYPUSINE_FORMATION_AND_ARYLSULFATASE_ACTIVATION	0.264478	-0.022912	8.00244	1.60867e-14	3.14448e-14	21.5234
PID_IL12_2PATHWAY	-0.288887	-0.0053736	-7.97784	1.90684e-14	3.71379e-14	21.3557
KEGG_RETINOL_METABOLISM	-0.308493	0.00978784	-7.91948	2.85014e-14	5.50812e-14	20.9592
WP_PHOTODYNAMIC_THERAPYINDUCED_NFKB_SURVIVAL_SIGNALING	0.2955	-0.0277307	7.88949	3.50133e-14	6.7527e-14	20.7562
WP_GABA_RECEPTOR_SIGNALING	0.288157	-0.0121646	7.86287	4.20133e-14	8.07783e-14	20.5765
BOYAULT_LIVER_CANCER_SUBCLASS_G5_DN	-0.271531	-0.00573842	-7.79641	6.6091e-14	1.26425e-13	20.1298
KEGG_DRUG_METABOLISM_CYTOCHROME_P450	-0.289912	0.00497297	-7.75822	8.56439e-14	1.63328e-13	19.8743
BIOCARTA_CTLA4_PATHWAY	-0.389913	0.0245118	-7.73997	9.69054e-14	1.84617e-13	19.7525
WP_PREGNANE_X_RECEPTOR_PATHWAY	-0.332537	0.0164455	-7.63978	1.90246e-13	3.59886e-13	19.0877
WP_SULFATION_BIOTRANSFORMATION_REACTION	-0.33168	0.0241905	-7.63414	1.97582e-13	3.73199e-13	19.0504
RASHI_NFKB1_TARGETS	0.290088	-0.0413366	7.54024	3.69637e-13	6.92263e-13	18.4334
PID_CD8_TCR_DOWNSTREAM_PATHWAY	-0.274498	-0.00621713	-7.47506	5.69121e-13	1.05742e-12	18.0084
WIELAND_UP_BY_HBV_INFECTION	-0.268156	-0.00389642	-7.46816	5.95666e-13	1.10619e-12	17.9636
XU_AKT1_TARGETS_6HR	-0.250416	-0.0158649	-7.46533	6.06871e-13	1.12589e-12	17.9452
GRANDVAUX_IRF3_TARGETS_UP	-0.269586	-0.0193613	-7.38344	1.03935e-12	1.91219e-12	17.4156
KEGG_ASCORBATE_AND_ALDARATE_METABOLISM	-0.362866	0.0246129	-7.30035	1.78635e-12	3.25935e-12	16.8827
GAURNIER_PSMD4_TARGETS	-0.259934	0.0126828	-7.29419	1.85918e-12	3.38894e-12	16.8434
KEGG_STEROID_HORMONE_BIOSYNTHESIS	-0.271551	0.0141947	-7.22091	2.98574e-12	5.39012e-12	16.3774
UZONYI_RESPONSE_TO_LEUKOTRIENE_AND_THROMBIN	-0.255031	-0.0221061	-7.16305	4.32976e-12	7.77906e-12	16.0119
REACTOME_SMOOTH_MUSCLE_CONTRACTION	-0.28257	-0.00294161	-7.14533	4.84934e-12	8.7084e-12	15.9005
WP_PATHOGENESIS_OF_SARSCOV2_MEDIATED_BY_NSP9NSP10_COMPLEX	-0.324905	0.00121522	-7.02191	1.06223e-11	1.88857e-11	15.1299
KEGG_LEISHMANIA_INFECTION	-0.271891	0.0146621	-7.01899	1.08194e-11	1.92271e-11	15.1118
REACTOME_ROLE_OF_LAT2_NTAL_LAB_ON_CALCIUM_MOBILIZATION	-0.288699	0.0229717	-6.95998	1.56832e-11	2.76221e-11	14.7472
BIOCARTA_INFLAM_PATHWAY	-0.281761	0.00315159	-6.89937	2.29091e-11	4.01229e-11	14.375
URS_ADIPOCYTE_DIFFERENTIATION_DN	-0.269392	0.0257205	-6.82974	3.53006e-11	6.13108e-11	13.9506
PID_INTEGRIN2_PATHWAY	-0.25785	-0.00553925	-6.82617	3.60879e-11	6.26492e-11	13.929
REACTOME_SCAVENGING_BY_CLASS_A_RECEPTORS	-0.267633	0.00876933	-6.78245	4.72593e-11	8.16653e-11	13.6643
KEGG_TYPE_I_DIABETES_MELLITUS	-0.288482	0.0114894	-6.7819	4.74186e-11	8.19028e-11	13.661
PARK_TRETINOIN_RESPONSE	-0.272011	0.011845	-6.77189	5.04315e-11	8.6947e-11	13.6006
REACTOME_CREATION_OF_C4_AND_C2_ACTIVATORS	-0.310271	0.0433236	-6.62837	1.21009e-10	2.05978e-10	12.7422
REACTOME_COSTIMULATION_BY_THE_CD28_FAMILY	-0.279074	0.00574735	-6.57912	1.62881e-10	2.76e-10	12.4509
BIOCARTA_CLASSIC_PATHWAY	-0.308654	0.00409953	-6.55105	1.92795e-10	3.25954e-10	12.2857
REACTOME_NONHOMOLOGOUS_END_JOINING_NHEJ	0.26263	-0.00381443	6.3313	7.08286e-10	1.17267e-09	11.0117
BIOCARTA_NUCLEARRS_PATHWAY	-0.279227	0.0112693	-6.21332	1.40459e-09	2.30416e-09	10.3421
WP_NUCLEAR_RECEPTORS_IN_LIPID_METABOLISM_AND_TOXICITY	-0.279227	0.0112693	-6.21332	1.40459e-09	2.30416e-09	10.3421

## Sheet: GSVA_CvA
Pathway	logFC	AveExpr	t	P.Value	adj.P.Val	B
WP_AMYOTROPHIC_LATERAL_SCLEROSIS_ALS	-0.512843	0.000848461	-18.1287	2.66205e-56	1.00306e-52	117.346
WANG_NEOPLASTIC_TRANSFORMATION_BY_CCND1_MYC	0.449658	0.00330667	17.6995	2.6933e-54	5.07417e-51	112.765
LU_TUMOR_ENDOTHELIAL_MARKERS_UP	0.648988	-0.00527387	17.3943	7.08498e-53	8.2287e-50	109.521
LIEN_BREAST_CARCINOMA_METAPLASTIC_VS_DUCTAL_DN	-0.384491	-0.00262765	-17.3747	8.73535e-53	8.2287e-50	109.313
VANTVEER_BREAST_CANCER_METASTASIS_UP	-0.37273	-0.0099618	-17.3162	1.63157e-52	1.22955e-49	108.693
WP_DEREGULATION_OF_RAB_AND_RAB_EFFECTOR_GENES_IN_BLADDER_CANCER	-0.623212	-0.0260575	-17.2108	5.02861e-52	3.15797e-49	107.576
SCHUETZ_BREAST_CANCER_DUCTAL_INVASIVE_DN	-0.342496	8.95605e-05	-17.1577	8.85825e-52	4.76827e-49	107.014
BROWNE_HCMV_INFECTION_10HR_UP	0.29941	0.000375987	17.1235	1.27559e-51	6.00802e-49	106.652
LU_TUMOR_VASCULATURE_UP	0.546423	-0.00107228	17.0559	2.61887e-51	1.09643e-48	105.939
CHEMNITZ_RESPONSE_TO_PROSTAGLANDIN_E2_DN	-0.30811	0.000739201	-16.9382	9.15305e-51	3.44887e-48	104.697
SMID_BREAST_CANCER_RELAPSE_IN_BRAIN_DN	-0.374648	-0.00138875	-16.8691	1.90842e-50	6.5372e-48	103.968
TURASHVILI_BREAST_LOBULAR_CARCINOMA_VS_LOBULAR_NORMAL_DN	0.549722	-0.014609	16.8046	3.78368e-50	1.18808e-47	103.289
WP_REGULATION_OF_APOPTOSIS_BY_PARATHYROID_HORMONERELATED_PROTEIN	-0.417714	-0.00380494	-16.5712	4.47833e-49	1.29803e-46	100.837
KEGG_BUTANOATE_METABOLISM	-0.50084	-0.00681028	-16.5452	5.89238e-49	1.58589e-46	100.565
CHARAFE_BREAST_CANCER_LUMINAL_VS_BASAL_UP	-0.338162	0.00084341	-16.5281	7.059e-49	1.77322e-46	100.386
REACTOME_MITOCHONDRIAL_FATTY_ACID_BETA_OXIDATION	-0.583058	-0.0171139	-16.4722	1.27326e-48	2.96248e-46	99.8005
PID_INTEGRIN_A9B1_PATHWAY	0.535358	0.000740179	16.4676	1.33658e-48	2.96248e-46	99.7523
CHARAFE_BREAST_CANCER_LUMINAL_VS_MESENCHYMAL_UP	-0.368329	0.0048176	-16.112	5.62676e-47	1.17787e-44	96.0418
THUM_MIR21_TARGETS_HEART_DISEASE_UP	0.640194	-0.00641607	16.0719	8.57264e-47	1.70009e-44	95.6241
CHARAFE_BREAST_CANCER_BASAL_VS_MESENCHYMAL_UP	-0.356836	0.00147932	-16.0578	9.93535e-47	1.87182e-44	95.4778
KEGG_FATTY_ACID_METABOLISM	-0.457995	-0.00753406	-15.9974	1.86907e-46	3.35365e-44	94.8508
MUELLER_COMMON_TARGETS_OF_AML_FUSIONS_DN	0.347889	-0.00502146	15.9546	2.92563e-46	5.01081e-44	94.4063
REACTOME_GLUTATHIONE_CONJUGATION	-0.463163	-0.012967	-15.9391	3.43988e-46	5.63541e-44	94.2457
TURASHVILI_BREAST_LOBULAR_CARCINOMA_VS_DUCTAL_NORMAL_UP	0.57282	-0.0198214	15.9103	4.6498e-46	7.30018e-44	93.9467
WP_MIR5093P_ALTERATION_OF_YAP1ECM_AXIS	0.624321	-0.013482	15.8997	5.19435e-46	7.82892e-44	93.8368
KEGG_HISTIDINE_METABOLISM	-0.45545	0.0013327	-15.8588	7.95594e-46	1.11174e-43	93.4139
KEGG_VALINE_LEUCINE_AND_ISOLEUCINE_DEGRADATION	-0.46273	-0.00845897	-15.8587	7.96629e-46	1.11174e-43	93.4126
DODD_NASOPHARYNGEAL_CARCINOMA_UP	-0.306582	0.000511682	-15.8528	8.4704e-46	1.13987e-43	93.3517
BLANCO_MELO_INFLUENZA_A_INFECTION_A594_CELLS_UP	0.399144	-0.00286444	15.8223	1.16464e-45	1.46279e-43	93.0359
WESTON_VEGFA_TARGETS_12HR	0.480085	0.00137221	15.7869	1.68542e-45	2.04861e-43	92.6692
LANDIS_ERBB2_BREAST_TUMORS_324_UP	-0.274943	-0.00618604	-15.6915	4.5493e-45	5.3568e-43	91.6842
TURASHVILI_BREAST_DUCTAL_CARCINOMA_VS_DUCTAL_NORMAL_UP	0.427952	-0.00231419	15.6401	7.76657e-45	8.86801e-43	91.1536
ANASTASSIOU_MULTICANCER_INVASIVENESS_SIGNATURE	0.635627	-0.0215496	15.5827	1.40853e-44	1.56099e-42	90.5631
MARCHINI_TRABECTEDIN_RESISTANCE_DN	0.512063	-0.00462557	15.5614	1.7575e-44	1.89208e-42	90.3435
WAMUNYOKOLI_OVARIAN_CANCER_LMP_UP	-0.422942	0.00220785	-15.5298	2.44056e-44	2.55446e-42	90.0178
SENGUPTA_NASOPHARYNGEAL_CARCINOMA_DN	-0.327101	0.0016959	-15.5236	2.60256e-44	2.65039e-42	89.9541
VECCHI_GASTRIC_CANCER_ADVANCED_VS_EARLY_UP	0.52829	-0.017111	15.4408	6.13402e-44	6.05039e-42	89.1037
WANG_METASTASIS_OF_BREAST_CANCER_ESR1_DN	-0.475199	-0.00605191	-15.4388	6.26235e-44	6.05039e-42	89.0831
WALLACE_PROSTATE_CANCER_RACE_DN	-0.276194	-0.00284512	-15.41	8.43638e-44	7.94707e-42	88.7875
DOANE_BREAST_CANCER_ESR1_UP	-0.298774	0.000856768	-15.2718	3.51441e-43	3.22983e-41	87.3722
KEGG_ASCORBATE_AND_ALDARATE_METABOLISM	-0.64605	0.00601859	-15.2485	4.4681e-43	4.00852e-41	87.134
REACTOME_METABOLIC_DISORDERS_OF_BIOLOGICAL_OXIDATION_ENZYMES	-0.454775	-0.00379913	-15.175	9.53042e-43	8.35131e-41	86.3827
SCHAEFFER_SOX9_TARGETS_IN_PROSTATE_DEVELOPMENT_UP	-0.406745	-0.00349181	-15.1418	1.33978e-42	1.14734e-40	86.0449
REACTOME_PEROXISOMAL_LIPID_METABOLISM	-0.518805	-0.01068	-15.0977	2.10929e-42	1.76618e-40	85.5947
KEGG_DRUG_METABOLISM_CYTOCHROME_P450	-0.509844	-0.00234223	-15.071	2.77443e-42	2.27262e-40	85.3229
REACTOME_BIOLOGICAL_OXIDATIONS	-0.386767	-0.000857942	-15.0419	3.73796e-42	2.99673e-40	85.0272
WP_ARYL_HYDROCARBON_RECEPTOR_PATHWAY	-0.416067	-0.00148636	-14.9476	9.83133e-42	7.71759e-40	84.0681
JAZAERI_BREAST_CANCER_BRCA1_VS_BRCA2_DN	0.410741	-0.00426104	14.9284	1.19631e-41	9.19939e-40	83.8735
FARMER_BREAST_CANCER_CLUSTER_4	0.624811	-0.0235647	14.9177	1.33499e-41	1.00605e-39	83.7647
KEGG_AMYOTROPHIC_LATERAL_SCLEROSIS_ALS	-0.373645	0.00337392	-14.8069	4.13739e-41	3.0568e-39	82.6429
DOANE_BREAST_CANCER_CLASSES_UP	-0.330862	-0.00107866	-14.8001	4.43786e-41	3.21574e-39	82.5734
KEGG_METABOLISM_OF_XENOBIOTICS_BY_CYTOCHROME_P450	-0.486056	-0.00478421	-14.7656	6.30799e-41	4.48462e-39	82.2246
JI_CARCINOGENESIS_BY_KRAS_AND_STK11_DN	0.550029	-0.0155917	14.7474	7.5909e-41	5.29676e-39	82.041
REACTOME_PEROXISOMAL_PROTEIN_IMPORT	-0.457986	-0.00380108	-14.7447	7.8036e-41	5.34618e-39	82.0136
HUANG_DASATINIB_RESISTANCE_DN	-0.353877	0.000808848	-14.7115	1.09344e-40	7.35731e-39	81.6791
REACTOME_PHASE_II_CONJUGATION_OF_COMPOUNDS	-0.454731	-0.00264555	-14.6529	1.98552e-40	1.31253e-38	81.0875
KANG_FLUOROURACIL_RESISTANCE_UP	-0.346178	-0.016045	-14.6095	3.08446e-40	2.00325e-38	80.6507
WP_RENIN_ANGIOTENSIN_ALDOSTERONE_SYSTEM_RAAS	-0.36084	0.00915917	-14.4723	1.23878e-39	7.77956e-38	79.272
MAINA_VHL_TARGETS_DN	0.395345	-0.00796925	14.4609	1.38986e-39	8.58526e-38	79.1579
WP_ESTROGEN_METABOLISM	-0.531883	-0.00139685	-14.4244	2.01023e-39	1.2217e-37	78.7919
PARENT_MTOR_SIGNALING_DN	0.324586	0.00663796	14.3953	2.69578e-39	1.60278e-37	78.501
REACTOME_FATTY_ACID_METABOLISM	-0.279831	-0.00161612	-14.3944	2.72234e-39	1.60278e-37	78.4912
KEGG_RETINOL_METABOLISM	-0.521056	0.00695828	-14.3787	3.18722e-39	1.84761e-37	78.3349
REACTOME_PERK_REGULATES_GENE_EXPRESSION	0.498666	0.00779866	14.2881	7.94166e-39	4.53397e-37	77.4296
PID_INTEGRIN2_PATHWAY	0.528783	-0.00663573	14.2521	1.1416e-38	6.42023e-37	77.0698
HOLLERN_MICROACINAR_BREAST_TUMOR_UP	-0.386452	-0.00449373	-14.1304	3.87011e-38	2.1445e-36	75.8594
JACKSON_DNMT1_TARGETS_DN	0.42226	-0.00413286	14.0649	7.462e-38	4.0749e-36	75.2084
WAMUNYOKOLI_OVARIAN_CANCER_GRADES_1_2_UP	-0.376132	-0.00193711	-14.0582	7.97948e-38	4.29524e-36	75.142
GOTZMANN_EPITHELIAL_TO_MESENCHYMAL_TRANSITION_UP	0.376431	-0.00744073	14.0535	8.36264e-38	4.43809e-36	75.0955
ABBUD_LIF_SIGNALING_1_DN	-0.385145	-0.00360561	-14.0426	9.31727e-38	4.87604e-36	74.9883
VANTVEER_BREAST_CANCER_ESR1_UP	-0.288805	-0.00845043	-14.0323	1.03284e-37	5.33113e-36	74.8862
LIM_MAMMARY_STEM_CELL_DN	-0.30804	0.0034825	-14.0169	1.20476e-37	6.11553e-36	74.7335
KIM_LIVER_CANCER_POOR_SURVIVAL_DN	-0.31963	0.00761234	-13.9864	1.63401e-37	8.10124e-36	74.4314
WP_ENDOCHONDRAL_OSSIFICATION	0.335763	-0.0047943	13.9598	2.12973e-37	1.02882e-35	74.1687
WP_ENDOCHONDRAL_OSSIFICATION_WITH_SKELETAL_DYSPLASIAS	0.335763	-0.0047943	13.9598	2.12973e-37	1.02882e-35	74.1687
CROMER_TUMORIGENESIS_UP	0.442543	-0.00421273	13.9517	2.31057e-37	1.10205e-35	74.0879
DAVICIONI_PAX_FOXO1_SIGNATURE_IN_ARMS_DN	0.419085	-0.00173588	13.7615	1.52964e-36	7.2046e-35	72.2142
TCGA_GLIOBLASTOMA_COPY_NUMBER_DN	0.437798	-0.010406	13.7506	1.70366e-36	7.92519e-35	72.1073
JI_RESPONSE_TO_FSH_DN	0.370921	-0.00192623	13.7486	1.73909e-36	7.99135e-35	72.0869
TURASHVILI_BREAST_DUCTAL_CARCINOMA_VS_LOBULAR_NORMAL_UP	0.357906	0.00117609	13.6548	4.39886e-36	1.99698e-34	71.1671
JECHLINGER_EPITHELIAL_TO_MESENCHYMAL_TRANSITION_UP	0.421123	-0.00834485	13.6294	5.65186e-36	2.53526e-34	70.9186
KEGG_PROPANOATE_METABOLISM	-0.445098	0.00410488	-13.5931	8.08305e-36	3.58317e-34	70.564
BOYAULT_LIVER_CANCER_SUBCLASS_G1_DN	-0.342647	-0.00115231	-13.5807	9.13758e-36	4.00353e-34	70.4424
VECCHI_GASTRIC_CANCER_ADVANCED_VS_EARLY_DN	-0.38588	0.00787123	-13.5698	1.01674e-35	4.40354e-34	70.3366
URS_ADIPOCYTE_DIFFERENTIATION_DN	0.461587	0.000917137	13.538	1.39085e-35	5.95535e-34	70.0261
REACTOME_SIGNALING_BY_VEGF	0.307902	-0.00125801	13.5273	1.54474e-35	6.53999e-34	69.922
YANG_BREAST_CANCER_ESR1_UP	-0.35002	-0.00756617	-13.5251	1.57879e-35	6.60985e-34	69.9004
GRAHAM_CML_QUIESCENT_VS_CML_DIVIDING_UP	0.391411	-0.000152559	13.5046	1.93204e-35	7.91298e-34	69.7003
KIM_GLIS2_TARGETS_UP	0.438702	-0.00792211	13.496	2.1032e-35	8.52134e-34	69.6162
YANG_BREAST_CANCER_ESR1_BULK_DN	0.377975	-0.0122235	13.4296	4.03545e-35	1.60059e-33	68.9703
HERNANDEZ_MITOTIC_ARREST_BY_DOCETAXEL_1_DN	0.311715	-0.00278168	13.4193	4.4633e-35	1.75184e-33	68.8704
KEGG_STARCH_AND_SUCROSE_METABOLISM	-0.460514	0.00903621	-13.3691	7.29913e-35	2.83537e-33	68.3829
NIKOLSKY_BREAST_CANCER_20Q12_Q13_AMPLICON	0.471998	-0.014236	13.3481	8.96827e-35	3.44821e-33	68.1788
RODWELL_AGING_KIDNEY_DN	-0.272686	0.0036311	-13.2756	1.82076e-34	6.92993e-33	67.477
FERRANDO_TAL1_NEIGHBORS	0.416494	0.00433212	13.2634	2.05064e-34	7.7268e-33	67.3592
BOYAULT_LIVER_CANCER_SUBCLASS_G2	0.327797	-0.0118388	13.1682	5.17998e-34	1.91355e-32	66.4409
MEBARKI_HCC_PROGENITOR_WNT_UP_CTNNB1_INDEPENDENT	0.487561	-0.0205303	13.1485	6.27384e-34	2.29513e-32	66.2511
RODWELL_AGING_KIDNEY_NO_BLOOD_DN	-0.273071	0.00217963	-13.144	6.55209e-34	2.37387e-32	66.2081
LIEN_BREAST_CARCINOMA_METAPLASTIC	0.444136	-0.0180172	13.0738	1.29471e-33	4.64617e-32	65.5332
NABA_PROTEOGLYCANS	0.505504	-0.0278509	13.0296	1.98606e-33	7.0398e-32	65.1092
COLDREN_GEFITINIB_RESISTANCE_DN	-0.308734	0.00433823	-13.029	1.99909e-33	7.0398e-32	65.1027
SMID_BREAST_CANCER_RELAPSE_IN_BONE_UP	-0.266151	0.00252036	-13.0026	2.58022e-33	9.0021e-32	64.8499
REACTOME_PHASE_I_FUNCTIONALIZATION_OF_COMPOUNDS	-0.288483	0.0013035	-12.9889	2.94546e-33	1.01821e-31	64.7187
SCHUETZ_BREAST_CANCER_DUCTAL_INVASIVE_UP	0.449023	-0.0163737	12.9811	3.17553e-33	1.08776e-31	64.6442
DASU_IL6_SIGNALING_UP	0.35817	-0.00904257	12.9716	3.4795e-33	1.18115e-31	64.5536
REACTOME_GLUCURONIDATION	-0.602211	0.0141189	-12.963	3.78197e-33	1.27236e-31	64.471
CHARAFE_BREAST_CANCER_BASAL_VS_MESENCHYMAL_DN	0.358278	-0.00176504	12.9529	4.16747e-33	1.38965e-31	64.3748
BOYAULT_LIVER_CANCER_SUBCLASS_G123_DN	-0.301402	-0.0107963	-12.9219	5.6198e-33	1.85749e-31	64.0786
REACTOME_PROTEIN_LOCALIZATION	-0.336756	0.00096846	-12.9182	5.82503e-33	1.90858e-31	64.043
LIEN_BREAST_CARCINOMA_METAPLASTIC_VS_DUCTAL_UP	0.258455	-0.00191209	12.9083	6.40742e-33	2.07044e-31	63.9486
WP_GLUCURONIDATION	-0.534893	0.00743844	-12.9079	6.42892e-33	2.07044e-31	63.9453
FERRANDO_T_ALL_WITH_MLL_ENL_FUSION_UP	0.32106	0.00145196	12.9053	6.59569e-33	2.10615e-31	63.9199
REACTOME_HEPARAN_SULFATE_HEPARIN_HS_GAG_METABOLISM	0.317345	-0.00545904	12.8959	7.21947e-33	2.28596e-31	63.8304
NAKAMURA_ADIPOGENESIS_LATE_DN	0.436505	-0.0119233	12.8468	1.1576e-32	3.63488e-31	63.3626
KARAKAS_TGFB1_SIGNALING	0.395382	-0.00631292	12.8356	1.2896e-32	4.01461e-31	63.2556
KEGG_BETA_ALANINE_METABOLISM	-0.341501	-0.0049714	-12.8347	1.29985e-32	4.01461e-31	63.2478
EBAUER_TARGETS_OF_PAX3_FOXO1_FUSION_DN	-0.262037	0.00041623	-12.8131	1.60035e-32	4.90254e-31	63.0417
REACTOME_CLASS_B_2_SECRETIN_FAMILY_RECEPTORS	0.27814	0.00854724	12.8061	1.71167e-32	5.20128e-31	62.9751
CLASPER_LYMPHATIC_VESSELS_DURING_METASTASIS_DN	0.490504	-0.0183668	12.8009	1.79845e-32	5.42126e-31	62.9261
REACTOME_SPHINGOLIPID_DE_NOVO_BIOSYNTHESIS	-0.302012	-0.00806439	-12.7622	2.60794e-32	7.79897e-31	62.558
LIN_NPAS4_TARGETS_DN	0.263586	-0.00930404	12.7449	3.07767e-32	9.13123e-31	62.3939
SWEET_KRAS_TARGETS_UP	0.385267	-0.0168375	12.7258	3.69295e-32	1.08711e-30	62.2133
CROONQUIST_STROMAL_STIMULATION_UP	0.41947	-0.0169816	12.6605	6.89509e-32	1.98326e-30	61.5948
SARTIPY_BLUNTED_BY_INSULIN_RESISTANCE_UP	0.376169	-0.0187089	12.6051	1.16839e-31	3.33523e-30	61.0724
PID_INTEGRIN5_PATHWAY	0.441813	-0.0234343	12.602	1.20348e-31	3.40957e-30	61.043
PID_TAP63_PATHWAY	-0.267988	-0.0119084	-12.5787	1.50261e-31	4.20722e-30	60.8232
WANG_BARRETTS_ESOPHAGUS_UP	-0.3656	-0.000658643	-12.5784	1.50736e-31	4.20722e-30	60.82
KEGG_PEROXISOME	-0.338761	0.00580878	-12.5772	1.52365e-31	4.22141e-30	60.8094
BILANGES_SERUM_SENSITIVE_VIA_TSC2	0.401455	-0.00492871	12.5088	2.91815e-31	7.9105e-30	60.1657
JACKSON_DNMT1_TARGETS_UP	0.260341	-0.00446829	12.4924	3.41061e-31	9.17942e-30	60.0112
OHGUCHI_LIVER_HNF4A_TARGETS_UP	-0.25055	-0.000601392	-12.4472	5.23178e-31	1.38826e-29	59.5875
REACTOME_PEPTIDE_LIGAND_BINDING_RECEPTORS	0.301275	0.00921952	12.4316	6.06555e-31	1.58736e-29	59.441
PID_HDAC_CLASSIII_PATHWAY	-0.309455	-0.00396394	-12.4316	6.06635e-31	1.58736e-29	59.4409
REACTOME_COLLAGEN_BIOSYNTHESIS_AND_MODIFYING_ENZYMES	0.421335	-0.00906545	12.4286	6.23994e-31	1.62152e-29	59.4129
HOLLEMAN_VINCRISTINE_RESISTANCE_B_ALL_UP	0.272654	0.0043018	12.3928	8.74684e-31	2.2574e-29	59.0784
WP_EXERCISEINDUCED_CIRCADIAN_REGULATION	0.286701	-0.00557612	12.3818	9.70965e-31	2.48884e-29	58.975
POOLA_INVASIVE_BREAST_CANCER_UP	0.332035	-0.00704019	12.3663	1.12367e-30	2.8608e-29	58.8304
GRUETZMANN_PANCREATIC_CANCER_UP	0.278378	-0.0105528	12.3554	1.24508e-30	3.14862e-29	58.7287
HAHTOLA_MYCOSIS_FUNGOIDES_SKIN_DN	-0.325412	0.00272008	-12.3538	1.26382e-30	3.17471e-29	58.7139
XU_HGF_TARGETS_INDUCED_BY_AKT1_6HR	0.468019	-0.0118543	12.3043	2.01495e-30	5.02802e-29	58.252
XU_GH1_EXOGENOUS_TARGETS_UP	-0.328346	0.00567204	-12.301	2.07947e-30	5.1549e-29	58.2208
PURBEY_TARGETS_OF_CTBP1_AND_SATB1_UP	0.264937	-0.00324044	12.2796	2.54114e-30	6.21755e-29	58.0222
PID_INTEGRIN3_PATHWAY	0.434727	-0.0104839	12.272	2.73049e-30	6.63774e-29	57.951
WIERENGA_STAT5A_TARGETS_GROUP2	0.326681	-0.011694	12.2514	3.31263e-30	7.95032e-29	57.7597
WP_SARSCOV2_INNATE_IMMUNITY_EVASION_AND_CELLSPECIFIC_IMMUNE_RESPONSE	0.349524	0.00375779	12.2238	4.2925e-30	1.02368e-28	57.5031
BLANCO_MELO_RESPIRATORY_SYNCYTIAL_VIRUS_INFECTION_A594_CELLS_DN	-0.293771	0.014968	-12.2064	5.05396e-30	1.19021e-28	57.3413
CHIANG_LIVER_CANCER_SUBCLASS_PROLIFERATION_DN	-0.256436	-0.000592507	-12.1764	6.69354e-30	1.55687e-28	57.0631
HOWLIN_PUBERTAL_MAMMARY_GLAND	0.285341	-0.00586631	12.175	6.77648e-30	1.56649e-28	57.0509
WP_OMEGA9_FA_SYNTHESIS	0.410082	-0.00669249	12.1029	1.32913e-29	3.05376e-28	56.3839
MOOTHA_FFA_OXYDATION	-0.426661	-0.00450077	-12.0928	1.46133e-29	3.33714e-28	56.29
MILICIC_FAMILIAL_ADENOMATOUS_POLYPOSIS_UP	-0.401025	0.0094651	-12.0872	1.5391e-29	3.49358e-28	56.2386
WP_AMINO_ACID_METABOLISM	-0.261547	-0.00069041	-12.0826	1.60634e-29	3.62436e-28	56.1963
POMEROY_MEDULLOBLASTOMA_DESMOPLASIC_VS_CLASSIC_DN	0.347966	-0.00739215	12.0691	1.82156e-29	4.0855e-28	56.0718
WP_MITOCHONDRIAL_LCFATTY_ACID_BETAOXIDATION	-0.417451	-0.0174449	-12.0651	1.89131e-29	4.21684e-28	56.0346
MA_MYELOID_DIFFERENTIATION_DN	0.312214	-0.0021097	12.0453	2.27393e-29	5.0401e-28	55.8522
REACTOME_RESPIRATORY_ELECTRON_TRANSPORT_ATP_SYNTHESIS_BY_CHEMIOSMOTIC_COUPLING_AND_HEAT_PRODUCTION_BY_UNCOUPLING_PROTEINS	-0.422516	-0.00196508	-12.0422	2.3401e-29	5.15642e-28	55.8238
TSUNODA_CISPLATIN_RESISTANCE_UP	0.363589	-0.00942529	12.0374	2.44686e-29	5.36033e-28	55.7796
ROY_WOUND_BLOOD_VESSEL_UP	0.409624	-0.0103673	12.0151	3.0107e-29	6.51971e-28	55.5743
ABE_VEGFA_TARGETS_30MIN	0.370364	0.00252279	11.9989	3.49936e-29	7.53462e-28	55.4254
REACTOME_RA_BIOSYNTHESIS_PATHWAY	-0.373596	0.00329709	-11.9749	4.37466e-29	9.36575e-28	55.2044
PETROVA_PROX1_TARGETS_DN	0.32708	-0.0118103	11.9637	4.85207e-29	1.03291e-27	55.1018
THEILGAARD_NEUTROPHIL_AT_SKIN_WOUND_UP	0.338808	-0.0103427	11.9494	5.54311e-29	1.16501e-27	54.97
GENTILE_UV_RESPONSE_CLUSTER_D8	0.31079	-0.011647	11.9364	6.25272e-29	1.29142e-27	54.8507
AUNG_GASTRIC_CANCER	-0.27677	0.00379809	-11.936	6.27205e-29	1.29142e-27	54.8477
LINDVALL_IMMORTALIZED_BY_TERT_DN	0.331414	-0.015192	11.9348	6.34348e-29	1.29903e-27	54.8365
REACTOME_SCAVENGING_BY_CLASS_A_RECEPTORS	0.46777	-0.0176291	11.9031	8.50554e-29	1.73237e-27	54.5461
KEGG_STEROID_HORMONE_BIOSYNTHESIS	-0.413357	0.00334117	-11.9003	8.72689e-29	1.7679e-27	54.5207
WP_MIRNA_TARGETS_IN_ECM_AND_MEMBRANE_RECEPTORS	0.475596	-0.0146271	11.8899	9.61242e-29	1.93688e-27	54.425
REACTOME_CHEMOKINE_RECEPTORS_BIND_CHEMOKINES	0.36543	0.00371508	11.8447	1.45873e-28	2.92367e-27	54.0121
WP_DIFFERENTIATION_OF_WHITE_AND_BROWN_ADIPOCYTE	-0.31022	0.00670634	-11.8285	1.69437e-28	3.37798e-27	53.8639
DORSAM_HOXA9_TARGETS_DN	0.304171	-0.00011386	11.8221	1.79597e-28	3.56168e-27	53.8062
JAEGER_METASTASIS_UP	0.306359	0.00210741	11.7971	2.26093e-28	4.43707e-27	53.5783
KEGG_CHEMOKINE_SIGNALING_PATHWAY	0.288437	-0.00184384	11.7871	2.48073e-28	4.84321e-27	53.4865
REACTOME_ION_TRANSPORT_BY_P_TYPE_ATPASES	-0.287022	-0.00363791	-11.767	2.98234e-28	5.79251e-27	53.3042
REACTOME_PLATELET_AGGREGATION_PLUG_FORMATION	0.44049	0.00487812	11.7664	3.0003e-28	5.7975e-27	53.2982
WP_GENES_CONTROLLING_NEPHROGENESIS	0.311672	0.00493833	11.7639	3.06894e-28	5.89988e-27	53.2758
KEGG_PENTOSE_AND_GLUCURONATE_INTERCONVERSIONS	-0.521452	0.00665837	-11.7347	4.01371e-28	7.67698e-27	53.0102
CHARAFE_BREAST_CANCER_LUMINAL_VS_MESENCHYMAL_DN	0.302271	-0.0151881	11.7101	5.02963e-28	9.52344e-27	52.7869
PID_HIF2PATHWAY	0.330181	-0.00723175	11.7008	5.47848e-28	1.03214e-26	52.7022
WP_PHOTODYNAMIC_THERAPYINDUCED_NFKB_SURVIVAL_SIGNALING	0.432634	-0.00914596	11.6998	5.5271e-28	1.03612e-26	52.6935
HOLLERN_EMT_BREAST_TUMOR_UP	0.372855	-0.0139603	11.6889	6.10799e-28	1.13691e-26	52.5946
DOANE_BREAST_CANCER_CLASSES_DN	0.271576	-0.00978016	11.6841	6.38165e-28	1.17873e-26	52.5512
WP_TAMOXIFEN_METABOLISM	-0.455117	0.00150566	-11.6695	7.29525e-28	1.3409e-26	52.4188
WAMUNYOKOLI_OVARIAN_CANCER_LMP_DN	0.33996	-0.014312	11.6674	7.43363e-28	1.35971e-26	52.4002
PARK_APL_PATHOGENESIS_DN	0.305752	-0.00221792	11.6614	7.85469e-28	1.42978e-26	52.3456
YANG_BREAST_CANCER_ESR1_BULK_UP	-0.309821	-0.0108345	-11.6598	7.97035e-28	1.44386e-26	52.3312
REACTOME_THE_CITRIC_ACID_TCA_CYCLE_AND_RESPIRATORY_ELECTRON_TRANSPORT	-0.329487	-0.00450452	-11.6556	8.28314e-28	1.49334e-26	52.2931
WP_ASPIRIN_AND_MIRNAS	0.373571	0.00759063	11.6491	8.79512e-28	1.5781e-26	52.2337
REACTOME_INOSITOL_PHOSPHATE_METABOLISM	-0.328021	0.000347731	-11.6057	1.30675e-27	2.31166e-26	51.8419
NAKAMURA_ADIPOGENESIS_EARLY_DN	0.39543	-0.011497	11.5668	1.86296e-27	3.2802e-26	51.4909
WANG_TNF_TARGETS	0.379229	-0.00365041	11.5635	1.92033e-27	3.3655e-26	51.4609
STEGER_ADIPOGENESIS_DN	0.408383	-0.00737172	11.5603	1.97628e-27	3.44751e-26	51.4325
WP_METAPATHWAY_BIOTRANSFORMATION_PHASE_I_AND_II	-0.299417	0.000786362	-11.5401	2.3758e-27	4.12535e-26	51.2503
GRADE_COLON_VS_RECTAL_CANCER_UP	0.308179	-0.00314312	11.5167	2.93931e-27	5.08042e-26	51.0396
VERRECCHIA_RESPONSE_TO_TGFB1_C2	0.457238	-0.0128725	11.502	3.35752e-27	5.77678e-26	50.908
ABE_VEGFA_TARGETS	0.379948	-0.0124235	11.4597	4.92876e-27	8.36557e-26	50.5281
SESTO_RESPONSE_TO_UV_C2	-0.271068	-0.0118135	-11.4495	5.40394e-27	9.09021e-26	50.437
LINDGREN_BLADDER_CANCER_CLUSTER_2B	0.355038	-0.0131649	11.4446	5.64921e-27	9.46055e-26	50.3931
AIGNER_ZEB1_TARGETS	-0.303133	0.0024235	-11.4434	5.71145e-27	9.52245e-26	50.3823
KEGG_PORPHYRIN_AND_CHLOROPHYLL_METABOLISM	-0.484049	0.00734144	-11.4039	8.16142e-27	1.34289e-25	50.0291
VART_KSHV_INFECTION_ANGIOGENIC_MARKERS_UP	0.292779	-0.00595427	11.4029	8.24091e-27	1.35008e-25	50.0195
LANDIS_BREAST_CANCER_PROGRESSION_UP	-0.309332	0.000879475	-11.3892	9.31919e-27	1.52012e-25	49.8978
ROZANOV_MMP14_TARGETS_SUBSET	0.391163	-0.0101771	11.3732	1.07689e-26	1.73407e-25	49.7547
ANDERSEN_LIVER_CANCER_KRT19_DN	-0.309849	0.000195212	-11.366	1.14939e-26	1.84293e-25	49.6903
BLANCO_MELO_COVID19_SARS_COV_2_INFECTION_CALU3_CELLS_DN	-0.318285	0.0201038	-11.3239	1.67958e-26	2.65911e-25	49.315
SMIRNOV_CIRCULATING_ENDOTHELIOCYTES_IN_CANCER_UP	0.274694	-0.0107661	11.2984	2.11243e-26	3.33039e-25	49.0881
PARK_HSC_AND_MULTIPOTENT_PROGENITORS	0.355705	-0.00297444	11.288	2.3197e-26	3.64192e-25	48.9955
BRUECKNER_TARGETS_OF_MIRLET7A3_DN	0.263566	-0.00705315	11.2866	2.34944e-26	3.67332e-25	48.9829
SHIPP_DLBCL_CURED_VS_FATAL_UP	0.30564	-0.00355919	11.2842	2.39929e-26	3.73576e-25	48.9621
REACTOME_SIGNALING_BY_RETINOIC_ACID	-0.277214	0.00248388	-11.2757	2.58928e-26	4.01498e-25	48.8867
REACTOME_SULFUR_AMINO_ACID_METABOLISM	-0.377039	0.00048747	-11.2629	2.90646e-26	4.48833e-25	48.7724
BIOCARTA_LAIR_PATHWAY	0.412041	-0.000953922	11.2541	3.14431e-26	4.81616e-25	48.6946
WP_CELLS_AND_MOLECULES_INVOLVED_IN_LOCAL_ACUTE_INFLAMMATORY_RESPONSE	0.412041	-0.000953922	11.2541	3.14431e-26	4.81616e-25	48.6946
WESTON_VEGFA_TARGETS	0.261107	-0.00325832	11.2429	3.47602e-26	5.30269e-25	48.5954
TSAI_RESPONSE_TO_RADIATION_THERAPY	0.357475	-0.00708099	11.2335	3.78071e-26	5.74424e-25	48.5123
WP_PREGNANE_X_RECEPTOR_PATHWAY	-0.394132	0.00625769	-11.2108	4.63527e-26	7.01434e-25	48.3107
YAO_TEMPORAL_RESPONSE_TO_PROGESTERONE_CLUSTER_16	0.31728	-0.0069094	11.1975	5.21786e-26	7.86435e-25	48.1935
NABA_COLLAGENS	0.402339	-0.00645705	11.1829	5.9491e-26	8.89532e-25	48.0638
REACTOME_COLLAGEN_CHAIN_TRIMERIZATION	0.402339	-0.00645705	11.1829	5.9491e-26	8.89532e-25	48.0638
NAKAMURA_CANCER_MICROENVIRONMENT_UP	0.342085	-0.00545385	11.1733	6.47913e-26	9.64955e-25	47.9794
LUCAS_HNF4A_TARGETS_UP	-0.296996	0.00391918	-11.1599	7.30165e-26	1.07893e-24	47.8611
PID_INTEGRIN1_PATHWAY	0.366095	-0.00931881	11.1586	7.38781e-26	1.08739e-24	47.8495
GENTILE_UV_RESPONSE_CLUSTER_D1	0.329781	-0.0139837	11.14	8.72189e-26	1.27876e-24	47.6853
WP_CONSTITUTIVE_ANDROSTANE_RECEPTOR_PATHWAY	-0.378902	0.000928296	-11.1317	9.3914e-26	1.37158e-24	47.6122
GROSS_HYPOXIA_VIA_ELK3_ONLY_UP	0.312014	-0.00921079	11.1294	9.58854e-26	1.39497e-24	47.5916
YOKOE_CANCER_TESTIS_ANTIGENS	0.289352	0.0131223	11.1277	9.73285e-26	1.41051e-24	47.5769
REACTOME_COLLAGEN_DEGRADATION	0.387555	-0.0031552	11.1175	1.06572e-25	1.53269e-24	47.4871
WP_INFLAMMATORY_RESPONSE_PATHWAY	0.396097	-0.0192076	11.0815	1.46823e-25	2.09556e-24	47.1702
WP_COVID19_ADVERSE_OUTCOME_PATHWAY	0.359633	0.0107426	11.0514	1.91771e-25	2.70635e-24	46.906
VERRECCHIA_EARLY_RESPONSE_TO_TGFB1	0.347904	-0.0125736	11.0442	2.04575e-25	2.86557e-24	46.8421
PID_AVB3_INTEGRIN_PATHWAY	0.361359	-0.00606967	11.0359	2.20141e-25	3.07219e-24	46.7696
GRADE_COLON_VS_RECTAL_CANCER_DN	-0.270319	-0.000230774	-11.0324	2.26992e-25	3.15611e-24	46.7393
REACTOME_CHONDROITIN_SULFATE_DERMATAN_SULFATE_METABOLISM	0.344944	-0.0146107	11.0146	2.65838e-25	3.66915e-24	46.583
REACTOME_CD28_CO_STIMULATION	0.350513	-0.00819133	11.0133	2.68823e-25	3.6968e-24	46.572
JAIN_NFKB_SIGNALING	0.280455	-0.00190154	11.0101	2.76683e-25	3.79106e-24	46.5435
GRAHAM_CML_QUIESCENT_VS_NORMAL_DIVIDING_UP	0.288744	-0.00405926	10.9892	3.32918e-25	4.54506e-24	46.3605
FLOTHO_PEDIATRIC_ALL_THERAPY_RESPONSE_DN	0.259511	0.00457854	10.9872	3.38773e-25	4.60829e-24	46.3432
PARK_TRETINOIN_RESPONSE_AND_RARA_PLZF_FUSION	0.327014	-0.00206085	10.964	4.15801e-25	5.61555e-24	46.1406
ALTEMEIER_RESPONSE_TO_LPS_WITH_MECHANICAL_VENTILATION	0.355304	-0.0125675	10.9569	4.42719e-25	5.95774e-24	46.0786
WP_SPHINGOLIPID_PATHWAY	-0.327514	-0.00964749	-10.956	4.46581e-25	5.98832e-24	46.07
WAGNER_APO2_SENSITIVITY	-0.372668	0.00850071	-10.9446	4.93833e-25	6.59845e-24	45.9705
PID_UPA_UPAR_PATHWAY	0.402836	-0.0108787	10.9437	4.97767e-25	6.62751e-24	45.9627
DESERT_EXTRACELLULAR_MATRIX_HEPATOCELLULAR_CARCINOMA_SUBCLASS_UP	0.316989	-0.00187984	10.9431	5.0021e-25	6.63658e-24	45.9578
RASHI_RESPONSE_TO_IONIZING_RADIATION_1	0.307049	-0.0115818	10.9413	5.08092e-25	6.71751e-24	45.9424
HOSHIDA_LIVER_CANCER_SUBCLASS_S1	0.315473	-0.0101045	10.9269	5.77143e-25	7.60376e-24	45.8164
REACTOME_HS_GAG_BIOSYNTHESIS	0.279264	-0.000623991	10.9228	5.98558e-25	7.85843e-24	45.7803
ELLWOOD_MYC_TARGETS_DN	-0.293384	-0.00126509	-10.9202	6.12147e-25	7.99022e-24	45.7581
KHETCHOUMIAN_TRIM24_TARGETS_UP	0.303882	-0.00437361	10.9112	6.62994e-25	8.58474e-24	45.6792
INGRAM_SHH_TARGETS_DN	0.270724	-0.011573	10.9045	7.02949e-25	9.07093e-24	45.6213
WP_SPLICING_FACTOR_NOVA_REGULATED_SYNAPTIC_PROTEINS	-0.258124	-0.00528968	-10.8861	8.26315e-25	1.06265e-23	45.4615
LINDSTEDT_DENDRITIC_CELL_MATURATION_A	0.341318	-0.00883726	10.8844	8.38797e-25	1.07503e-23	45.4466
SCHAEFFER_PROSTATE_DEVELOPMENT_12HR_DN	0.285384	-0.00183464	10.877	8.95427e-25	1.13985e-23	45.382
XIE_LT_HSC_S1PR3_OE_UP	0.250909	-0.000248842	10.8509	1.12591e-24	1.42842e-23	45.1555
BERENJENO_TRANSFORMED_BY_RHOA_REVERSIBLY_DN	0.332782	-0.0154776	10.8418	1.22031e-24	1.543e-23	45.0759
REACTOME_DEFECTIVE_B4GALT7_CAUSES_EDS_PROGEROID_TYPE	0.377355	-0.00317717	10.8335	1.31201e-24	1.65339e-23	45.0043
BLANCO_MELO_HUMAN_PARAINFLUENZA_VIRUS_3_INFECTION_A594_CELLS_DN	-0.284526	0.0123699	-10.8215	1.45821e-24	1.82543e-23	44.8998
LU_TUMOR_ANGIOGENESIS_UP	0.282526	-0.00822981	10.811	1.59834e-24	1.99422e-23	44.8091
KEGG_INOSITOL_PHOSPHATE_METABOLISM	-0.306057	-0.00778808	-10.8105	1.60525e-24	1.99623e-23	44.8048
GAURNIER_PSMD4_TARGETS	0.389136	-0.00322641	10.8023	1.72564e-24	2.13187e-23	44.7333
STAEGE_EWING_FAMILY_TUMOR	0.256124	0.00350752	10.7985	1.7829e-24	2.19542e-23	44.701
HOLLERN_EMT_BREAST_TUMOR_DN	-0.302101	0.0114209	-10.7486	2.75812e-24	3.3852e-23	44.2697
REACTOME_TRANSCRIPTIONAL_REGULATION_BY_VENTX	0.306452	-0.00354755	10.7274	3.31892e-24	4.03409e-23	44.0867
REACTOME_ELASTIC_FIBRE_FORMATION	0.405653	-0.0176443	10.7045	4.05326e-24	4.89509e-23	43.8891
BIOCARTA_EICOSANOID_PATHWAY	-0.301808	-0.00223913	-10.6911	4.55254e-24	5.4805e-23	43.7742
WP_CELL_MIGRATION_AND_INVASION_THROUGH_P75NTR	0.339954	0.00116567	10.6889	4.64068e-24	5.56882e-23	43.7553
CHEN_ETV5_TARGETS_SERTOLI	0.37104	0.00512078	10.6846	4.82041e-24	5.76613e-23	43.7177
REACTOME_DISEASES_ASSOCIATED_WITH_GLYCOSAMINOGLYCAN_METABOLISM	0.292317	-0.00710695	10.6812	4.96388e-24	5.90028e-23	43.6887
BERENJENO_ROCK_SIGNALING_NOT_VIA_RHOA_DN	0.306716	-0.0129936	10.6778	5.11125e-24	6.05635e-23	43.6598
DAVICIONI_RHABDOMYOSARCOMA_PAX_FOXO1_FUSION_DN	0.353229	-0.0187595	10.6645	5.7412e-24	6.7392e-23	43.5449
LANDIS_ERBB2_BREAST_TUMORS_65_UP	-0.279844	-0.00578485	-10.6585	6.04881e-24	7.07823e-23	43.4933
KEGG_PYRUVATE_METABOLISM	-0.296868	-0.00194372	-10.6558	6.19158e-24	7.22287e-23	43.4702
KEGG_TYROSINE_METABOLISM	-0.317391	0.00269134	-10.6449	6.80821e-24	7.89334e-23	43.3764
REACTOME_SYNTHESIS_OF_PA	-0.306869	-0.00366878	-10.6398	7.11082e-24	8.21889e-23	43.3334
KENNY_CTNNB1_TARGETS_UP	0.258464	-0.00642503	10.6307	7.69613e-24	8.8682e-23	43.2552
LIANG_SILENCED_BY_METHYLATION_2	0.313313	0.00301668	10.625	8.08946e-24	9.29302e-23	43.2059
NABA_CORE_MATRISOME	0.335515	-0.0113321	10.5978	1.02367e-23	1.1724e-22	42.9732
HINATA_NFKB_TARGETS_FIBROBLAST_UP	0.306184	-0.0128935	10.5955	1.04461e-23	1.19276e-22	42.9532
CHIARETTI_T_ALL_REFRACTORY_TO_THERAPY	0.26759	-0.00889467	10.5829	1.16488e-23	1.32607e-22	42.8455
JIANG_AGING_CEREBRAL_CORTEX_UP	0.282837	-0.0053566	10.5382	1.71305e-23	1.92106e-22	42.4643
FARMER_BREAST_CANCER_CLUSTER_6	-0.325538	0.00211142	-10.5256	1.91089e-23	2.13657e-22	42.3562
JEPSEN_SMRT_TARGETS	0.281711	-0.00709169	10.5225	1.96215e-23	2.18739e-22	42.3301
BLANCO_MELO_BRONCHIAL_EPITHELIAL_CELLS_INFLUENZA_A_INFECTION_DN	-0.257245	0.00783441	-10.5131	2.1269e-23	2.36406e-22	42.2504
MODY_HIPPOCAMPUS_NEONATAL	0.313733	-0.000964693	10.4933	2.52349e-23	2.78842e-22	42.0814
WANG_IMMORTALIZED_BY_HOXA9_AND_MEIS1_DN	0.339425	-0.00406269	10.4672	3.15769e-23	3.45877e-22	41.8598
NABA_MATRISOME	0.251898	-0.00167323	10.4613	3.32134e-23	3.62748e-22	41.8099
PETRETTO_CARDIAC_HYPERTROPHY	0.380599	-0.0225774	10.4345	4.18071e-23	4.53974e-22	41.5825
REACTOME_INTEGRIN_CELL_SURFACE_INTERACTIONS	0.348683	-0.00818916	10.4169	4.86295e-23	5.2654e-22	41.4331
WP_ONCOSTATIN_M_SIGNALING_PATHWAY	0.292967	-0.0106565	10.409	5.20212e-23	5.6165e-22	41.3665
REACTOME_ECM_PROTEOGLYCANS	0.350156	-0.00812575	10.3979	5.72196e-23	6.1601e-22	41.2724
HECKER_IFNB1_TARGETS	0.348917	-0.0146621	10.3891	6.17146e-23	6.62509e-22	41.1976
REACTOME_O_LINKED_GLYCOSYLATION_OF_MUCINS	-0.297696	0.0126719	-10.3845	6.41693e-23	6.86903e-22	41.1591
PID_SYNDECAN_1_PATHWAY	0.323665	-0.00282858	10.3804	6.6444e-23	7.09237e-22	41.1247
BOSCO_EPITHELIAL_DIFFERENTIATION_MODULE	-0.269415	0.0114989	-10.3695	7.2945e-23	7.74244e-22	41.0324
TSENG_ADIPOGENIC_POTENTIAL_DN	0.301097	-0.00863396	10.3643	7.62906e-23	8.07481e-22	40.9881
WP_NEPHROTIC_SYNDROME	-0.251659	-0.000697363	-10.3621	7.76968e-23	8.2006e-22	40.9701
MIKKELSEN_MCV6_ICP_WITH_H3K4ME3_AND_H3K27ME3	0.320505	0.00800434	10.3599	7.91608e-23	8.31862e-22	40.9516
WONG_MITOCHONDRIA_GENE_MODULE	-0.262532	0.0062818	-10.3598	7.92565e-23	8.31862e-22	40.9504
LINDGREN_BLADDER_CANCER_HIGH_RECURRENCE	0.337644	-0.0150191	10.3584	8.02101e-23	8.39532e-22	40.9386
PID_AMB2_NEUTROPHILS_PATHWAY	0.394101	-0.0121168	10.3458	8.93257e-23	9.32353e-22	40.8322
SENGUPTA_NASOPHARYNGEAL_CARCINOMA_UP	0.278829	-0.00282775	10.3427	9.17101e-23	9.54596e-22	40.8062
KIM_LIVER_CANCER_POOR_SURVIVAL_UP	0.371802	-0.0274784	10.3173	1.1384e-22	1.18168e-21	40.5926
VANHARANTA_UTERINE_FIBROID_UP	0.254617	-0.00200696	10.3131	1.1803e-22	1.21846e-21	40.5569
ELVIDGE_HIF1A_TARGETS_DN	0.259778	-0.0146815	10.3074	1.23934e-22	1.27243e-21	40.5087
TIAN_TNF_SIGNALING_VIA_NFKB	0.393389	-0.015096	10.2949	1.37858e-22	1.41155e-21	40.4035
KEGG_GLUTATHIONE_METABOLISM	-0.263174	-0.00548683	-10.2637	1.79699e-22	1.83002e-21	40.1416
KEGG_GLYCOLYSIS_GLUCONEOGENESIS	-0.251095	0.00695801	-10.2633	1.80264e-22	1.83082e-21	40.1385
REACTOME_BILE_ACID_AND_BILE_SALT_METABOLISM	-0.273176	-0.0066006	-10.258	1.88528e-22	1.90961e-21	40.0942
BIOCARTA_ATM_PATHWAY	-0.342361	-0.00471001	-10.2509	2.00255e-22	2.02295e-21	40.0346
HOLLERN_MICROACINAR_BREAST_TUMOR_DN	0.274031	-0.00724469	10.227	2.45135e-22	2.46312e-21	39.8348
SANA_TNF_SIGNALING_UP	0.319312	-0.0101919	10.186	3.46827e-22	3.43004e-21	39.492
REACTOME_SIGNALING_BY_BMP	-0.315226	0.00226013	-10.1631	4.20836e-22	4.12373e-21	39.3009
COLIN_PILOCYTIC_ASTROCYTOMA_VS_GLIOBLASTOMA_DN	0.289309	-0.00596908	10.1581	4.39038e-22	4.28574e-21	39.2591
REACTOME_SIGNALING_BY_FGFR2	-0.261081	0.0105387	-10.1403	5.09978e-22	4.95257e-21	39.1112
WP_IL4_SIGNALING_PATHWAY	0.279484	-0.0124322	10.1218	5.9635e-22	5.76166e-21	38.9566
REACTOME_DEFECTIVE_GALNT3_CAUSES_FAMILIAL_HYPERPHOSPHATEMIC_TUMORAL_CALCINOSIS_HFTC	-0.373507	0.0208083	-10.1051	6.85981e-22	6.59381e-21	38.8183
REACTOME_INTERLEUKIN_10_SIGNALING	0.371354	-0.0132043	10.102	7.04196e-22	6.75168e-21	38.7924
REACTOME_A_TETRASACCHARIDE_LINKER_SEQUENCE_IS_REQUIRED_FOR_GAG_SYNTHESIS	0.320342	-0.00687457	10.0952	7.45692e-22	7.11333e-21	38.7359
WP_TP53_NETWORK	-0.304112	0.000193566	-10.0945	7.50193e-22	7.1382e-21	38.7299
PID_HDAC_CLASSI_PATHWAY	-0.26973	-0.00840859	-10.0502	1.08737e-21	1.0243e-20	38.3633
MARZEC_IL2_SIGNALING_DN	-0.258757	-0.00611393	-10.0489	1.09942e-21	1.03307e-20	38.3524
PID_ECADHERIN_STABILIZATION_PATHWAY	-0.281927	-0.0077476	-10.0322	1.26517e-21	1.18586e-20	38.2137
LIANG_HEMATOPOIESIS_STEM_CELL_NUMBER_LARGE_VS_TINY_UP	0.256927	-0.00136504	10.0281	1.30907e-21	1.22396e-20	38.1801
GARGALOVIC_RESPONSE_TO_OXIDIZED_PHOSPHOLIPIDS_RED_UP	0.393017	-0.0072287	10.0147	1.46369e-21	1.36177e-20	38.0698
REACTOME_REGULATION_OF_INSULIN_LIKE_GROWTH_FACTOR_IGF_TRANSPORT_AND_UPTAKE_BY_INSULIN_LIKE_GROWTH_FACTOR_BINDING_PROTEINS_IGFBPS	0.269855	-0.00259703	10.0039	1.60182e-21	1.48296e-20	37.9807
LI_WILMS_TUMOR_VS_FETAL_KIDNEY_2_UP	0.29405	-0.00139387	9.97676	2.00978e-21	1.85156e-20	37.7567
ROY_WOUND_BLOOD_VESSEL_DN	-0.272916	-0.00207962	-9.96851	2.15276e-21	1.97363e-20	37.6888
DODD_NASOPHARYNGEAL_CARCINOMA_DN	0.283255	0.00191703	9.9623	2.26724e-21	2.07354e-20	37.6377
REACTOME_ANTIVIRAL_MECHANISM_BY_IFN_STIMULATED_GENES	0.297613	-0.0133442	9.94831	2.5473e-21	2.31283e-20	37.5226
REACTOME_DAP12_INTERACTIONS	0.306733	-0.0121764	9.94453	2.62891e-21	2.38119e-20	37.4915
PICCALUGA_ANGIOIMMUNOBLASTIC_LYMPHOMA_UP	0.338147	-0.0160923	9.93914	2.74943e-21	2.48438e-20	37.4472
CROONQUIST_IL6_DEPRIVATION_UP	0.324351	-0.00637506	9.91509	3.35801e-21	3.01261e-20	37.2498
REACTOME_MET_ACTIVATES_PTK2_SIGNALING	0.341697	-0.0165035	9.91063	3.48465e-21	3.1188e-20	37.2133
LEE_AGING_MUSCLE_DN	0.252008	0.00124542	9.89857	3.85152e-21	3.43898e-20	37.1144
REACTOME_MET_PROMOTES_CELL_MOTILITY	0.32836	-0.0146317	9.87765	4.58122e-21	4.03319e-20	36.9431
DAUER_STAT3_TARGETS_UP	0.310965	-0.0111704	9.86282	5.18025e-21	4.51833e-20	36.8218
MARKS_HDAC_TARGETS_UP	-0.261613	-0.00751667	-9.86147	5.23812e-21	4.55825e-20	36.8108
WP_H19_ACTION_RBE2F1_SIGNALING_AND_CDKBETACATENIN_ACTIVITY	0.322685	-0.00392104	9.86049	5.28106e-21	4.58503e-20	36.8028
LEONARD_HYPOXIA	0.252015	-0.0185305	9.85155	5.68648e-21	4.91437e-20	36.7297
WP_PPAR_ALPHA_PATHWAY	-0.274437	0.0041018	-9.84361	6.07243e-21	5.2359e-20	36.6649
KEGG_DRUG_METABOLISM_OTHER_ENZYMES	-0.357643	0.00387431	-9.83846	6.33676e-21	5.42657e-20	36.6228
PID_FRA_PATHWAY	0.295212	-0.00740039	9.83531	6.5035e-21	5.55673e-20	36.5972
PID_AP1_PATHWAY	0.268146	-0.0102643	9.83449	6.54793e-21	5.58204e-20	36.5905
CHESLER_BRAIN_HIGHEST_GENETIC_VARIANCE	0.262551	-0.00651207	9.83084	6.74868e-21	5.72726e-20	36.5607
WINNEPENNINCKX_MELANOMA_METASTASIS_DN	-0.288612	0.00140341	-9.82703	6.96409e-21	5.88356e-20	36.5296
BORCZUK_MALIGNANT_MESOTHELIOMA_UP	0.256812	0.000820797	9.82337	7.17776e-21	6.02436e-20	36.4998
GENTLES_LEUKEMIC_STEM_CELL_UP	0.303913	-0.00931908	9.79624	8.97891e-21	7.48507e-20	36.2788
LIU_CDX2_TARGETS_UP	-0.304213	0.000298273	-9.79523	9.05347e-21	7.53057e-20	36.2706
PID_AR_TF_PATHWAY	-0.253036	-0.00453037	-9.77695	1.05253e-20	8.71634e-20	36.1219
WP_NOTCH_SIGNALING	-0.28857	0.00252274	-9.73441	1.49317e-20	1.2178e-19	35.7767
REACTOME_EXTRACELLULAR_MATRIX_ORGANIZATION	0.294547	-0.00719052	9.73065	1.53999e-20	1.25328e-19	35.7462
ROYLANCE_BREAST_CANCER_16Q_COPY_NUMBER_DN	0.304815	-0.00623568	9.72145	1.66075e-20	1.34865e-19	35.6717
BUFFA_HYPOXIA_METAGENE	0.304407	-0.00615369	9.71834	1.70358e-20	1.38045e-19	35.6466
GEISS_RESPONSE_TO_DSRNA_UP	0.312217	-0.0200387	9.69244	2.10637e-20	1.69228e-19	35.4371
LI_WILMS_TUMOR	0.284036	0.00993928	9.69041	2.14167e-20	1.71334e-19	35.4207
NIKOLSKY_BREAST_CANCER_20Q11_AMPLICON	0.415459	-0.0191113	9.68415	2.25425e-20	1.79958e-19	35.3701
REACTOME_NOTCH1_INTRACELLULAR_DOMAIN_REGULATES_TRANSCRIPTION	-0.254221	-0.00203233	-9.67927	2.34597e-20	1.86884e-19	35.3308
HAHTOLA_SEZARY_SYNDROM_DN	0.266498	0.00364679	9.66841	2.56394e-20	2.03817e-19	35.2431
HINATA_NFKB_TARGETS_KERATINOCYTE_UP	0.269543	-0.011264	9.63699	3.31351e-20	2.62296e-19	34.99
REACTOME_MOLECULES_ASSOCIATED_WITH_ELASTIC_FIBRES	0.362015	-0.0165892	9.62539	3.64224e-20	2.87112e-19	34.8966
ZHU_CMV_24_HR_DN	0.306314	-0.0126856	9.62482	3.65926e-20	2.87851e-19	34.892
KEGG_TOLL_LIKE_RECEPTOR_SIGNALING_PATHWAY	0.297082	-0.00946086	9.61789	3.87185e-20	3.03308e-19	34.8363
WESTON_VEGFA_TARGETS_6HR	0.270001	-0.00477756	9.59889	4.51928e-20	3.5256e-19	34.6837
GERHOLD_ADIPOGENESIS_DN	0.270853	-0.0115278	9.59427	4.69235e-20	3.64552e-19	34.6466
KRASNOSELSKAYA_ILF3_TARGETS_UP	0.305067	-0.00895502	9.57455	5.50797e-20	4.23552e-19	34.4885
XU_HGF_SIGNALING_NOT_VIA_AKT1_48HR_DN	0.336419	-0.00463153	9.56969	5.72976e-20	4.38816e-19	34.4495
BIOCARTA_P53HYPOXIA_PATHWAY	-0.292866	-0.0157621	-9.54956	6.74628e-20	5.14574e-19	34.2884
DIRMEIER_LMP1_RESPONSE_EARLY	0.308723	-0.0164271	9.54632	6.92545e-20	5.27174e-19	34.2625
RODWELL_AGING_KIDNEY_UP	0.263669	-0.00953252	9.53553	7.55837e-20	5.74193e-19	34.1762
PRAMOONJAGO_SOX4_TARGETS_UP	0.262632	-0.0169464	9.52259	8.39321e-20	6.3378e-19	34.0729
REACTOME_ACTIVATION_OF_MATRIX_METALLOPROTEINASES	0.333712	-0.00314521	9.51826	8.69251e-20	6.55067e-19	34.0383
VERRECCHIA_RESPONSE_TO_TGFB1_C1	0.30353	-0.0131137	9.51091	9.22508e-20	6.93814e-19	33.9796
AMIT_EGF_RESPONSE_60_HELA	0.274409	-0.0118162	9.50333	9.80766e-20	7.36161e-19	33.9192
REACTOME_PYRUVATE_METABOLISM_AND_CITRIC_ACID_TCA_CYCLE	-0.271246	-0.00379285	-9.49796	1.02429e-19	7.673e-19	33.8764
WP_PLATELETMEDIATED_INTERACTIONS_WITH_VASCULAR_AND_CIRCULATING_CELLS	0.350581	-0.00225896	9.47796	1.20371e-19	8.96358e-19	33.7171
REACTOME_SUMOYLATION_OF_DNA_DAMAGE_RESPONSE_AND_REPAIR_PROTEINS	0.342278	-0.000735376	9.47763	1.2069e-19	8.96964e-19	33.7145
WP_CARDIAC_PROGENITOR_DIFFERENTIATION	0.261298	0.00185752	9.45575	1.43967e-19	1.06785e-18	33.5405
SERVITJA_ISLET_HNF1A_TARGETS_UP	0.262816	-0.0110423	9.45306	1.47129e-19	1.08702e-18	33.5191
REACTOME_GPVI_MEDIATED_ACTIVATION_CASCADE	0.278277	-0.00665476	9.44533	1.56564e-19	1.15447e-18	33.4578
REACTOME_SIGNALING_BY_PDGF	0.321672	-0.00188814	9.43146	1.75056e-19	1.2808e-18	33.3476
BIOCARTA_CHEMICAL_PATHWAY	-0.281277	0.00596763	-9.42942	1.77948e-19	1.29943e-18	33.3315
HOLLERN_SOLID_NODULAR_BREAST_TUMOR_DN	0.275925	-0.0172049	9.42242	1.88238e-19	1.36663e-18	33.276
TIAN_TNF_SIGNALING_NOT_VIA_NFKB	0.336673	-0.0129072	9.41805	1.94975e-19	1.41011e-18	33.2413
MIZUKAMI_HYPOXIA_UP	0.263822	-0.00432431	9.39252	2.39314e-19	1.71432e-18	33.0392
ZHU_CMV_ALL_DN	0.28291	-0.0146939	9.37055	2.85373e-19	2.03268e-18	32.8656
CUI_TCF21_TARGETS_UP	0.282293	-0.00020133	9.35976	3.11089e-19	2.20335e-18	32.7805
WP_REGULATION_OF_TOLLLIKE_RECEPTOR_SIGNALING_PATHWAY	0.250312	-0.0116441	9.35558	3.21676e-19	2.2698e-18	32.7475
MISHRA_CARCINOMA_ASSOCIATED_FIBROBLAST_UP	0.307473	-0.0118991	9.34159	3.59741e-19	2.52892e-18	32.6372
WP_MATRIX_METALLOPROTEINASES	0.327777	-0.0032629	9.34127	3.60655e-19	2.53063e-18	32.6346
REACTOME_GABA_B_RECEPTOR_ACTIVATION	0.278373	-0.00342518	9.33316	3.84791e-19	2.69497e-18	32.5708
PARK_TRETINOIN_RESPONSE_AND_PML_RARA_FUSION	0.279495	-0.00317586	9.32835	3.99859e-19	2.7953e-18	32.5329
NADERI_BREAST_CANCER_PROGNOSIS_DN	0.342902	-0.00301875	9.30893	4.66834e-19	3.24544e-18	32.3801
LANG_MYB_FAMILY_TARGETS	0.26204	-0.0111702	9.30077	4.98199e-19	3.44443e-18	32.316
REACTOME_SUMOYLATION_OF_INTRACELLULAR_RECEPTORS	-0.257943	-0.0015558	-9.29425	5.24759e-19	3.61479e-18	32.2648
RICKMAN_HEAD_AND_NECK_CANCER_D	-0.296375	0.00807488	-9.28521	5.63917e-19	3.87745e-18	32.1938
KEGG_LONG_TERM_POTENTIATION	-0.257327	-0.000214535	-9.28474	5.66008e-19	3.88473e-18	32.1902
REACTOME_SMOOTH_MUSCLE_CONTRACTION	0.367727	-0.0167357	9.28047	5.85588e-19	4.01181e-18	32.1566
REACTOME_COLLAGEN_FORMATION	0.290683	-0.0117793	9.27187	6.27014e-19	4.28005e-18	32.0892
LENAOUR_DENDRITIC_CELL_MATURATION_DN	0.268135	-0.0115946	9.26889	6.42074e-19	4.37493e-18	32.0658
WP_TOLLLIKE_RECEPTOR_SIGNALING_PATHWAY	0.28493	-0.0108369	9.24358	7.84968e-19	5.31016e-18	31.8677
BIOCARTA_INFLAM_PATHWAY	0.36398	-0.00563178	9.20548	1.06149e-18	7.11691e-18	31.5701
NAKAYAMA_SOFT_TISSUE_TUMORS_PCA1_UP	0.334042	-0.00554762	9.2035	1.07825e-18	7.21644e-18	31.5547
BRACHAT_RESPONSE_TO_METHOTREXATE_UP	-0.267288	-0.00399797	-9.19193	1.18155e-18	7.89377e-18	31.4644
WILCOX_RESPONSE_TO_PROGESTERONE_DN	0.259046	-0.0096166	9.18873	1.21183e-18	8.08174e-18	31.4395
TAKEDA_TARGETS_OF_NUP98_HOXA9_FUSION_3D_DN	0.301323	-0.016706	9.18709	1.22766e-18	8.17282e-18	31.4267
WACKER_HYPOXIA_TARGETS_OF_VHL	0.297718	-0.0174599	9.16307	1.48392e-18	9.86138e-18	31.2398
MARTINELLI_IMMATURE_NEUTROPHIL_DN	0.340212	-0.00898243	9.1552	1.57883e-18	1.04553e-17	31.1787
WP_HUMAN_COMPLEMENT_SYSTEM	0.275332	-0.00932344	9.14151	1.75862e-18	1.15663e-17	31.0724
KANG_AR_TARGETS_UP	0.317694	0.00783902	9.13869	1.79809e-18	1.18035e-17	31.0505
ONDER_CDH1_TARGETS_2_UP	0.258931	-0.0127166	9.13195	1.89608e-18	1.24251e-17	30.9982
SCHAEFFER_SOX9_TARGETS_IN_PROSTATE_DEVELOPMENT_DN	0.266612	-0.00669592	9.11599	2.14959e-18	1.39649e-17	30.8745
WP_TYROBP_CAUSAL_NETWORK	0.310255	-0.0090031	9.09166	2.60208e-18	1.67259e-17	30.6861
LINDSTEDT_DENDRITIC_CELL_MATURATION_D	0.258284	-0.00778949	9.08652	2.70917e-18	1.7302e-17	30.6464
JEON_SMAD6_TARGETS_UP	0.275398	-0.0165375	9.06748	3.14496e-18	1.99835e-17	30.4994
FIGUEROA_AML_METHYLATION_CLUSTER_6_DN	0.28712	-0.00152724	9.05299	3.52268e-18	2.22336e-17	30.3876
NABA_ECM_GLYCOPROTEINS	0.27643	-0.0119812	9.03111	4.17935e-18	2.62027e-17	30.2191
REACTOME_RUNX2_REGULATES_OSTEOBLAST_DIFFERENTIATION	0.308329	-0.0121235	9.02658	4.33008e-18	2.70658e-17	30.1842
GRANDVAUX_IRF3_TARGETS_UP	0.353509	-0.0174851	9.02654	4.33139e-18	2.70658e-17	30.1839
PID_TOLL_ENDOGENOUS_PATHWAY	0.306118	-0.0113275	9.02505	4.38196e-18	2.73365e-17	30.1724
REACTOME_G_ALPHA_Z_SIGNALLING_EVENTS	0.272305	-0.00916822	9.02249	4.47049e-18	2.77967e-17	30.1527
JOHANSSON_GLIOMAGENESIS_BY_PDGFB_UP	0.252724	-0.00407639	8.99355	5.60155e-18	3.45444e-17	29.9304
LIM_MAMMARY_STEM_CELL_UP	0.259663	-0.013993	8.99175	5.68045e-18	3.49737e-17	29.9166
BARRIER_CANCER_RELAPSE_NORMAL_SAMPLE_UP	-0.28938	0.00555908	-8.98715	5.88789e-18	3.61329e-17	29.8813
VANTVEER_BREAST_CANCER_METASTASIS_DN	0.284779	3.40193e-05	8.95982	7.28138e-18	4.45394e-17	29.672
RAMASWAMY_METASTASIS_UP	0.284318	0.00580891	8.94396	8.23526e-18	4.98882e-17	29.5507
NADLER_OBESITY_UP	0.289322	-0.00791244	8.93603	8.75776e-18	5.29683e-17	29.49
DING_LUNG_CANCER_BY_MUTATION_RATE	-0.251479	0.00584717	-8.92075	9.85804e-18	5.94322e-17	29.3734
HOLLERN_ADENOMYOEPITHELIAL_BREAST_TUMOR	0.332239	-0.0115734	8.90983	1.07276e-17	6.40594e-17	29.2901
REACTOME_TRNA_PROCESSING_IN_THE_NUCLEUS	0.384379	0.00980233	8.90326	1.12865e-17	6.69727e-17	29.2401
PID_INTEGRIN_A4B1_PATHWAY	0.320903	-0.00762276	8.90195	1.14013e-17	6.75473e-17	29.2301
FRIDMAN_IMMORTALIZATION_DN	0.287408	-0.0162141	8.89042	1.24635e-17	7.31505e-17	29.1424
REACTOME_INFLUENZA_INFECTION	0.252361	0.00354339	8.88992	1.25125e-17	7.3285e-17	29.1385
JOHANSSON_BRAIN_CANCER_EARLY_VS_LATE_DN	0.25109	0.00509078	8.88978	1.25253e-17	7.3285e-17	29.1375
REACTOME_CROSSLINKING_OF_COLLAGEN_FIBRILS	0.368977	-0.000175806	8.88296	1.32034e-17	7.71327e-17	29.0855
PID_FCER1_PATHWAY	0.287721	-0.0151037	8.88216	1.32853e-17	7.74909e-17	29.0794
REACTOME_NCAM1_INTERACTIONS	0.313351	-0.00354184	8.87626	1.39032e-17	8.08445e-17	29.0347
LAIHO_COLORECTAL_CANCER_SERRATED_UP	0.264885	-0.0147924	8.85772	1.604e-17	9.31257e-17	28.8938
MALONEY_RESPONSE_TO_17AAG_UP	0.258283	-0.0117136	8.83052	1.97755e-17	1.1411e-16	28.6876
MANN_RESPONSE_TO_AMIFOSTINE_UP	-0.267212	-0.0153763	-8.82792	2.01753e-17	1.16057e-16	28.6678
KEGG_OLFACTORY_TRANSDUCTION	-0.258053	0.00593162	-8.8171	2.19243e-17	1.25358e-16	28.586
WP_GLUTATHIONE_METABOLISM	-0.326313	-0.00069592	-8.80922	2.32907e-17	1.32969e-16	28.5264
REACTOME_NCAM_SIGNALING_FOR_NEURITE_OUT_GROWTH	0.293139	-0.00321877	8.80407	2.42295e-17	1.37911e-16	28.4875
HOFMANN_CELL_LYMPHOMA_DN	0.257962	-0.00503842	8.80225	2.45704e-17	1.3964e-16	28.4737
LINDSTEDT_DENDRITIC_CELL_MATURATION_B	0.255152	-0.0187793	8.80165	2.46843e-17	1.40076e-16	28.4691
GU_PDEF_TARGETS_UP	0.272931	-0.0101039	8.77968	2.92101e-17	1.65261e-16	28.3033
WP_THYMIC_STROMAL_LYMPHOPOIETIN_TSLP_SIGNALING_PATHWAY	0.299622	-0.00693582	8.77733	2.97406e-17	1.6801e-16	28.2856
REACTOME_TERMINATION_OF_O_GLYCAN_BIOSYNTHESIS	-0.284505	0.0187441	-8.76114	3.3661e-17	1.89306e-16	28.1636
WP_AMPLIFICATION_AND_EXPANSION_OF_ONCOGENIC_PATHWAYS_AS_METASTATIC_TRAITS	0.288034	-0.00907294	8.7561	3.49852e-17	1.9646e-16	28.1256
BIOCARTA_NUCLEARRS_PATHWAY	-0.30101	0.00383412	-8.73889	3.98994e-17	2.22398e-16	27.9962
WP_NUCLEAR_RECEPTORS_IN_LIPID_METABOLISM_AND_TOXICITY	-0.30101	0.00383412	-8.73889	3.98994e-17	2.22398e-16	27.9962
GOLUB_ALL_VS_AML_UP	-0.253483	-0.00303892	-8.73191	4.20814e-17	2.33869e-16	27.9437
RASHI_RESPONSE_TO_IONIZING_RADIATION_6	0.255034	-0.00285645	8.69785	5.45488e-17	3.00497e-16	27.6882
SESTO_RESPONSE_TO_UV_C3	0.30248	-0.0177478	8.67813	6.33662e-17	3.47546e-16	27.5407
REACTOME_STRIATED_MUSCLE_CONTRACTION	0.267337	-0.00589325	8.6659	6.95319e-17	3.80808e-16	27.4492
DER_IFN_GAMMA_RESPONSE_UP	0.291905	-0.00917734	8.66046	7.24645e-17	3.94575e-16	27.4085
ZHU_SKIL_TARGETS_UP	0.25018	-0.00764692	8.65828	7.36695e-17	4.00558e-16	27.3923
WALLACE_PROSTATE_CANCER_RACE_UP	0.275014	-0.00861903	8.62439	9.52197e-17	5.12259e-16	27.1397
WP_MIRNAS_INVOLVEMENT_IN_THE_IMMUNE_RESPONSE_IN_SEPSIS	0.301779	-0.00511219	8.6148	1.02379e-16	5.48737e-16	27.0683
ALONSO_METASTASIS_DN	0.257367	-0.00396	8.56938	1.44205e-16	7.62084e-16	26.731
PID_FOXM1_PATHWAY	0.300573	-0.00135385	8.55322	1.62849e-16	8.55807e-16	26.6114
BLANCO_MELO_COVID19_SARS_COV_2_POS_PATIENT_LUNG_TISSUE_UP	0.257478	-0.00660024	8.47304	2.96956e-16	1.52647e-15	26.0201
REACTOME_ASSEMBLY_OF_COLLAGEN_FIBRILS_AND_OTHER_MULTIMERIC_STRUCTURES	0.275904	-0.00982422	8.45501	3.39726e-16	1.73925e-15	25.8876
ICHIBA_GRAFT_VERSUS_HOST_DISEASE_35D_UP	0.265917	-0.00519542	8.44833	3.57064e-16	1.82059e-15	25.8387
DASU_IL6_SIGNALING_SCAR_DN	0.316297	-0.0112756	8.40919	4.77735e-16	2.41625e-15	25.5522
ZHENG_RESPONSE_TO_ARSENITE_UP	-0.349683	-0.00489063	-8.40357	4.98112e-16	2.51256e-15	25.5111
KEGG_ECM_RECEPTOR_INTERACTION	0.265356	-0.0125203	8.39408	5.34462e-16	2.68514e-15	25.4418
WONG_ENDMETRIUM_CANCER_DN	0.292601	-0.0172822	8.3837	5.77228e-16	2.89613e-15	25.366
REACTOME_CARGO_TRAFFICKING_TO_THE_PERICILIARY_MEMBRANE	0.261924	-0.00700617	8.38024	5.92203e-16	2.96731e-15	25.3408
ROETH_TERT_TARGETS_UP	0.343824	-0.0215477	8.37947	5.95582e-16	2.98029e-15	25.3352
REACTOME_ANTIGEN_PROCESSING_CROSS_PRESENTATION	0.279166	-0.00294062	8.34863	7.48245e-16	3.69998e-15	25.1107
UROSEVIC_RESPONSE_TO_IMIQUIMOD	0.341623	-0.0137671	8.34528	7.67008e-16	3.78779e-15	25.0864
REACTOME_CASPASE_ACTIVATION_VIA_EXTRINSIC_APOPTOTIC_SIGNALLING_PATHWAY	-0.273875	-0.000643214	-8.3122	9.78959e-16	4.79054e-15	24.8464
REACTOME_HOST_INTERACTIONS_OF_HIV_FACTORS	0.253414	-0.00214214	8.30042	1.06762e-15	5.20414e-15	24.7611
CLASPER_LYMPHATIC_VESSELS_DURING_METASTASIS_UP	0.256605	-0.0100035	8.30005	1.07051e-15	5.21146e-15	24.7584
REACTOME_IMMUNOREGULATORY_INTERACTIONS_BETWEEN_A_LYMPHOID_AND_A_NON_LYMPHOID_CELL	0.257078	-0.000317128	8.27832	1.25599e-15	6.08297e-15	24.6013
MORI_IMMATURE_B_LYMPHOCYTE_UP	0.272829	-0.0108478	8.2454	1.59883e-15	7.68415e-15	24.3639
SUZUKI_RESPONSE_TO_TSA_AND_DECITABINE_1A	0.251792	-0.00146104	8.2171	1.96652e-15	9.40335e-15	24.1603
VILIMAS_NOTCH1_TARGETS_UP	0.273044	-0.0112056	8.20996	2.07177e-15	9.88155e-15	24.1091
LIAN_LIPA_TARGETS_3M	0.284488	-0.0102694	8.19747	2.26949e-15	1.07296e-14	24.0194
SIG_REGULATION_OF_THE_ACTIN_CYTOSKELETON_BY_RHO_GTPASES	0.296861	-0.014951	8.19213	2.35959e-15	1.11296e-14	23.9811
KORKOLA_TERATOMA_UP	0.293047	-0.0184143	8.1601	2.97899e-15	1.38921e-14	23.752
DER_IFN_BETA_RESPONSE_UP	0.257609	-0.0086365	8.15533	3.0841e-15	1.43468e-14	23.7179
BASSO_CD40_SIGNALING_UP	0.262145	-0.0104615	8.14026	3.44056e-15	1.59068e-14	23.6103
MATTHEWS_SKIN_CARCINOGENESIS_VIA_JUN	0.263626	-0.00763529	8.06091	6.10587e-15	2.78534e-14	23.0465
MAHADEVAN_GIST_MORPHOLOGICAL_SWITCH	0.29708	-0.00924886	8.05524	6.36038e-15	2.89094e-14	23.0063
FLECHNER_BIOPSY_KIDNEY_TRANSPLANT_REJECTED_VS_OK_UP	0.287466	-0.00919424	8.01989	8.2002e-15	3.69597e-14	22.7566
KEGG_LEISHMANIA_INFECTION	0.306762	-0.0013175	7.95857	1.2718e-14	5.63781e-14	22.3254
ZHU_CMV_8_HR_UP	0.263767	-0.012058	7.94728	1.37844e-14	6.08194e-14	22.2463
AZARE_STAT3_TARGETS	0.261027	-0.019371	7.94304	1.42067e-14	6.2609e-14	22.2167
KEGG_O_GLYCAN_BIOSYNTHESIS	-0.266068	0.0036444	-7.90477	1.86521e-14	8.14382e-14	21.9492
WP_HYPOTHESIZED_PATHWAYS_IN_PATHOGENESIS_OF_CARDIOVASCULAR_DISEASE	0.288957	-0.0187259	7.90047	1.92304e-14	8.38661e-14	21.9192
REACTOME_SCAVENGING_OF_HEME_FROM_PLASMA	-0.355283	-0.00283743	-7.88481	2.14882e-14	9.3496e-14	21.8102
WIELAND_UP_BY_HBV_INFECTION	0.283826	-0.0156702	7.82151	3.36078e-14	1.43089e-13	21.3709
WP_SIGNAL_TRANSDUCTION_THROUGH_IL1R	0.258626	-0.0145658	7.80384	3.80585e-14	1.61129e-13	21.2488
BIOCARTA_IL1R_PATHWAY	0.258626	-0.0145658	7.80384	3.80585e-14	1.61129e-13	21.2488
WP_INTERACTIONS_BETWEEN_IMMUNE_CELLS_AND_MICRORNAS_IN_TUMOR_MICROENVIRONMENT	0.276019	-0.0107398	7.79776	3.9722e-14	1.67794e-13	21.2068
WP_ALLOGRAFT_REJECTION	0.28145	-0.00184301	7.79039	4.18323e-14	1.76511e-13	21.1559
REACTOME_TRNA_PROCESSING	0.29959	0.00367581	7.785	4.34456e-14	1.82704e-13	21.1188
REACTOME_DEFECTIVE_C1GALT1C1_CAUSES_TN_POLYAGGLUTINATION_SYNDROME_TNPS	-0.276244	0.0203539	-7.77569	4.6381e-14	1.93966e-13	21.0546
REACTOME_REGULATION_OF_TLR_BY_ENDOGENOUS_LIGAND	0.299013	-0.0117743	7.73088	6.34629e-14	2.63938e-13	20.7467
WP_TYPE_II_INTERFERON_SIGNALING_IFNG	0.281745	-0.00633419	7.71839	6.92448e-14	2.87351e-13	20.6611
WP_PEPTIDE_GPCRS	0.263745	-0.00589277	7.71056	7.31298e-14	3.02805e-13	20.6076
DER_IFN_ALPHA_RESPONSE_UP	0.273712	-0.0114818	7.69605	8.09068e-14	3.33907e-13	20.5084
WP_MICROGLIA_PATHOGEN_PHAGOCYTOSIS_PATHWAY	0.272444	-0.00640214	7.61708	1.39888e-13	5.68605e-13	19.971
ONO_AML1_TARGETS_UP	0.288104	-0.00937865	7.61345	1.43436e-13	5.82399e-13	19.9464
BENNETT_SYSTEMIC_LUPUS_ERYTHEMATOSUS	0.278338	-0.0174	7.59333	1.64794e-13	6.66963e-13	19.8102
WP_IL1_AND_MEGAKARYOCYTES_IN_OBESITY	0.272237	-0.0120005	7.57236	1.90379e-13	7.66398e-13	19.6686
REACTOME_COSTIMULATION_BY_THE_CD28_FAMILY	0.309931	-0.00551774	7.54655	2.27298e-13	9.05346e-13	19.4948
COWLING_MYCN_TARGETS	0.270157	-0.0161624	7.53912	2.39168e-13	9.50618e-13	19.4448
KUROZUMI_RESPONSE_TO_ONCOCYTIC_VIRUS	0.258998	-0.0070499	7.53793	2.41135e-13	9.56417e-13	19.4368
EINAV_INTERFERON_SIGNATURE_IN_CANCER	0.33015	-0.0239738	7.53094	2.52952e-13	1.00223e-12	19.3899
WP_CYTOKINES_AND_INFLAMMATORY_RESPONSE	0.285837	-0.00452658	7.52369	2.65835e-13	1.04886e-12	19.3411
XU_AKT1_TARGETS_6HR	0.280241	-0.0268737	7.52326	2.66612e-13	1.05083e-12	19.3383
ZIRN_TRETINOIN_RESPONSE_UP	0.260458	-0.0129744	7.46147	4.06361e-13	1.5867e-12	18.9249
WP_FIBRIN_COMPLEMENT_RECEPTOR_3_SIGNALING_PATHWAY	0.251208	-0.00975546	7.45722	4.18274e-13	1.62984e-12	18.8966
BOYAULT_LIVER_CANCER_SUBCLASS_G5_DN	0.263041	-0.010544	7.43613	4.82673e-13	1.86726e-12	18.7562
WATANABE_ULCERATIVE_COLITIS_WITH_CANCER_DN	0.301484	-0.0113678	7.41751	5.47587e-13	2.09779e-12	18.6325
REACTOME_SYNDECAN_INTERACTIONS	0.262969	-0.0144372	7.3956	6.35032e-13	2.4121e-12	18.4872
REACTOME_SUMOYLATION_OF_DNA_REPLICATION_PROTEINS	0.332713	0.00826107	7.38981	6.60329e-13	2.49061e-12	18.4489
CHIN_BREAST_CANCER_COPY_NUMBER_UP	0.253048	0.00859797	7.38808	6.68101e-13	2.51489e-12	18.4375
WEST_ADRENOCORTICAL_TUMOR_MARKERS_UP	0.265142	0.0011712	7.38713	6.72375e-13	2.52845e-12	18.4312
REACTOME_CYTOSOLIC_SULFONATION_OF_SMALL_MOLECULES	-0.277905	0.00672287	-7.33557	9.51331e-13	3.54211e-12	18.0911
REACTOME_SYNTHESIS_OF_BILE_ACIDS_AND_BILE_SALTS_VIA_7ALPHA_HYDROXYCHOLESTEROL	-0.254064	-0.00190699	-7.32026	1.05416e-12	3.91338e-12	17.9905
BIOCARTA_BLYMPHOCYTE_PATHWAY	0.367247	-0.00407002	7.30322	1.1816e-12	4.35217e-12	17.8786
REACTOME_TRANSPORT_OF_MATURE_TRANSCRIPT_TO_CYTOPLASM	0.2971	0.00808143	7.269	1.48492e-12	5.41643e-12	17.6547
BROWNE_INTERFERON_RESPONSIVE_GENES	0.268458	-0.0137526	7.1858	2.57927e-12	9.24709e-12	17.1139
SCHLOSSER_MYC_TARGETS_AND_SERUM_RESPONSE_DN	0.270739	0.00644914	7.1753	2.76433e-12	9.88235e-12	17.046
SALVADOR_MARTIN_PEDIATRIC_TBD_ANTI_TNF_THERAPY_NONRESPONDER_POST_TREATMENT_UP	0.294057	-0.0082193	7.15833	3.09166e-12	1.099e-11	16.9364
RHODES_CANCER_META_SIGNATURE	0.269839	0.0121956	7.03559	6.90245e-12	2.37737e-11	16.1502
WP_SULFATION_BIOTRANSFORMATION_REACTION	-0.2921	0.00577486	-6.98798	9.3981e-12	3.21052e-11	15.8482
EHRLICH_ICF_SYNDROM_DN	-0.25065	0.000924255	-6.9504	1.19768e-11	4.04377e-11	15.6109
KEGG_VIRAL_MYOCARDITIS	0.266104	0.000234483	6.93311	1.33857e-11	4.51138e-11	15.5022
PID_TCR_PATHWAY	0.263358	-0.0104345	6.92522	1.40815e-11	4.73741e-11	15.4526
REACTOME_INTERFERON_ALPHA_BETA_SIGNALING	0.270939	-0.0158678	6.92306	1.42784e-11	4.79936e-11	15.439
PID_CD8_TCR_PATHWAY	0.258058	-0.00865819	6.86557	2.06259e-11	6.74639e-11	15.0793
WILENSKY_RESPONSE_TO_DARAPLADIB	0.272589	-0.00806069	6.80145	3.09994e-11	1.00176e-10	14.681
BOWIE_RESPONSE_TO_EXTRACELLULAR_MATRIX	0.289331	-0.0176687	6.78871	3.35999e-11	1.08209e-10	14.6023
HU_GENOTOXIC_DAMAGE_4HR	0.271544	0.00960772	6.76838	3.82027e-11	1.22301e-10	14.4768
KEGG_GRAFT_VERSUS_HOST_DISEASE	0.298745	-0.00662248	6.74038	4.5567e-11	1.44404e-10	14.3046
SIMBULAN_PARP1_TARGETS_DN	0.280592	-0.00122647	6.65458	7.79277e-11	2.41275e-10	13.7804
BIOCARTA_MHC_PATHWAY	0.334798	-0.0192063	6.63178	8.97905e-11	2.75963e-10	13.642
LY_AGING_OLD_DN	0.258893	0.00200818	6.62611	9.30035e-11	2.85372e-10	13.6077
LY_AGING_PREMATURE_DN	0.251031	0.00385034	6.57946	1.24106e-10	3.77631e-10	13.3261
WP_THE_HUMAN_IMMUNE_RESPONSE_TO_TUBERCULOSIS	0.2867	-0.0155299	6.47945	2.29097e-10	6.76517e-10	12.7279
AMIT_EGF_RESPONSE_40_MCF10A	0.253418	-0.0144346	6.40497	3.59897e-10	1.03995e-09	12.2873
BOWIE_RESPONSE_TO_TAMOXIFEN	0.278607	-0.0251218	6.32039	5.9803e-10	1.69682e-09	11.7923
RHODES_UNDIFFERENTIATED_CANCER	0.26477	0.00869527	6.29611	6.91216e-10	1.95719e-09	11.6512
REACTOME_APC_C_CDH1_MEDIATED_DEGRADATION_OF_CDC20_AND_OTHER_APC_C_CDH1_TARGETED_PROTEINS_IN_LATE_MITOSIS_EARLY_G1	0.260185	0.00432704	6.06079	2.74751e-09	7.37891e-09	10.3078
WIKMAN_ASBESTOS_LUNG_CANCER_DN	0.271483	-0.00665547	5.87313	8.00965e-09	2.05728e-08	9.26793
LOPEZ_MESOTELIOMA_SURVIVAL_TIME_UP	0.260479	0.0113327	5.79065	1.27079e-08	3.20718e-08	8.81985
SCIAN_CELL_CYCLE_TARGETS_OF_TP53_AND_TP73_DN	0.265017	0.015556	5.72939	1.78426e-08	4.46421e-08	8.4906
REACTOME_E2F_MEDIATED_REGULATION_OF_DNA_REPLICATION	0.258042	0.00338841	5.56332	4.41087e-08	1.06267e-07	7.61347
KEGG_ASTHMA	0.261032	0.0114883	4.98532	8.66311e-07	1.83356e-06	4.73913

## Sheet: GSVA_CvN
Pathway	logFC	AveExpr	t	P.Value	adj.P.Val	B
SABATES_COLORECTAL_ADENOMA_UP	0.805305	0.014966	55.5537	6.39298e-234	2.42677e-230	525.299
YOKOE_CANCER_TESTIS_ANTIGENS	0.774202	0.00525518	52.5306	3.38406e-222	6.42294e-219	498.369
SABATES_COLORECTAL_ADENOMA_DN	-0.889267	-0.00367614	-51.1232	1.38007e-216	1.74625e-213	485.479
GRADE_COLON_AND_RECTAL_CANCER_UP	0.890768	-0.00166352	49.4007	1.3852e-209	1.31455e-206	469.391
DESERT_STEM_CELL_HEPATOCELLULAR_CARCINOMA_SUBCLASS_UP	0.617832	-0.00584179	45.414	8.65444e-193	6.57045e-190	430.787
BORCZUK_MALIGNANT_MESOTHELIOMA_UP	0.739628	-0.00364441	44.387	2.51532e-188	1.59136e-185	420.526
BROWN_MYELOID_CELL_DEVELOPMENT_DN	0.551869	-0.00240369	44.1443	2.90885e-187	1.57743e-184	418.082
CHIN_BREAST_CANCER_COPY_NUMBER_UP	0.811241	-0.00528498	43.5283	1.50073e-184	7.12097e-182	411.846
RODRIGUES_THYROID_CARCINOMA_ANAPLASTIC_UP	0.626894	-0.00712342	43.4312	4.03544e-184	1.70206e-181	410.858
RHODES_CANCER_META_SIGNATURE	0.906034	0.00398779	43.2393	2.85833e-183	1.08502e-180	408.903
DODD_NASOPHARYNGEAL_CARCINOMA_DN	0.724767	-0.00592413	43.143	7.64545e-183	2.63838e-180	407.921
GARGALOVIC_RESPONSE_TO_OXIDIZED_PHOSPHOLIPIDS_RED_UP	0.865183	-0.0132441	43.0692	1.62605e-182	5.14373e-180	407.167
REACTOME_SUMOYLATION_OF_INTRACELLULAR_RECEPTORS	-0.748221	-0.00960075	-42.309	4.03642e-179	1.17863e-176	399.361
REACTOME_SUMOYLATION_OF_RNA_BINDING_PROTEINS	0.930709	-0.00504479	41.3501	8.57347e-175	2.32463e-172	389.412
LOCKWOOD_AMPLIFIED_IN_LUNG_CANCER	0.510803	-0.00853676	41.1015	1.15557e-173	2.92436e-171	386.814
KARLSSON_TGFB1_TARGETS_UP	0.657406	0.00212624	40.5048	6.15132e-171	1.4594e-168	380.545
VECCHI_GASTRIC_CANCER_EARLY_DN	-0.667541	0.0105184	-40.3726	2.48684e-170	5.55297e-168	379.15
PID_FOXM1_PATHWAY	0.781527	-0.00620743	40.0708	6.07584e-169	1.28133e-166	375.958
VECCHI_GASTRIC_CANCER_EARLY_UP	0.720315	-0.00436551	39.3455	1.38154e-165	2.76016e-163	368.239
RAY_TUMORIGENESIS_BY_ERBB2_CDC25A_DN	-0.42709	0.00156097	-39.0308	4.03099e-164	7.65083e-162	364.87
SCHLOSSER_MYC_TARGETS_AND_SERUM_RESPONSE_UP	0.913034	-0.00527881	38.6142	3.57366e-162	6.45982e-160	360.39
REACTOME_TRNA_PROCESSING	0.86005	-0.0090877	38.549	7.22928e-162	1.24738e-159	359.686
FLECHNER_BIOPSY_KIDNEY_TRANSPLANT_REJECTED_VS_OK_DN	-0.395095	0.00367729	-38.4703	1.69175e-161	2.79213e-159	358.837
CAIRO_HEPATOBLASTOMA_DN	-0.472365	0.00257198	-38.3293	7.77421e-161	1.22962e-158	357.314
RAMASWAMY_METASTASIS_UP	0.730891	-0.00536647	38.1827	3.80598e-160	5.77901e-158	355.728
REACTOME_TRANSCRIPTIONAL_REGULATION_BY_VENTX	0.643776	-0.000186808	37.972	3.75113e-159	5.47665e-157	353.442
REACTOME_TRNA_PROCESSING_IN_THE_NUCLEUS	0.904286	-0.00796653	37.942	5.19819e-159	7.30827e-157	353.116
REACTOME_SUMOYLATION_OF_DNA_DAMAGE_RESPONSE_AND_REPAIR_PROTEINS	0.880639	-0.00903493	37.7893	2.73839e-158	3.71248e-156	351.457
REACTOME_FOXO_MEDIATED_TRANSCRIPTION	-0.728826	-0.00484113	-37.7199	5.83623e-158	7.63943e-156	350.701
NAKAMURA_TUMOR_ZONE_PERIPHERAL_VS_CENTRAL_UP	0.510089	-0.0087704	37.6461	1.30543e-157	1.65181e-155	349.897
NAKAYAMA_SOFT_TISSUE_TUMORS_PCA2_UP	0.662638	-0.0061225	37.537	4.29233e-157	5.25603e-155	348.708
PID_MYC_ACTIV_PATHWAY	0.71198	-0.0140098	37.1118	4.52058e-155	5.36254e-153	344.056
BARRIER_CANCER_RELAPSE_NORMAL_SAMPLE_UP	-0.75825	0.0108893	-37.0956	5.39951e-155	6.21107e-153	343.879
KEGG_INOSITOL_PHOSPHATE_METABOLISM	-0.674208	-0.00372265	-37.0909	5.68123e-155	6.34292e-153	343.828
REACTOME_ION_CHANNEL_TRANSPORT	-0.481854	0.000298855	-36.8384	9.1242e-154	9.89585e-152	341.055
REACTOME_INFLUENZA_INFECTION	0.721428	-0.00711565	36.8003	1.38853e-153	1.46413e-151	340.635
BILD_MYC_ONCOGENIC_SIGNATURE	0.482622	-0.00260561	36.7729	1.87611e-153	1.92479e-151	340.335
LIAO_METASTASIS	0.37376	-0.00991477	36.6807	5.18538e-153	5.17992e-151	339.319
LANDIS_ERBB2_BREAST_TUMORS_65_DN	-0.596339	-0.00638718	-36.4781	4.85591e-152	4.72642e-150	337.085
REACTOME_NS1_MEDIATED_EFFECTS_ON_HOST_PATHWAYS	0.832103	-0.0104704	36.4348	7.83773e-152	7.43801e-150	336.606
SMID_BREAST_CANCER_BASAL_DN	-0.416863	0.00748188	-36.4071	1.06422e-151	9.85311e-150	336.301
REACTOME_RRNA_PROCESSING	0.82631	-0.00375089	36.396	1.20318e-151	1.08745e-149	336.178
GENTILE_RESPONSE_CLUSTER_D3	0.643134	-0.00372432	36.3823	1.40075e-151	1.23657e-149	336.026
PATIL_LIVER_CANCER	0.52466	-0.0084682	36.3783	1.46402e-151	1.26305e-149	335.982
REACTOME_METABOLISM_OF_RNA	0.723171	-0.0106078	36.277	4.49131e-151	3.78867e-149	334.863
SENGUPTA_NASOPHARYNGEAL_CARCINOMA_UP	0.583735	-0.0113699	36.2644	5.16789e-151	4.26463e-149	334.722
REACTOME_PERK_REGULATES_GENE_EXPRESSION	0.778125	0.00732164	36.2015	1.03763e-150	8.38056e-149	334.026
GRADE_COLON_VS_RECTAL_CANCER_UP	0.632362	-0.0105723	36.1949	1.11644e-150	8.82914e-149	333.953
HOSHIDA_LIVER_CANCER_SUBCLASS_S3	-0.42284	0.00740132	-36.17	1.47125e-150	1.13977e-148	333.677
MCBRYAN_PUBERTAL_BREAST_5_6WK_UP	-0.434733	-0.000558605	-36.1455	1.93113e-150	1.46611e-148	333.406
GRADE_COLON_AND_RECTAL_CANCER_DN	-0.565138	0.00184048	-36.1128	2.77376e-150	2.06455e-148	333.044
REACTOME_CARDIAC_CONDUCTION	-0.624596	0.00717547	-36.0027	9.41551e-150	6.87332e-148	331.823
REACTOME_RRNA_MODIFICATION_IN_THE_NUCLEUS_AND_CYTOSOL	0.882438	-0.00225426	35.8079	8.21795e-149	5.88591e-147	329.659
REACTOME_VIRAL_MESSENGER_RNA_SYNTHESIS	0.891089	-0.00563484	35.7789	1.13483e-148	7.97743e-147	329.336
SCIAN_CELL_CYCLE_TARGETS_OF_TP53_AND_TP73_DN	0.896699	-0.00290323	35.7388	1.77362e-148	1.22412e-146	328.89
IWANAGA_CARCINOGENESIS_BY_KRAS_DN	-0.463367	0.00367214	-35.73	1.95707e-148	1.32662e-146	328.792
CAIRO_HEPATOBLASTOMA_CLASSES_UP	0.792442	-0.00833	35.6945	2.90805e-148	1.93666e-146	328.397
REACTOME_INTERACTIONS_OF_VPR_WITH_HOST_CELLULAR_PROTEINS	0.889859	-0.00855229	35.5442	1.55475e-147	1.01756e-145	326.722
LIN_MELANOMA_COPY_NUMBER_UP	0.532185	-0.0100105	35.4536	4.27641e-147	2.7514e-145	325.711
SANSOM_APC_TARGETS_REQUIRE_MYC	0.643314	-0.0113022	35.4478	4.56299e-147	2.88685e-145	325.646
BOYAULT_LIVER_CANCER_SUBCLASS_G123_DN	-0.514319	0.00361607	-35.4355	5.23195e-147	3.25582e-145	325.51
KANG_GLIS3_TARGETS	-0.702226	0.00174948	-35.4071	7.18945e-147	4.4018e-145	325.192
KEGG_PENTOSE_AND_GLUCURONATE_INTERCONVERSIONS	-0.916778	0.00418984	-35.3762	1.01588e-146	6.12108e-145	324.847
RODRIGUES_THYROID_CARCINOMA_POORLY_DIFFERENTIATED_UP	0.659698	-0.00772813	35.3326	1.65407e-146	9.81071e-145	324.36
REACTOME_STIMULI_SENSING_CHANNELS	-0.527025	0.00106972	-35.277	3.08173e-146	1.79973e-144	323.738
REACTOME_NUCLEAR_IMPORT_OF_REV_PROTEIN	0.886768	-0.00598566	35.1294	1.61134e-145	9.26765e-144	322.086
PUIFFE_INVASION_INHIBITED_BY_ASCITES_UP	0.506209	-0.00799534	35.0251	5.18969e-145	2.94031e-143	320.918
XU_HGF_SIGNALING_NOT_VIA_AKT1_48HR_DN	0.737996	-0.0193741	34.9856	8.08887e-145	4.51549e-143	320.474
RHODES_UNDIFFERENTIATED_CANCER	0.830958	-0.00646101	34.9686	9.78561e-145	5.35564e-143	320.284
LANDIS_ERBB2_BREAST_PRENEOPLASTIC_DN	-0.538707	-0.00305388	-34.9678	9.87605e-145	5.35564e-143	320.275
REACTOME_GLUCURONIDATION	-0.959559	0.00266152	-34.8989	2.14032e-144	1.14432e-142	319.502
REACTOME_REGULATION_OF_GLUCOKINASE_BY_GLUCOKINASE_REGULATORY_PROTEIN	0.887898	-0.00678705	34.8332	4.48408e-144	2.33172e-142	318.763
REACTOME_SUMOYLATION_OF_SUMOYLATION_PROTEINS	0.887898	-0.00678705	34.8332	4.48408e-144	2.33172e-142	318.763
REACTOME_INTERACTIONS_OF_REV_WITH_HOST_CELLULAR_PROTEINS	0.884617	-0.00707338	34.8241	4.96715e-144	2.54801e-142	318.661
REACTOME_NUCLEAR_PORE_COMPLEX_NPC_DISASSEMBLY	0.876444	-0.00336334	34.8065	6.05259e-144	3.06342e-142	318.464
WEST_ADRENOCORTICAL_TUMOR_MARKERS_UP	0.717989	-0.0106138	34.8024	6.33447e-144	3.1639e-142	318.418
SHETH_LIVER_CANCER_VS_TXNIP_LOSS_PAM4	-0.346216	0.00265789	-34.6365	4.1024e-143	2.02243e-141	316.552
CHANDRAN_METASTASIS_UP	0.418505	-0.0116401	34.5881	7.08123e-143	3.4462e-141	316.007
ACOSTA_PROLIFERATION_INDEPENDENT_MYC_TARGETS_UP	0.569453	-0.0123756	34.5856	7.27835e-143	3.49729e-141	315.979
GROSS_HYPOXIA_VIA_HIF1A_UP	0.629296	-0.0181615	34.5337	1.30827e-142	6.20775e-141	315.394
REACTOME_ATF4_ACTIVATES_GENES_IN_RESPONSE_TO_ENDOPLASMIC_RETICULUM_STRESS	0.754701	0.00620329	34.5094	1.72072e-142	8.06401e-141	315.12
WINNEPENNINCKX_MELANOMA_METASTASIS_DN	-0.646152	0.0178716	-34.4694	2.70254e-142	1.25108e-140	314.669
SCHAEFFER_PROSTATE_DEVELOPMENT_48HR_UP	-0.356553	0.00586391	-34.4363	3.92319e-142	1.79427e-140	314.297
BIOCARTA_BAD_PATHWAY	-0.67268	0.00887144	-34.3891	6.68981e-142	2.98841e-140	313.763
BOYAULT_LIVER_CANCER_SUBCLASS_G3_UP	0.687207	-0.0079883	34.3891	6.69164e-142	2.98841e-140	313.763
WEI_MYCN_TARGETS_WITH_E_BOX	0.615306	-0.00668202	34.3761	7.75064e-142	3.42109e-140	313.616
REACTOME_RNA_POLYMERASE_I_TRANSCRIPTION_INITIATION	0.742146	-0.00808335	34.3051	1.72922e-141	7.51202e-140	312.815
DODD_NASOPHARYNGEAL_CARCINOMA_UP	-0.468226	0.00720962	-34.3044	1.74146e-141	7.51202e-140	312.808
CHEMNITZ_RESPONSE_TO_PROSTAGLANDIN_E2_UP	0.725192	-0.00786407	34.2914	2.01763e-141	8.60554e-140	312.661
JAIN_NFKB_SIGNALING	0.578131	-0.0178262	34.2663	2.68133e-141	1.13092e-139	312.377
REACTOME_SNRNP_ASSEMBLY	0.846486	-0.00521145	34.2138	4.85527e-141	2.02534e-139	311.783
SIMBULAN_PARP1_TARGETS_DN	0.820119	-0.0075046	34.1193	1.41582e-140	5.84179e-139	310.714
LY_AGING_OLD_DN	0.784058	-0.00466758	34.0915	1.93937e-140	7.91595e-139	310.4
REACTOME_SENSORY_PROCESSING_OF_SOUND	-0.654481	-0.00197166	-34.0554	2.91973e-140	1.17908e-138	309.991
SMID_BREAST_CANCER_BASAL_UP	0.332741	-0.00450569	34.0128	4.73003e-140	1.89002e-138	309.509
BERENJENO_TRANSFORMED_BY_RHOA_UP	0.575982	-0.00383018	33.9134	1.46121e-139	5.77786e-138	308.383
WP_GLUCURONIDATION	-0.840052	0.00887649	-33.83	3.76677e-139	1.47409e-137	307.437
BOYAULT_LIVER_CANCER_SUBCLASS_G3_DN	-0.579691	0.00752851	-33.6794	2.08683e-138	8.07228e-137	305.726
BURTON_ADIPOGENESIS_PEAK_AT_24HR	0.814404	-0.00240298	33.6786	2.10526e-138	8.07228e-137	305.717
XU_GH1_EXOGENOUS_TARGETS_UP	-0.635998	0.0138672	-33.6741	2.21789e-138	8.41912e-137	305.665
DESERT_PERIPORTAL_HEPATOCELLULAR_CARCINOMA_SUBCLASS_UP	-0.471151	0.00652298	-33.5924	5.62048e-138	2.11241e-136	304.737
WONG_EMBRYONIC_STEM_CELL_CORE	0.753369	-0.00784413	33.5881	5.90221e-138	2.19655e-136	304.688
REACTOME_SUMOYLATION_OF_DNA_REPLICATION_PROTEINS	0.866069	-0.00759287	33.5416	1.00148e-137	3.69089e-136	304.159
DOANE_BREAST_CANCER_CLASSES_UP	-0.519097	0.00865364	-33.5319	1.1193e-137	4.08546e-136	304.048
MARTENS_TRETINOIN_RESPONSE_DN	0.516013	-0.00789476	33.4837	1.93712e-137	7.00314e-136	303.5
BOYAULT_LIVER_CANCER_SUBCLASS_G6_UP	0.482299	-0.014357	33.4799	2.02449e-137	7.24997e-136	303.456
CHICAS_RB1_TARGETS_SENESCENT	0.380917	-0.00960815	33.4529	2.75469e-137	9.77272e-136	303.149
LEE_BMP2_TARGETS_DN	0.595814	-0.00689185	33.4499	2.84842e-137	1.00117e-135	303.115
CHAUHAN_RESPONSE_TO_METHOXYESTRADIOL_UP	0.682238	-0.00809269	33.4479	2.91396e-137	1.01481e-135	303.092
TURASHVILI_BREAST_DUCTAL_CARCINOMA_VS_LOBULAR_NORMAL_UP	0.553759	-0.00664411	33.3244	1.19317e-136	4.11752e-135	301.684
WP_H19_ACTION_RBE2F1_SIGNALING_AND_CDKBETACATENIN_ACTIVITY	0.680874	-0.0187744	33.2984	1.60452e-136	5.48716e-135	301.388
REACTOME_EXPORT_OF_VIRAL_RIBONUCLEOPROTEINS_FROM_NUCLEUS	0.784706	-0.00998231	33.2928	1.71e-136	5.79567e-135	301.325
REACTOME_G_ALPHA_12_13_SIGNALLING_EVENTS	-0.529908	-0.00155809	-33.237	3.23433e-136	1.08651e-134	300.688
REACTOME_TRNA_MODIFICATION_IN_THE_NUCLEUS_AND_CYTOSOL	0.782457	-0.0112607	33.1873	5.70988e-136	1.90129e-134	300.12
KEGG_RNA_DEGRADATION	0.749079	-0.0143819	33.1774	6.39113e-136	2.10963e-134	300.008
REACTOME_TRANSPORT_OF_MATURE_TRANSCRIPT_TO_CYTOPLASM	0.846603	-0.00839863	33.1182	1.25872e-135	4.11905e-134	299.331
SCHLOSSER_MYC_TARGETS_REPRESSED_BY_SERUM	0.697065	-0.0114907	33.1125	1.34308e-135	4.35756e-134	299.266
REACTOME_SUMOYLATION_OF_UBIQUITINYLATION_PROTEINS	0.832943	-0.005412	33.0883	1.77222e-135	5.70115e-134	298.989
REACTOME_CYCLIN_A_CDK2_ASSOCIATED_EVENTS_AT_S_PHASE_ENTRY	0.720826	-0.01216	33.0522	2.6766e-135	8.53812e-134	298.577
CREIGHTON_ENDOCRINE_THERAPY_RESISTANCE_1	0.330064	-0.00692176	32.9828	5.92252e-135	1.87349e-133	297.783
KRIGE_RESPONSE_TO_TOSEDOSTAT_6HR_DN	0.456627	-0.00943235	32.9281	1.10836e-134	3.47715e-133	297.157
SANSOM_APC_MYC_TARGETS	0.548556	-0.0105585	32.9045	1.45377e-134	4.52336e-133	296.886
REACTOME_TRANSMISSION_ACROSS_CHEMICAL_SYNAPSES	-0.36612	0.00196206	-32.8951	1.61793e-134	4.99322e-133	296.78
HOWLIN_CITED1_TARGETS_1_UP	-0.562777	0.00826394	-32.823	3.70034e-134	1.13278e-132	295.953
VANTVEER_BREAST_CANCER_METASTASIS_DN	0.621603	-0.0114753	32.7934	5.19263e-134	1.5769e-132	295.615
KEGG_FATTY_ACID_METABOLISM	-0.617897	-0.00784133	-32.7791	6.12096e-134	1.84406e-132	295.45
SANSOM_APC_TARGETS_UP	0.500332	-0.0100299	32.7521	8.34321e-134	2.49377e-132	295.141
WAKABAYASHI_ADIPOGENESIS_PPARG_RXRA_BOUND_36HR	-0.398057	0.000233878	-32.7434	9.218e-134	2.73371e-132	295.041
KRIGE_RESPONSE_TO_TOSEDOSTAT_24HR_DN	0.508052	-0.00965627	32.7187	1.22362e-133	3.60067e-132	294.758
REACTOME_DISEASES_OF_MITOTIC_CELL_CYCLE	0.703914	-0.0171605	32.7127	1.31144e-133	3.8294e-132	294.689
REACTOME_ION_TRANSPORT_BY_P_TYPE_ATPASES	-0.575173	0.00416256	-32.6772	1.97171e-133	5.71346e-132	294.282
PEART_HDAC_PROLIFERATION_CLUSTER_DN	0.622536	-0.0105246	32.6048	4.52778e-133	1.30208e-131	293.451
SABATES_COLORECTAL_ADENOMA_SIZE_DN	-0.806731	0.00684222	-32.5863	5.60354e-133	1.59933e-131	293.238
KEGG_ALDOSTERONE_REGULATED_SODIUM_REABSORPTION	-0.553443	0.000654848	-32.5511	8.39598e-133	2.37844e-131	292.834
NOUZOVA_METHYLATED_IN_APL	-0.460001	0.00306523	-32.5341	1.02066e-132	2.86995e-131	292.639
ANDERSEN_LIVER_CANCER_KRT19_DN	-0.56844	-0.000934198	-32.4219	3.7116e-132	1.03597e-130	291.349
MEBARKI_HCC_PROGENITOR_WNT_DN	-0.465104	0.00613187	-32.3568	7.85476e-132	2.1764e-130	290.601
MOOTHA_FFA_OXYDATION	-0.721872	-0.00883582	-32.2569	2.4835e-131	6.83141e-130	289.451
REACTOME_PROCESSING_OF_CAPPED_INTRON_CONTAINING_PRE_MRNA	0.77086	-0.0124729	32.2361	3.15784e-131	8.62385e-130	289.211
BUFFA_HYPOXIA_METAGENE	0.602972	-0.0155453	32.2232	3.66129e-131	9.92732e-130	289.063
KEGG_GNRH_SIGNALING_PATHWAY	-0.551809	0.00273899	-32.1795	6.06523e-131	1.63288e-129	288.559
REACTOME_NEUROTRANSMITTER_RECEPTORS_AND_POSTSYNAPTIC_SIGNAL_TRANSMISSION	-0.404534	0.00279405	-32.1287	1.09009e-130	2.91408e-129	287.973
GRAESSMANN_RESPONSE_TO_MC_AND_DOXORUBICIN_DN	0.426611	-0.0111901	32.0957	1.59436e-130	4.21689e-129	287.593
WP_PURINERGIC_SIGNALING	-0.655335	0.00350924	-32.0954	1.59966e-130	4.21689e-129	287.59
BENPORATH_PROLIFERATION	0.770392	-0.00435347	32.0848	1.80851e-130	4.73456e-129	287.467
WELCSH_BRCA1_TARGETS_DN	0.621275	-0.00803264	32.065	2.27389e-130	5.91211e-129	287.238
REACTOME_POSTMITOTIC_NUCLEAR_PORE_COMPLEX_NPC_REFORMATION	0.863958	-0.00213806	32.0425	2.94642e-130	7.60857e-129	286.98
REACTOME_CA_DEPENDENT_EVENTS	-0.644692	0.00512563	-32.0331	3.285e-130	8.42557e-129	286.871
BENPORATH_ES_2	0.734939	-0.00457394	32.0319	3.33144e-130	8.48736e-129	286.857
CHEBOTAEV_GR_TARGETS_UP	-0.434009	0.00496719	-31.8895	1.72817e-129	4.37343e-128	285.212
LI_WILMS_TUMOR_VS_FETAL_KIDNEY_1_DN	0.687285	-0.0113264	31.8776	1.98353e-129	4.98641e-128	285.075
REACTOME_ASSOCIATION_OF_TRIC_CCT_WITH_TARGET_PROTEINS_DURING_BIOSYNTHESIS	0.784542	-0.0113686	31.8653	2.28502e-129	5.70654e-128	284.933
BUYTAERT_PHOTODYNAMIC_THERAPY_STRESS_DN	0.338784	-0.00624473	31.8503	2.71896e-129	6.74586e-128	284.76
SMID_BREAST_CANCER_LUMINAL_A_DN	0.857252	-0.00201642	31.8446	2.90572e-129	7.16242e-128	284.693
WP_THERMOGENESIS	-0.525118	-0.00116964	-31.8346	3.26044e-129	7.98493e-128	284.578
CHIARADONNA_NEOPLASTIC_TRANSFORMATION_KRAS_UP	0.439028	-0.00756885	31.8282	3.51116e-129	8.54382e-128	284.504
REACTOME_G0_AND_EARLY_G1	0.86337	-0.00942908	31.8031	4.69366e-129	1.13485e-127	284.214
SCHLOSSER_MYC_TARGETS_AND_SERUM_RESPONSE_DN	0.735552	-0.00932228	31.7921	5.33509e-129	1.28177e-127	284.086
WP_G_PROTEIN_SIGNALING_PATHWAYS	-0.565727	0.00767056	-31.7555	8.14312e-129	1.94411e-127	283.664
SHIPP_DLBCL_VS_FOLLICULAR_LYMPHOMA_UP	0.749271	-0.00425062	31.7369	1.01092e-128	2.39842e-127	283.448
MILICIC_FAMILIAL_ADENOMATOUS_POLYPOSIS_UP	0.693362	0.0138428	31.7242	1.17071e-128	2.76025e-127	283.301
KOBAYASHI_EGFR_SIGNALING_24HR_DN	0.758268	-0.00457981	31.7168	1.27596e-128	2.98984e-127	283.215
REACTOME_TRANSPORT_OF_MATURE_MRNAS_DERIVED_FROM_INTRONLESS_TRANSCRIPTS	0.833355	-0.0098558	31.6768	2.02711e-128	4.7208e-127	282.753
IRITANI_MAD1_TARGETS_DN	0.726715	-0.00916158	31.6398	3.11056e-128	7.19981e-127	282.325
SARRIO_EPITHELIAL_MESENCHYMAL_TRANSITION_UP	0.723827	-0.00431054	31.6062	4.59449e-128	1.05701e-126	281.935
BOYLAN_MULTIPLE_MYELOMA_PCA3_DN	-0.461714	0.00244626	-31.5752	6.58204e-128	1.50515e-126	281.576
WP_CELL_CYCLE	0.694364	-0.0113413	31.5692	7.05691e-128	1.60407e-126	281.506
SANSOM_WNT_PATHWAY_REQUIRE_MYC	0.484166	-0.0122301	31.5482	9.00054e-128	2.02474e-126	281.263
WP_DNA_IRDAMAGE_AND_CELLULAR_RESPONSE_VIA_ATR	0.787784	-0.0131069	31.5481	9.01426e-128	2.02474e-126	281.262
KEGG_CALCIUM_SIGNALING_PATHWAY	-0.457827	0.00465671	-31.5319	1.08801e-127	2.42946e-126	281.074
KEGG_PHOSPHATIDYLINOSITOL_SIGNALING_SYSTEM	-0.509634	0.00182461	-31.5095	1.4109e-127	3.13203e-126	280.814
KEGG_STARCH_AND_SUCROSE_METABOLISM	-0.704324	0.011497	-31.5031	1.51884e-127	3.35205e-126	280.741
DANG_MYC_TARGETS_UP	0.649524	-0.00541505	31.4921	1.72531e-127	3.78571e-126	280.613
PUJANA_BREAST_CANCER_LIT_INT_NETWORK	0.688515	-0.0145571	31.4891	1.78688e-127	3.89828e-126	280.578
LUCAS_HNF4A_TARGETS_UP	-0.593511	0.000867732	-31.471	2.20476e-127	4.78245e-126	280.368
KEGG_CELL_CYCLE	0.699087	-0.0116276	31.3819	6.20185e-127	1.33763e-125	279.335
RUIZ_TNC_TARGETS_DN	0.61898	-0.006586	31.3573	8.25404e-127	1.77019e-125	279.05
WINNEPENNINCKX_MELANOMA_METASTASIS_UP	0.781907	-0.00816278	31.3427	9.78318e-127	2.08635e-125	278.88
WP_NUCLEAR_RECEPTORS	-0.57689	-0.0124297	-31.3325	1.10153e-126	2.33598e-125	278.761
MUELLER_PLURINET	0.65979	-0.00824576	31.3089	1.44868e-126	3.05511e-125	278.488
WP_MITOCHONDRIAL_LCFATTY_ACID_BETAOXIDATION	-0.676068	-0.0151293	-31.3065	1.48966e-126	3.12418e-125	278.46
PUJANA_BRCA1_PCC_NETWORK	0.582696	-0.00540284	31.302	1.56917e-126	3.27284e-125	278.408
WP_GASTRIC_CANCER_NETWORK_1	0.719204	-0.0131666	31.2777	2.08158e-126	4.31785e-125	278.125
SANSOM_APC_TARGETS	0.36021	-0.0107444	31.2531	2.77322e-126	5.72126e-125	277.839
WHITEFORD_PEDIATRIC_CANCER_MARKERS	0.787536	-0.00560108	31.2517	2.81871e-126	5.78368e-125	277.823
REACTOME_ION_HOMEOSTASIS	-0.662852	0.00731469	-31.2422	3.14785e-126	6.42433e-125	277.712
REACTOME_APC_C_MEDIATED_DEGRADATION_OF_CELL_CYCLE_PROTEINS	0.820865	-0.0108092	31.2158	4.27822e-126	8.68456e-125	277.406
XU_GH1_AUTOCRINE_TARGETS_UP	-0.334519	0.00982289	-31.1826	6.29383e-126	1.27082e-124	277.02
REACTOME_NRAGE_SIGNALS_DEATH_THROUGH_JNK	-0.601863	-0.00657684	-31.134	1.10802e-125	2.22542e-124	276.455
WP_RENIN_ANGIOTENSIN_ALDOSTERONE_SYSTEM_RAAS	-0.551121	0.014573	-31.1331	1.11996e-125	2.23757e-124	276.444
LY_AGING_PREMATURE_DN	0.709656	-0.00364003	31.125	1.23015e-125	2.44484e-124	276.351
BENPORATH_ES_CORE_NINE_CORRELATED	0.51187	-0.0100503	31.0634	2.52058e-125	4.98339e-124	275.634
BHATTACHARYA_EMBRYONIC_STEM_CELL	0.574873	-0.00558626	31.0581	2.68119e-125	5.2552e-124	275.572
WAKASUGI_HAVE_ZNF143_BINDING_SITES	0.736352	-0.0169371	31.058	2.68574e-125	5.2552e-124	275.571
FOURNIER_ACINAR_DEVELOPMENT_LATE_2	0.628275	-0.0045233	31.0507	2.92403e-125	5.6921e-124	275.486
MEBARKI_HCC_PROGENITOR_FZD8CRD_UP	0.641625	-0.00602509	31.0332	3.58394e-125	6.94115e-124	275.282
KEGG_DRUG_METABOLISM_CYTOCHROME_P450	-0.689273	0.00712785	-31.0251	3.93724e-125	7.56932e-124	275.188
HU_GENOTOXIC_DAMAGE_4HR	0.764878	-0.00394779	31.0249	3.94817e-125	7.56932e-124	275.186
PUJANA_CHEK2_PCC_NETWORK	0.685246	-0.00761883	30.9751	7.04859e-125	1.34455e-123	274.607
REACTOME_TRANSLATION	0.730444	-0.0122239	30.9729	7.23445e-125	1.3731e-123	274.581
CHIANG_LIVER_CANCER_SUBCLASS_PROLIFERATION_DN	-0.439172	0.0051111	-30.9233	1.29041e-124	2.43701e-123	274.003
REACTOME_DAG_AND_IP3_SIGNALING	-0.610981	0.00429101	-30.8743	2.28306e-124	4.29035e-123	273.433
REACTOME_APC_C_CDH1_MEDIATED_DEGRADATION_OF_CDC20_AND_OTHER_APC_C_CDH1_TARGETED_PROTEINS_IN_LATE_MITOSIS_EARLY_G1	0.802348	-0.0105649	30.8557	2.83613e-124	5.30342e-123	273.216
REACTOME_NUCLEAR_RECEPTOR_TRANSCRIPTION_PATHWAY	-0.540534	-0.00677305	-30.8129	4.67723e-124	8.70332e-123	272.716
LI_DCP2_BOUND_MRNA	0.729357	-0.00614332	30.8101	4.8301e-124	8.94394e-123	272.684
REACTOME_TRANSPORT_OF_THE_SLBP_DEPENDANT_MATURE_MRNA	0.823974	-0.0115136	30.8091	4.88957e-124	9.0101e-123	272.672
BASAKI_YBX1_TARGETS_UP	0.577212	-0.00649031	30.7408	1.08521e-123	1.99008e-122	271.875
CHEN_ETV5_TARGETS_TESTIS	0.7538	-0.0135539	30.7342	1.1723e-123	2.13945e-122	271.798
ABBUD_LIF_SIGNALING_1_DN	-0.551176	0.00401408	-30.6861	2.05431e-123	3.73118e-122	271.238
WHITFIELD_CELL_CYCLE_M_G1	0.445238	-0.0143423	30.6854	2.07251e-123	3.74631e-122	271.229
REACTOME_DEADENYLATION_DEPENDENT_MRNA_DECAY	0.720289	-0.0214397	30.6684	2.5277e-123	4.54746e-122	271.031
KEGG_PROXIMAL_TUBULE_BICARBONATE_RECLAMATION	-0.615356	-0.000203537	-30.644	3.36128e-123	6.0186e-122	270.746
WP_CILIARY_LANDSCAPE	0.481479	-0.0165817	30.6333	3.80889e-123	6.78804e-122	270.621
REACTOME_SWITCHING_OF_ORIGINS_TO_A_POST_REPLICATIVE_STATE	0.807285	-0.0101911	30.5123	1.56671e-122	2.77908e-121	269.208
WP_MIRNA_REGULATION_OF_DNA_DAMAGE_RESPONSE	0.644658	-0.00827547	30.5092	1.62444e-122	2.86808e-121	269.172
PID_PLK1_PATHWAY	0.754106	-0.0153557	30.456	3.02913e-122	5.32341e-121	268.549
REACTOME_S_PHASE	0.749613	-0.00776363	30.4503	3.2367e-122	5.66198e-121	268.483
MANALO_HYPOXIA_DN	0.755892	-0.00760903	30.4281	4.19835e-122	7.31053e-121	268.223
MARSON_BOUND_BY_E2F4_UNSTIMULATED	0.721182	-0.00893389	30.4267	4.26917e-122	7.3999e-121	268.207
SHEDDEN_LUNG_CANCER_POOR_SURVIVAL_A6	0.705933	-0.00886696	30.4176	4.74555e-122	8.18823e-121	268.101
WP_DNA_IRDOUBLE_STRAND_BREAKS_DSBS_AND_CELLULAR_RESPONSE_VIA_ATM	0.742746	-0.0158394	30.4118	5.07935e-122	8.72453e-121	268.033
REACTOME_GLYCOLYSIS	0.546624	-0.0117182	30.4024	5.67093e-122	9.69677e-121	267.923
CHIANG_LIVER_CANCER_SUBCLASS_PROLIFERATION_UP	0.619818	-0.00848605	30.3788	7.47681e-122	1.27273e-120	267.647
JAZAERI_BREAST_CANCER_BRCA1_VS_BRCA2_UP	0.494789	-0.00610309	30.3752	7.80124e-122	1.32203e-120	267.604
POMEROY_MEDULLOBLASTOMA_PROGNOSIS_DN	0.645803	-0.00814399	30.3629	9.00507e-122	1.51926e-120	267.461
MARZEC_IL2_SIGNALING_UP	0.444984	-0.00663132	30.3583	9.50872e-122	1.59713e-120	267.407
MEBARKI_HCC_PROGENITOR_WNT_DN_BLOCKED_BY_FZD8CRD	-0.460437	0.00479858	-30.2829	2.30025e-121	3.84659e-120	266.524
FOURNIER_ACINAR_DEVELOPMENT_LATE_DN	0.756466	0.00428976	30.2722	2.60682e-121	4.34013e-120	266.399
RODRIGUES_THYROID_CARCINOMA_POORLY_DIFFERENTIATED_DN	-0.385739	4.45054e-05	-30.2279	4.38186e-121	7.26356e-120	265.88
WENDT_COHESIN_TARGETS_UP	0.687217	-0.00791005	30.2167	4.99647e-121	8.24634e-120	265.749
OUELLET_OVARIAN_CANCER_INVASIVE_VS_LMP_UP	0.551303	-0.00666764	30.2074	5.57005e-121	9.15322e-120	265.641
KEGG_OLFACTORY_TRANSDUCTION	-0.613314	0.00695297	-30.2035	5.8299e-121	9.53892e-120	265.595
RODRIGUES_THYROID_CARCINOMA_ANAPLASTIC_DN	-0.410339	0.0026573	-30.1984	6.19065e-121	1.00857e-119	265.535
BENPORATH_ES_1	0.486869	-0.0091665	30.1853	7.21804e-121	1.17093e-119	265.382
BRUINS_UVC_RESPONSE_VIA_TP53_GROUP_A	-0.283883	0.00399745	-30.1834	7.37972e-121	1.19206e-119	265.36
MARTINEZ_RESPONSE_TO_TRABECTEDIN_DN	0.401456	-0.00892414	30.1447	1.16187e-120	1.86884e-119	264.906
ELLWOOD_MYC_TARGETS_DN	-0.55517	0.00124706	-30.1193	1.56516e-120	2.5069e-119	264.608
SANSOM_APC_TARGETS_DN	-0.462707	0.00666411	-30.0989	1.98977e-120	3.1736e-119	264.369
SHEDDEN_LUNG_CANCER_GOOD_SURVIVAL_A4	-0.347017	0.00438366	-30.0557	3.30363e-120	5.24711e-119	263.862
WU_APOPTOSIS_BY_CDKN1A_VIA_TP53	0.779683	-0.00644755	30.0546	3.34364e-120	5.28852e-119	263.85
SCHUHMACHER_MYC_TARGETS_UP	0.709323	-0.00902266	30.0012	6.25916e-120	9.85882e-119	263.224
BAKKER_FOXO3_TARGETS_UP	-0.522171	0.00927282	-29.987	7.39402e-120	1.15982e-118	263.057
AMIT_EGF_RESPONSE_480_MCF10A	0.523747	-0.00825317	29.9758	8.43289e-120	1.31194e-118	262.926
TONKS_TARGETS_OF_RUNX1_RUNX1T1_FUSION_MONOCYTE_UP	0.367807	-0.0089312	29.9135	1.75427e-119	2.71805e-118	262.194
SOTIRIOU_BREAST_CANCER_GRADE_1_VS_3_UP	0.82917	-0.00756088	29.9119	1.78631e-119	2.75643e-118	262.176
FEVR_CTNNB1_TARGETS_DN	0.556257	-0.00863176	29.9058	1.91902e-119	2.94923e-118	262.105
PID_BARD1_PATHWAY	0.800239	-0.0170767	29.8911	2.28148e-119	3.49214e-118	261.932
REACTOME_CELLULAR_RESPONSE_TO_STARVATION	0.519121	-0.0105097	29.8475	3.8115e-119	5.81063e-118	261.419
REACTOME_NUCLEAR_ENVELOPE_BREAKDOWN	0.698725	-0.00320509	29.8063	6.1838e-119	9.38949e-118	260.936
BURTON_ADIPOGENESIS_PEAK_AT_16HR	0.719018	-0.00787583	29.7798	8.44747e-119	1.27755e-117	260.624
YAO_TEMPORAL_RESPONSE_TO_PROGESTERONE_CLUSTER_14	0.53491	7.89067e-05	29.7718	9.28228e-119	1.39824e-117	260.53
KEGG_PORPHYRIN_AND_CHLOROPHYLL_METABOLISM	-0.78779	0.0139424	-29.7441	1.28531e-118	1.92848e-117	260.205
WENG_POR_TARGETS_LIVER_DN	-0.577419	0.0114914	-29.676	2.86468e-118	4.28123e-117	259.404
WP_PHOTODYNAMIC_THERAPYINDUCED_HIF1_SURVIVAL_SIGNALING	0.525924	-0.0121349	29.6346	4.66094e-118	6.93841e-117	258.918
MARKEY_RB1_ACUTE_LOF_UP	0.618799	-0.00693214	29.6002	6.99189e-118	1.03677e-116	258.513
FISCHER_DREAM_TARGETS	0.714367	-0.00950544	29.544	1.35467e-117	2.00091e-116	257.852
REACTOME_TP53_REGULATES_TRANSCRIPTION_OF_DNA_REPAIR_GENES	0.667192	-0.0179284	29.5306	1.58706e-117	2.33507e-116	257.694
VILLANUEVA_LIVER_CANCER_KRT19_UP	0.636335	-0.00698216	29.5269	1.65732e-117	2.42903e-116	257.65
RIZ_ERYTHROID_DIFFERENTIATION_APOBEC2	-0.62276	0.00714659	-29.5174	1.85394e-117	2.70675e-116	257.538
PID_RB_1PATHWAY	0.476407	-0.0105893	29.4717	3.17791e-117	4.62198e-116	257
MONTERO_THYROID_CANCER_POOR_SURVIVAL_UP	0.835815	-0.000569086	29.4652	3.43019e-117	4.96985e-116	256.924
REACTOME_RNA_POLYMERASE_III_TRANSCRIPTION	0.64391	-0.0121416	29.4075	6.774e-117	9.77723e-116	256.244
KIM_MYC_AMPLIFICATION_TARGETS_UP	0.419568	-0.0044268	29.3949	7.85393e-117	1.1293e-115	256.096
BLUM_RESPONSE_TO_SALIRASIB_DN	0.549843	-0.00869215	29.3593	1.19523e-116	1.71211e-115	255.677
WP_ATM_SIGNALING_NETWORK_IN_DEVELOPMENT_AND_DISEASE	0.701193	-0.0179702	29.3257	1.7772e-116	2.53618e-115	255.28
DELPUECH_FOXO3_TARGETS_DN	0.582371	-0.0155529	29.3218	1.86076e-116	2.64548e-115	255.234
WIERENGA_PML_INTERACTOME	0.625182	-0.0096634	29.2852	2.86849e-116	4.06298e-115	254.802
PUJANA_BREAST_CANCER_WITH_BRCA1_MUTATED_UP	0.823409	-0.00883559	29.2819	2.9798e-116	4.20495e-115	254.764
PUJANA_BRCA2_PCC_NETWORK	0.654006	-0.00969816	29.2602	3.8523e-116	5.41605e-115	254.508
REACTOME_MITOTIC_G1_PHASE_AND_G1_S_TRANSITION	0.684221	-0.0122261	29.2553	4.07922e-116	5.71391e-115	254.45
REACTOME_SENSORY_PERCEPTION	-0.403379	0.00708401	-29.2468	4.51141e-116	6.29607e-115	254.35
REACTOME_EXTENSION_OF_TELOMERES	0.740474	-0.00377017	29.2233	5.95175e-116	8.27576e-115	254.073
TONG_INTERACT_WITH_PTTG1	0.541397	-0.0131988	29.1697	1.12065e-115	1.55255e-114	253.441
NOJIMA_SFRP2_TARGETS_DN	0.537648	-0.0120735	29.1633	1.20921e-115	1.66915e-114	253.365
REACTOME_MITOTIC_METAPHASE_AND_ANAPHASE	0.734941	-0.00626739	29.1565	1.31039e-115	1.80227e-114	253.285
ABRAMSON_INTERACT_WITH_AIRE	0.732441	-0.0136232	29.1244	1.91509e-115	2.62443e-114	252.905
PID_ERA_GENOMIC_PATHWAY	0.500028	-0.0192996	29.0868	2.98605e-115	4.07736e-114	252.462
RICKMAN_HEAD_AND_NECK_CANCER_E	-0.513864	0.0170449	-29.0775	3.33131e-115	4.53249e-114	252.352
PID_ATM_PATHWAY	0.743777	-0.0164142	29.0756	3.40713e-115	4.6191e-114	252.33
KAMMINGA_EZH2_TARGETS	0.811036	-0.00785174	29.0621	3.99927e-115	5.40258e-114	252.17
REACTOME_PTEN_REGULATION	0.450324	-0.0157971	29.0449	4.89612e-115	6.59066e-114	251.968
SANA_RESPONSE_TO_IFNG_DN	0.455243	-0.00285851	29.0273	6.02925e-115	8.08729e-114	251.76
GAVIN_FOXP3_TARGETS_CLUSTER_P3	-0.366771	0.00287046	-29.0072	7.65182e-115	1.02276e-113	251.522
KEGG_LONG_TERM_POTENTIATION	-0.548752	-0.000809525	-29.0044	7.90541e-115	1.05295e-113	251.489
PID_AURORA_A_PATHWAY	0.679108	-0.015182	28.9601	1.33553e-114	1.77261e-113	250.965
REACTOME_GLUCAGON_SIGNALING_IN_METABOLIC_REGULATION	-0.636012	0.0173452	-28.9528	1.45482e-114	1.91893e-113	250.88
WANG_RESPONSE_TO_GSK3_INHIBITOR_SB216763_DN	0.565587	-0.00579699	28.9528	1.45588e-114	1.91893e-113	250.879
KOBAYASHI_EGFR_SIGNALING_24HR_UP	-0.399875	0.00293474	-28.9011	2.68335e-114	3.52457e-113	250.268
CREIGHTON_ENDOCRINE_THERAPY_RESISTANCE_5	-0.368831	2.64327e-05	-28.8931	2.94896e-114	3.86009e-113	250.174
BRUINS_UVC_RESPONSE_MIDDLE	0.459724	-0.00832558	28.8473	5.07086e-114	6.61476e-113	249.632
FRASOR_RESPONSE_TO_SERM_OR_FULVESTRANT_DN	0.735126	-0.0101678	28.844	5.27174e-114	6.85326e-113	249.594
RODWELL_AGING_KIDNEY_NO_BLOOD_DN	-0.439242	0.0092605	-28.8158	7.36511e-114	9.54196e-113	249.26
REACTOME_ORC1_REMOVAL_FROM_CHROMATIN	0.783872	-0.0113144	28.8083	8.04422e-114	1.03863e-112	249.171
ACEVEDO_LIVER_TUMOR_VS_NORMAL_ADJACENT_TISSUE_UP	0.332519	-0.00804344	28.8026	8.61125e-114	1.10808e-112	249.103
SMID_BREAST_CANCER_RELAPSE_IN_LUNG_DN	-0.558752	0.017504	-28.7836	1.07856e-113	1.38319e-112	248.878
NAKAYAMA_SOFT_TISSUE_TUMORS_PCA2_DN	-0.511811	0.0175471	-28.779	1.13863e-113	1.4553e-112	248.824
BASSO_B_LYMPHOCYTE_NETWORK	0.411676	-0.00760933	28.7666	1.31894e-113	1.68009e-112	248.677
REACTOME_SEPARATION_OF_SISTER_CHROMATIDS	0.716212	-0.00710021	28.7167	2.38209e-113	3.02422e-112	248.087
WP_MELATONIN_METABOLISM_AND_EFFECTS	-0.545705	0.00410307	-28.6521	5.12057e-113	6.47923e-112	247.322
KEGG_METABOLISM_OF_XENOBIOTICS_BY_CYTOCHROME_P450	-0.64528	0.00746255	-28.6489	5.31806e-113	6.70676e-112	247.285
REACTOME_AQUAPORIN_MEDIATED_TRANSPORT	-0.498387	0.00902511	-28.6406	5.86286e-113	7.36935e-112	247.187
RAMASWAMY_METASTASIS_DN	-0.485221	0.00654572	-28.5916	1.04865e-112	1.31376e-111	246.606
ZHAN_MULTIPLE_MYELOMA_PR_DN	-0.534319	0.0021004	-28.5566	1.5878e-112	1.98266e-111	246.192
JAEGER_METASTASIS_UP	0.475413	-0.00717819	28.54	1.9319e-112	2.40442e-111	245.996
KEGG_ASCORBATE_AND_ALDARATE_METABOLISM	-0.836915	0.0190643	-28.5342	2.07149e-112	2.56973e-111	245.926
REACTOME_OPIOID_SIGNALLING	-0.480274	0.00911323	-28.5322	2.11963e-112	2.62089e-111	245.903
MORI_LARGE_PRE_BII_LYMPHOCYTE_UP	0.742407	-0.00214429	28.5206	2.43441e-112	3.00033e-111	245.765
MONNIER_POSTRADIATION_TUMOR_ESCAPE_UP	0.335139	-0.00942882	28.5195	2.46445e-112	3.02753e-111	245.753
YAO_TEMPORAL_RESPONSE_TO_PROGESTERONE_CLUSTER_13	0.534828	-0.00321699	28.478	4.03345e-112	4.93903e-111	245.261
REACTOME_MITOCHONDRIAL_FATTY_ACID_BETA_OXIDATION	-0.66898	0.00570898	-28.4572	5.15923e-112	6.29725e-111	245.015
PUJANA_BRCA_CENTERED_NETWORK	0.769987	-0.00884585	28.4413	6.22966e-112	7.57942e-111	244.826
WEST_ADRENOCORTICAL_TUMOR_UP	0.530664	-0.00927873	28.4222	7.82263e-112	9.48713e-111	244.599
WANG_CLASSIC_ADIPOGENIC_TARGETS_OF_PPARG	-0.56653	0.00310808	-28.4105	8.98502e-112	1.08621e-110	244.46
GOBERT_OLIGODENDROCYTE_DIFFERENTIATION_UP	0.641243	-0.00763706	28.3812	1.27199e-111	1.53285e-110	244.113
WP_PYRIMIDINE_METABOLISM	0.528244	-0.00949312	28.3741	1.38396e-111	1.66251e-110	244.029
MORI_EMU_MYC_LYMPHOMA_BY_ONSET_TIME_UP	0.562636	-0.00909971	28.3609	1.61917e-111	1.93891e-110	243.872
AFFAR_YY1_TARGETS_DN	0.439088	-0.00286592	28.3536	1.7648e-111	2.10666e-110	243.786
REACTOME_MITOTIC_SPINDLE_CHECKPOINT	0.767652	-0.00748186	28.3363	2.16754e-111	2.5793e-110	243.581
ONDER_CDH1_TARGETS_1_DN	0.388781	-0.00436339	28.3225	2.55171e-111	3.02697e-110	243.418
PROVENZANI_METASTASIS_UP	0.296355	-0.0097948	28.3122	2.88494e-111	3.4116e-110	243.295
REACTOME_G_ALPHA_S_SIGNALLING_EVENTS	-0.439897	0.0104515	-28.2938	3.58982e-111	4.23198e-110	243.077
STEIN_ESRRA_TARGETS_UP	-0.380419	0.00139675	-28.2902	3.74599e-111	4.40241e-110	243.034
MIDORIKAWA_AMPLIFIED_IN_LIVER_CANCER	0.491821	-0.0138641	28.2753	4.47312e-111	5.24073e-110	242.857
MITSIADES_RESPONSE_TO_APLIDIN_DN	0.596707	-0.0104678	28.2344	7.26789e-111	8.4889e-110	242.372
PUJANA_XPRSS_INT_NETWORK	0.747085	-0.00931488	28.2041	1.04251e-110	1.21392e-109	242.012
MORI_PRE_BI_LYMPHOCYTE_UP	0.629656	-0.00548516	28.1969	1.13446e-110	1.31695e-109	241.927
GRUETZMANN_PANCREATIC_CANCER_DN	-0.326649	0.0106831	-28.1927	1.19343e-110	1.38118e-109	241.877
DANG_REGULATED_BY_MYC_UP	0.539894	-0.00634955	28.181	1.3711e-110	1.58197e-109	241.738
APPIERTO_RESPONSE_TO_FENRETINIDE_DN	0.465246	-0.0124275	28.1779	1.42208e-110	1.63582e-109	241.702
VERHAAK_GLIOBLASTOMA_NEURAL	-0.403396	0.00189166	-28.1737	1.49505e-110	1.71457e-109	241.652
KEGG_NEUROACTIVE_LIGAND_RECEPTOR_INTERACTION	-0.429067	0.0091766	-28.1734	1.50115e-110	1.71637e-109	241.647
KEGG_RETINOL_METABOLISM	-0.695389	0.0065907	-28.1484	2.0196e-110	2.30222e-109	241.351
REACTOME_G1_S_SPECIFIC_TRANSCRIPTION	0.798446	-0.00703473	28.1156	2.98383e-110	3.39121e-109	240.961
REACTOME_TRIGLYCERIDE_CATABOLISM	-0.565349	-0.00211431	-28.1104	3.17286e-110	3.59527e-109	240.9
REACTOME_MITOTIC_G2_G2_M_PHASES	0.518559	-0.00915504	28.0954	3.79441e-110	4.28678e-109	240.721
FERREIRA_EWINGS_SARCOMA_UNSTABLE_VS_STABLE_DN	-0.570649	0.00272522	-28.0703	5.11263e-110	5.75891e-109	240.423
REACTOME_MRNA_SPLICING	0.704105	-0.0156507	28.0671	5.31032e-110	5.9639e-109	240.385
FERREIRA_EWINGS_SARCOMA_UNSTABLE_VS_STABLE_UP	0.67843	-0.00674613	28.0288	8.36806e-110	9.37025e-109	239.931
WP_DNA_DAMAGE_RESPONSE	0.602091	-0.0170816	28.0267	8.58149e-110	9.58098e-109	239.906
REACTOME_PHASE_II_CONJUGATION_OF_COMPOUNDS	-0.597737	0.00731272	-28.016	9.74541e-110	1.08486e-108	239.779
DANG_BOUND_BY_MYC	0.355249	-0.0055889	27.9923	1.29236e-109	1.43445e-108	239.497
LI_WILMS_TUMOR_ANAPLASTIC_UP	0.838825	-0.00777716	27.9624	1.84529e-109	2.0422e-108	239.141
BIOCARTA_ATRBRCA_PATHWAY	0.778395	-0.0201948	27.9489	2.16529e-109	2.38937e-108	238.981
XU_CREBBP_TARGETS_UP	0.56687	-0.0247967	27.9475	2.20162e-109	2.42242e-108	238.965
PID_FANCONI_PATHWAY	0.724061	-0.00910036	27.9227	2.95976e-109	3.24718e-108	238.669
REACTOME_REGULATION_OF_BETA_CELL_DEVELOPMENT	-0.601986	-0.000477899	-27.9064	3.59114e-109	3.92852e-108	238.476
REACTOME_DNA_REPLICATION_PRE_INITIATION	0.766586	-0.0126309	27.8882	4.45929e-109	4.86421e-108	238.26
WP_G1_TO_S_CELL_CYCLE_CONTROL	0.617805	-0.0130402	27.8875	4.49737e-109	4.89169e-108	238.251
WP_JOUBERT_SYNDROME	0.528477	-0.0123151	27.8827	4.76326e-109	5.16609e-108	238.194
COLINA_TARGETS_OF_4EBP1_AND_4EBP2	0.297237	-0.0108209	27.8752	5.20803e-109	5.63239e-108	238.105
BIOCARTA_RB_PATHWAY	0.718545	-0.0165905	27.8694	5.58238e-109	6.02009e-108	238.035
ZHAN_MULTIPLE_MYELOMA_PR_UP	0.814222	-0.00174232	27.8641	5.94602e-109	6.39408e-108	237.972
SMID_BREAST_CANCER_LUMINAL_A_UP	-0.543003	0.0124893	-27.7602	2.04729e-108	2.19534e-107	236.737
BIOCARTA_G1_PATHWAY	0.559669	-0.0119272	27.758	2.10236e-108	2.24805e-107	236.711
WP_GASTRIC_CANCER_NETWORK_2	0.560523	-0.0164592	27.7447	2.46216e-108	2.62539e-107	236.553
MAYBURD_RESPONSE_TO_L663536_DN	0.508147	-0.0105733	27.7401	2.6002e-108	2.76481e-107	236.498
LY_AGING_MIDDLE_DN	0.805767	-0.00650973	27.7083	3.80063e-108	4.02994e-107	236.119
REACTOME_ACTIVATION_OF_ATR_IN_RESPONSE_TO_REPLICATION_STRESS	0.776132	-0.00849772	27.7062	3.8982e-108	4.12188e-107	236.094
JOHNSTONE_PARVB_TARGETS_3_DN	0.524766	-0.011009	27.7039	4.0038e-108	4.22179e-107	236.067
LI_WILMS_TUMOR_VS_FETAL_KIDNEY_2_UP	0.562215	-0.0240672	27.6975	4.32363e-108	4.5464e-107	235.99
WP_RETINOBLASTOMA_GENE_IN_CANCER	0.705461	-0.0104855	27.6833	5.11616e-108	5.3649e-107	235.822
PID_RXR_VDR_PATHWAY	-0.546596	0.00221998	-27.6588	6.85241e-108	7.16577e-107	235.53
DELYS_THYROID_CANCER_DN	-0.484924	0.00678288	-27.6372	8.86758e-108	9.24762e-107	235.273
REACTOME_TRANSCRIPTIONAL_REGULATION_BY_TP53	0.432159	-0.0111377	27.6159	1.14305e-107	1.18553e-106	235.019
REACTOME_CELL_DEATH_SIGNALLING_VIA_NRAGE_NRIF_AND_NADE	-0.496467	-0.00411243	-27.6037	1.32132e-107	1.36668e-106	234.874
FARMER_BREAST_CANCER_CLUSTER_2	0.792849	-0.0133369	27.5876	1.6019e-107	1.65239e-106	234.682
ODONNELL_TFRC_TARGETS_UP	-0.373396	0.00343593	-27.5855	1.64201e-107	1.68918e-106	234.657
YAO_TEMPORAL_RESPONSE_TO_PROGESTERONE_CLUSTER_7	0.482448	-0.00505014	27.5809	1.73383e-107	1.77881e-106	234.603
NAKAYAMA_SOFT_TISSUE_TUMORS_PCA1_DN	-0.430885	0.0181234	-27.554	2.38913e-107	2.44451e-106	234.283
REACTOME_RESOLUTION_OF_D_LOOP_STRUCTURES	0.799579	-0.0180601	27.531	3.1451e-107	3.20075e-106	234.008
REACTOME_RESOLUTION_OF_D_LOOP_STRUCTURES_THROUGH_SYNTHESIS_DEPENDENT_STRAND_ANNEALING_SDSA	0.799579	-0.0180601	27.531	3.1451e-107	3.20075e-106	234.008
SCHLINGEMANN_SKIN_CARCINOGENESIS_TPA_UP	0.465214	-0.00472653	27.5215	3.52257e-107	3.57532e-106	233.895
DOUGLAS_BMI1_TARGETS_UP	0.317702	-0.00838154	27.5149	3.80946e-107	3.85618e-106	233.817
REACTOME_HOMOLOGOUS_DNA_PAIRING_AND_STRAND_EXCHANGE	0.760572	-0.0137147	27.5029	4.39489e-107	4.43697e-106	233.674
RODWELL_AGING_KIDNEY_DN	-0.416901	0.0115466	-27.4951	4.82771e-107	4.861e-106	233.58
KINSEY_TARGETS_OF_EWSR1_FLII_FUSION_UP	0.531769	-0.0110122	27.4876	5.27668e-107	5.29902e-106	233.491
REACTOME_BIOLOGICAL_OXIDATIONS	-0.473567	0.00706912	-27.4708	6.44831e-107	6.45852e-106	233.291
REACTOME_CILIUM_ASSEMBLY	0.473776	-0.0100881	27.4699	6.51775e-107	6.51089e-106	233.28
REACTOME_NUCLEAR_ENVELOPE_NE_REASSEMBLY	0.637899	-0.000238575	27.4683	6.64299e-107	6.61858e-106	233.261
REACTOME_HOST_INTERACTIONS_OF_HIV_FACTORS	0.579959	-0.00722967	27.468	6.66671e-107	6.62483e-106	233.258
KIM_WT1_TARGETS_12HR_DN	0.308746	-0.0121152	27.4669	6.7518e-107	6.6894e-106	233.245
CROONQUIST_NRAS_VS_STROMAL_STIMULATION_DN	0.477484	-0.00649261	27.4667	6.76694e-107	6.6894e-106	233.243
REACTOME_MRNA_SPLICING_MINOR_PATHWAY	0.78287	-0.0140145	27.4606	7.28567e-107	7.18348e-106	233.169
PAL_PRMT5_TARGETS_UP	0.434433	-0.00642835	27.4465	8.61732e-107	8.47445e-106	233.001
NAKAMURA_CANCER_MICROENVIRONMENT_DN	0.671008	-0.00685045	27.4455	8.72132e-107	8.55456e-106	232.989
FUJII_YBX1_TARGETS_DN	0.626329	-0.00897713	27.4194	1.18967e-106	1.16391e-105	232.679
REACTOME_TRANSPORT_OF_SMALL_MOLECULES	-0.278684	0.00394453	-27.414	1.2694e-106	1.23873e-105	232.614
LEE_EARLY_T_LYMPHOCYTE_UP	0.67826	-0.00559438	27.3287	3.51266e-106	3.41898e-105	231.597
MEBARKI_HCC_PROGENITOR_WNT_DN_CTNNB1_DEPENDENT	-0.519998	0.0174418	-27.3022	4.82349e-106	4.68286e-105	231.281
REACTOME_GLUCAGON_LIKE_PEPTIDE_1_GLP1_REGULATES_INSULIN_SECRETION	-0.583243	0.0208687	-27.3019	4.83866e-106	4.6856e-105	231.277
WP_HEPATITIS_C_AND_HEPATOCELLULAR_CARCINOMA	0.441214	-0.00905785	27.2975	5.10043e-106	4.92653e-105	231.225
DAZARD_RESPONSE_TO_UV_SCC_DN	0.391283	-0.0094966	27.294	5.31641e-106	5.12211e-105	231.183
REACTOME_UNFOLDED_PROTEIN_RESPONSE_UPR	0.430133	-4.32602e-06	27.2681	7.24642e-106	6.9639e-105	230.874
HOFFMANN_LARGE_TO_SMALL_PRE_BII_LYMPHOCYTE_UP	0.701205	-0.00512436	27.262	7.79329e-106	7.47054e-105	230.801
REACTOME_TELOMERE_C_STRAND_LAGGING_STRAND_SYNTHESIS	0.700995	-0.00537854	27.2215	1.26367e-105	1.20828e-104	230.319
WP_EICOSANOID_METABOLISM_VIA_CYCLO_OXYGENASES_COX	-0.471121	0.00716203	-27.22	1.28721e-105	1.2277e-104	230.3
REACTOME_G_PROTEIN_MEDIATED_EVENTS	-0.493691	0.00654206	-27.2194	1.29561e-105	1.23262e-104	230.294
WP_CILIOPATHIES	0.472216	-0.0115753	27.2142	1.37944e-105	1.30909e-104	230.231
REACTOME_MITOTIC_PROMETAPHASE	0.646856	-0.00713238	27.1972	1.69e-105	1.59981e-104	230.028
KEGG_AMINOACYL_TRNA_BIOSYNTHESIS	0.668599	-0.0181898	27.1948	1.73841e-105	1.64154e-104	230
REACTOME_DNA_REPLICATION	0.736868	-0.0086797	27.1744	2.21877e-105	2.08994e-104	229.756
KONG_E2F3_TARGETS	0.77566	-0.00792787	27.1544	2.8158e-105	2.64574e-104	229.518
KEGG_HOMOLOGOUS_RECOMBINATION	0.696339	-0.00496116	27.1206	4.21649e-105	3.95205e-104	229.115
REACTOME_REGULATION_OF_TP53_ACTIVITY_THROUGH_PHOSPHORYLATION	0.584581	-0.0134245	27.104	5.1438e-105	4.80932e-104	228.916
REICHERT_MITOSIS_LIN9_TARGETS	0.784132	-0.0048424	27.1006	5.35355e-105	4.99314e-104	228.876
CHIANG_LIVER_CANCER_SUBCLASS_UNANNOTATED_DN	0.577228	-0.0104264	27.0845	6.49256e-105	6.04063e-104	228.684
ISHIDA_E2F_TARGETS	0.802379	-0.00628132	27.0568	9.03751e-105	8.38787e-104	228.353
WP_MRNA_PROCESSING	0.622447	-0.0177194	27.0443	1.05016e-104	9.72297e-104	228.203
KYNG_RESPONSE_TO_H2O2_VIA_ERCC6_UP	0.412103	-0.010357	27.0342	1.1845e-104	1.09401e-103	228.083
KEGG_VALINE_LEUCINE_AND_ISOLEUCINE_DEGRADATION	-0.57438	0.0055611	-27.0207	1.39192e-104	1.28246e-103	227.922
WP_CONSTITUTIVE_ANDROSTANE_RECEPTOR_PATHWAY	-0.677371	-0.00447508	-26.9717	2.49944e-104	2.2973e-103	227.337
HU_GENOTOXIC_DAMAGE_24HR	0.606666	-0.0212386	26.9674	2.63064e-104	2.41205e-103	227.286
REACTOME_TRANSCRIPTIONAL_REGULATION_BY_E2F6	0.731744	-0.0130257	26.9656	2.68982e-104	2.46037e-103	227.264
GARCIA_TARGETS_OF_FLI1_AND_DAX1_DN	0.54211	-0.00617465	26.9447	3.45419e-104	3.15195e-103	227.014
WP_INTEGRATED_CANCER_PATHWAY	0.549069	-0.012753	26.9315	4.04496e-104	3.68217e-103	226.856
CAFFAREL_RESPONSE_TO_THC_24HR_5_UP	0.481065	-0.0123185	26.9202	4.62957e-104	4.20427e-103	226.721
MEISSNER_NPC_HCP_WITH_H3_UNMETHYLATED	-0.284284	0.00359183	-26.9027	5.70287e-104	5.16661e-103	226.513
PID_P73PATHWAY	0.42747	-0.00172528	26.8588	9.64685e-104	8.71891e-103	225.988
WANG_TUMOR_INVASIVENESS_UP	0.364937	-0.00321847	26.8544	1.01714e-103	9.1712e-103	225.935
REN_BOUND_BY_E2F	0.697973	-0.0126849	26.8501	1.07047e-103	9.62918e-103	225.884
WHITFIELD_CELL_CYCLE_G2_M	0.502093	-0.00753277	26.8286	1.38473e-103	1.24266e-102	225.627
FISCHER_G2_M_CELL_CYCLE	0.636876	-0.00989112	26.8082	1.76774e-103	1.58263e-102	225.383
WANG_METASTASIS_OF_BREAST_CANCER_ESR1_UP	0.682305	-0.0145501	26.805	1.83531e-103	1.63925e-102	225.345
MCCABE_HOXC6_TARGETS_DN	-0.567231	-0.00503787	-26.8027	1.88598e-103	1.68056e-102	225.318
COLDREN_GEFITINIB_RESISTANCE_UP	0.490705	-0.0176573	26.8025	1.89176e-103	1.68176e-102	225.315
ODONNELL_TARGETS_OF_MYC_AND_TFRC_DN	0.776373	-0.00842665	26.7983	1.98825e-103	1.76341e-102	225.266
REACTOME_RESOLUTION_OF_SISTER_CHROMATID_COHESION	0.69919	-0.0067971	26.7638	3.00605e-103	2.6599e-102	224.853
FLORIO_NEOCORTEX_BASAL_RADIAL_GLIA_DN	0.605629	-0.0061264	26.7504	3.527e-103	3.11361e-102	224.693
REACTOME_CELL_CYCLE	0.598479	-0.00840063	26.7311	4.44471e-103	3.91464e-102	224.462
VALK_AML_CLUSTER_10	-0.538913	0.00438693	-26.716	5.32615e-103	4.68011e-102	224.281
REACTOME_E2F_MEDIATED_REGULATION_OF_DNA_REPLICATION	0.693053	-0.0109297	26.7031	6.21647e-103	5.44982e-102	224.127
ZHOU_CELL_CYCLE_GENES_IN_IR_RESPONSE_24HR	0.66909	-0.00423505	26.688	7.45036e-103	6.51649e-102	223.946
NUYTTEN_EZH2_TARGETS_DN	0.490927	-0.010126	26.6707	9.16319e-103	7.97786e-102	223.739
BORCZUK_MALIGNANT_MESOTHELIOMA_DN	-0.53013	0.0125028	-26.6693	9.31437e-103	8.09093e-102	223.723
REACTOME_HIV_LIFE_CYCLE	0.577274	-0.0149039	26.6656	9.73137e-103	8.43386e-102	223.679
STEIN_ESRRA_TARGETS_DN	0.355785	-0.00867487	26.6554	1.10018e-102	9.51314e-102	223.557
TANG_SENESCENCE_TP53_TARGETS_DN	0.638587	-0.00708755	26.655	1.10541e-102	9.53671e-102	223.552
REACTOME_ABERRANT_REGULATION_OF_MITOTIC_G1_S_TRANSITION_IN_CANCER_DUE_TO_RB1_DEFECTS	0.596306	-0.0233055	26.6517	1.14964e-102	9.89579e-102	223.513
MOREAUX_B_LYMPHOCYTE_MATURATION_BY_TACI_DN	0.68594	-0.0115586	26.6514	1.15409e-102	9.91163e-102	223.509
BURTON_ADIPOGENESIS_3	0.698202	-0.0034309	26.6432	1.27322e-102	1.091e-101	223.411
CROMER_TUMORIGENESIS_UP	0.610504	-0.0110382	26.6342	1.41851e-102	1.21276e-101	223.303
STARK_PREFRONTAL_CORTEX_22Q11_DELETION_UP	-0.37982	0.00439801	-26.6055	1.99972e-102	1.70583e-101	222.96
REACTOME_ASSEMBLY_OF_THE_PRE_REPLICATIVE_COMPLEX	0.731638	-0.0157953	26.5834	2.60597e-102	2.21799e-101	222.695
WP_TRANSLATION_INHIBITORS_IN_CHRONICALLY_ACTIVATED_PDGFRA_CELLS	-0.482807	0.00474252	-26.5764	2.8342e-102	2.40685e-101	222.611
HORIUCHI_WTAP_TARGETS_DN	0.556512	-0.00415456	26.5465	4.05243e-102	3.43371e-101	222.254
REACTOME_SIGNALING_BY_RETINOIC_ACID	-0.499326	0.00650967	-26.5264	5.15694e-102	4.35985e-101	222.013
BENPORATH_PRC2_TARGETS	-0.290337	0.00930434	-26.5221	5.43064e-102	4.58105e-101	221.962
REACTOME_SCF_SKP2_MEDIATED_DEGRADATION_OF_P27_P21	0.671294	-0.0119422	26.5183	5.6826e-102	4.78296e-101	221.916
SHEPARD_BMYB_MORPHOLINO_UP	0.275583	-0.00592101	26.4779	9.21775e-102	7.74128e-101	221.433
ODONNELL_TFRC_TARGETS_DN	0.682898	-0.00818135	26.4772	9.29668e-102	7.79033e-101	221.425
CUI_TCF21_TARGETS_2_UP	0.311611	-0.00557404	26.4682	1.03505e-101	8.6543e-101	221.317
REACTOME_ACTIVATION_OF_THE_PRE_REPLICATIVE_COMPLEX	0.771373	-0.00992811	26.4126	2.01479e-101	1.68091e-100	220.652
FURUKAWA_DUSP6_TARGETS_PCI35_DN	0.591697	-0.00576027	26.4124	2.01977e-101	1.68137e-100	220.65
GAUSSMANN_MLL_AF4_FUSION_TARGETS_A_DN	-0.335979	0.00795971	-26.403	2.26025e-101	1.87745e-100	220.537
LEE_LIVER_CANCER_SURVIVAL_UP	-0.365064	0.010279	-26.4009	2.31777e-101	1.92102e-100	220.512
WINTER_HYPOXIA_DN	-0.648142	0.0102315	-26.3949	2.49218e-101	2.06107e-100	220.44
BRUINS_UVC_RESPONSE_LATE	0.259227	-0.00615405	26.3865	2.75719e-101	2.27528e-100	220.339
MOREAUX_MULTIPLE_MYELOMA_BY_TACI_DN	0.561525	-0.0131906	26.3763	3.11242e-101	2.56285e-100	220.218
LEE_BMP2_TARGETS_UP	-0.336094	0.00501374	-26.3741	3.19583e-101	2.62584e-100	220.191
NIKOLSKY_BREAST_CANCER_20Q12_Q13_AMPLICON	0.619351	-0.0294485	26.3596	3.80179e-101	3.11697e-100	220.018
LINDGREN_BLADDER_CANCER_CLUSTER_1_DN	0.35899	-0.00546078	26.336	5.0448e-101	4.12717e-100	219.735
REACTOME_FATTY_ACYL_COA_BIOSYNTHESIS	0.479193	-0.0215716	26.2939	8.35679e-101	6.82202e-100	219.231
REACTOME_CYCLIN_D_ASSOCIATED_EVENTS_IN_G1	0.482472	-0.0181089	26.2908	8.68097e-101	7.07145e-100	219.193
KEGG_STEROID_HORMONE_BIOSYNTHESIS	-0.625118	0.00945148	-26.2885	8.91761e-101	7.24866e-100	219.166
BENPORATH_ES_WITH_H3K27ME3	-0.290459	0.00858224	-26.282	9.64037e-101	7.81941e-100	219.088
VANTVEER_BREAST_CANCER_ESR1_UP	-0.393095	-0.000338558	-26.2704	1.10804e-100	8.96824e-100	218.949
REACTOME_SENSORY_PROCESSING_OF_SOUND_BY_OUTER_HAIR_CELLS_OF_THE_COCHLEA	-0.577196	0.00214169	-26.2624	1.21923e-100	9.84721e-100	218.854
TARTE_PLASMA_CELL_VS_PLASMABLAST_DN	0.515676	-0.00384158	26.2557	1.32184e-100	1.06533e-99	218.773
YAMASHITA_LIVER_CANCER_STEM_CELL_DN	-0.3762	-0.00281749	-26.2077	2.34902e-100	1.88917e-99	218.199
VANTVEER_BREAST_CANCER_ESR1_DN	0.358929	-0.00718964	26.2033	2.47609e-100	1.98715e-99	218.146
REACTOME_AURKA_ACTIVATION_BY_TPX2	0.550477	-0.00670141	26.2031	2.48361e-100	1.98898e-99	218.143
REACTOME_ADORA2B_MEDIATED_ANTI_INFLAMMATORY_CYTOKINES_PRODUCTION	-0.450531	0.00960801	-26.1655	3.89969e-100	3.11647e-99	217.692
MULLIGAN_NTF3_SIGNALING_VIA_INSR_AND_IGF1R_UP	0.524498	0.00522992	26.1473	4.84737e-100	3.86567e-99	217.475
DAIRKEE_CANCER_PRONE_RESPONSE_BPA	0.516659	-0.0115396	26.1361	5.54764e-100	4.41485e-99	217.34
BIDUS_METASTASIS_UP	0.615897	-0.0126582	26.1349	5.62882e-100	4.47008e-99	217.326
STANELLE_E2F1_TARGETS	0.552463	-0.00712072	26.1041	8.14481e-100	6.45463e-99	216.957
REACTOME_HIV_INFECTION	0.472557	-0.0133584	26.0803	1.08255e-99	8.5612e-99	216.672
REACTOME_POLYMERASE_SWITCHING_ON_THE_C_STRAND_OF_THE_TELOMERE	0.664682	-0.0039136	26.0664	1.27914e-99	1.00948e-98	216.506
ZHENG_GLIOBLASTOMA_PLASTICITY_UP	0.411989	-0.00599396	26.0591	1.3973e-99	1.10045e-98	216.418
REACTOME_METABOLISM_OF_POLYAMINES	0.684267	-0.0177668	26.044	1.67449e-99	1.31602e-98	216.237
REACTOME_INTEGRATION_OF_ENERGY_METABOLISM	-0.396255	0.00484041	-26.0182	2.28049e-99	1.78858e-98	215.928
XU_GH1_EXOGENOUS_TARGETS_DN	-0.358651	0.00763186	-26.0104	2.50639e-99	1.9617e-98	215.834
NADERI_BREAST_CANCER_PROGNOSIS_UP	0.716597	-0.0074006	25.9962	2.96978e-99	2.31961e-98	215.664
REACTOME_HDR_THROUGH_HOMOLOGOUS_RECOMBINATION_HRR	0.70192	-0.00824613	25.9956	2.99276e-99	2.33275e-98	215.657
BENPORATH_CYCLING_GENES	0.479296	-0.00807364	25.9814	3.54998e-99	2.76142e-98	215.486
WANG_ESOPHAGUS_CANCER_VS_NORMAL_DN	-0.328141	0.00194174	-25.9731	3.91991e-99	3.04294e-98	215.387
REACTOME_TP53_REGULATES_TRANSCRIPTION_OF_CELL_CYCLE_GENES	0.559479	-0.00849657	25.9419	5.69774e-99	4.414e-98	215.014
WANG_CISPLATIN_RESPONSE_AND_XPC_UP	0.343061	-0.00121514	25.9368	6.05924e-99	4.68449e-98	214.952
BOYLAN_MULTIPLE_MYELOMA_C_D_UP	0.282809	-0.0115976	25.932	6.4216e-99	4.95455e-98	214.894
SU_PANCREAS	-0.546826	0.0123701	-25.928	6.73555e-99	5.18623e-98	214.846
WP_DNA_REPAIR_PATHWAYS_FULL_NETWORK	0.642297	-0.011505	25.9204	7.37467e-99	5.66685e-98	214.756
MORI_IMMATURE_B_LYMPHOCYTE_DN	0.678653	-0.00592616	25.881	1.18447e-98	9.08335e-98	214.283
REACTOME_REGULATION_OF_PLK1_ACTIVITY_AT_G2_M_TRANSITION	0.503452	-0.00769632	25.8469	1.78355e-98	1.36499e-97	213.874
VANTVEER_BREAST_CANCER_POOR_PROGNOSIS	0.464828	-0.0124338	25.8384	1.97443e-98	1.50804e-97	213.772
YU_MYC_TARGETS_UP	0.71966	-0.00432651	25.8205	2.44698e-98	1.86521e-97	213.558
CROONQUIST_NRAS_SIGNALING_DN	0.720687	-0.00815312	25.8072	2.8734e-98	2.18585e-97	213.397
REACTOME_CELL_CYCLE_MITOTIC	0.582556	-0.00804655	25.7912	3.48144e-98	2.64311e-97	213.206
GRAESSMANN_APOPTOSIS_BY_DOXORUBICIN_DN	0.263227	-0.0105333	25.7866	3.67572e-98	2.78504e-97	213.151
UDAYAKUMAR_MED1_TARGETS_UP	0.397881	-0.0107755	25.7762	4.16709e-98	3.15105e-97	213.026
SHEPARD_CRASH_AND_BURN_MUTANT_DN	0.465981	-0.00605021	25.7751	4.22167e-98	3.18598e-97	213.013
LE_EGR2_TARGETS_UP	0.530545	-0.00407467	25.7702	4.47953e-98	3.37387e-97	212.954
JOHANSSON_GLIOMAGENESIS_BY_PDGFB_UP	0.472647	-0.0121038	25.7658	4.72165e-98	3.54918e-97	212.901
REACTOME_ANCHORING_OF_THE_BASAL_BODY_TO_THE_PLASMA_MEMBRANE	0.527972	-0.00818234	25.7443	6.11254e-98	4.58562e-97	212.643
WANG_BARRETTS_ESOPHAGUS_UP	-0.513294	0.0102548	-25.7186	8.3167e-98	6.22686e-97	212.336
MOLENAAR_TARGETS_OF_CCND1_AND_CDK4_DN	0.637043	-0.0049097	25.7175	8.42744e-98	6.29736e-97	212.323
GARY_CD5_TARGETS_DN	0.451044	-0.00748624	25.7101	9.21631e-98	6.8733e-97	212.233
YAO_TEMPORAL_RESPONSE_TO_PROGESTERONE_CLUSTER_11	0.46922	-0.00606065	25.7096	9.27387e-98	6.90267e-97	212.227
LI_AMPLIFIED_IN_LUNG_CANCER	0.365687	-0.00158146	25.6914	1.15413e-97	8.5735e-97	212.009
ROSTY_CERVICAL_CANCER_PROLIFERATION_CLUSTER	0.752796	-0.00636712	25.6847	1.24979e-97	9.26602e-97	211.929
MOHANKUMAR_HOXA1_TARGETS_UP	0.336954	-0.00761309	25.6605	1.6715e-97	1.23685e-96	211.639
REACTOME_RECRUITMENT_OF_MITOTIC_CENTROSOME_PROTEINS_AND_COMPLEXES	0.509851	-0.00941212	25.6588	1.70709e-97	1.26072e-96	211.618
YANG_BREAST_CANCER_ESR1_BULK_DN	0.501104	-0.0164203	25.6527	1.83691e-97	1.35396e-96	211.544
MEBARKI_HCC_PROGENITOR_FZD8CRD_DN	-0.326396	0.00464938	-25.6459	1.9932e-97	1.46631e-96	211.463
DUTERTRE_ESTRADIOL_RESPONSE_24HR_UP	0.626447	-0.00707583	25.6214	2.67354e-97	1.96301e-96	211.169
BENPORATH_MYC_MAX_TARGETS	0.387018	-0.00877128	25.621	2.68742e-97	1.96939e-96	211.164
LU_AGING_BRAIN_DN	-0.314033	0.00625226	-25.6	3.45813e-97	2.5293e-96	210.912
REACTOME_REGULATION_OF_INSULIN_SECRETION	-0.430372	0.00464447	-25.5899	3.90521e-97	2.8508e-96	210.791
REACTOME_RHO_GTPASES_ACTIVATE_FORMINS	0.603464	-0.00810642	25.5833	4.22894e-97	3.0812e-96	210.711
LE_EGR2_TARGETS_DN	-0.387157	-0.00207924	-25.5735	4.75409e-97	3.45719e-96	210.594
KAUFFMANN_MELANOMA_RELAPSE_UP	0.753449	-0.00947581	25.5574	5.77262e-97	4.18984e-96	210.401
KANG_DOXORUBICIN_RESISTANCE_UP	0.755247	-0.00464732	25.5559	5.87394e-97	4.25524e-96	210.383
REACTOME_PEROXISOMAL_PROTEIN_IMPORT	-0.583865	9.20686e-05	-25.5473	6.51509e-97	4.71072e-96	210.28
MARIADASON_REGULATED_BY_HISTONE_ACETYLATION_DN	0.420467	-0.0101579	25.526	8.41253e-97	6.07109e-96	210.024
REACTOME_HDR_THROUGH_SINGLE_STRAND_ANNEALING_SSA	0.729105	-0.0127374	25.5077	1.04868e-96	7.53936e-96	209.804
SU_TESTIS	0.654532	-0.0127052	25.5032	1.10611e-96	7.9372e-96	209.751
IVANOVA_HEMATOPOIESIS_EARLY_PROGENITOR	0.344974	-0.0105434	25.4778	1.50075e-96	1.07487e-95	209.446
CHEOK_RESPONSE_TO_MERCAPTOPURINE_AND_LD_MTX_DN	0.50062	-0.0142633	25.4542	1.9935e-96	1.42511e-95	209.163
MISSIAGLIA_REGULATED_BY_METHYLATION_DN	0.669435	-0.00788205	25.4224	2.92359e-96	2.08608e-95	208.78
CAIRO_HEPATOBLASTOMA_UP	0.299316	-0.01462	25.4102	3.38274e-96	2.40917e-95	208.634
WP_FATTY_ACID_BETA_OXIDATION	-0.509828	-0.00614241	-25.3746	5.19058e-96	3.68289e-95	208.207
REACTOME_NEURONAL_SYSTEM	-0.278788	0.00499607	-25.3554	6.53825e-96	4.63045e-95	207.976
CAFFAREL_RESPONSE_TO_THC_24HR_5_DN	0.525186	-0.000636857	25.3209	9.89728e-96	6.99629e-95	207.562
CROONQUIST_IL6_DEPRIVATION_DN	0.690125	-0.0047567	25.3178	1.02774e-95	7.25151e-95	207.524
ZHOU_CELL_CYCLE_GENES_IN_IR_RESPONSE_6HR	0.70522	-0.00677141	25.2998	1.27541e-95	8.98228e-95	207.309
REACTOME_RNA_POLYMERASE_III_TRANSCRIPTION_TERMINATION	0.587261	-0.0122821	25.2749	1.71991e-95	1.20903e-94	207.01
VALK_AML_CLUSTER_4	-0.483044	0.00517846	-25.2307	2.92715e-95	2.05387e-94	206.479
RHEIN_ALL_GLUCOCORTICOID_THERAPY_DN	0.438816	-0.00654362	25.2279	3.02682e-95	2.11599e-94	206.446
RIEGE_DELTANP63_DIRECT_TARGETS_UP	0.363126	-0.00561577	25.2147	3.54995e-95	2.47713e-94	206.286
ACEVEDO_LIVER_CANCER_WITH_H3K9ME3_UP	-0.350078	0.0071447	-25.2031	4.07704e-95	2.83971e-94	206.148
BILANGES_RAPAMYCIN_SENSITIVE_VIA_TSC1_AND_TSC2	0.490974	-0.0100785	25.192	4.66119e-95	3.24064e-94	206.014
WHITFIELD_CELL_CYCLE_G2	0.478721	-0.00669121	25.1675	6.2622e-95	4.34576e-94	205.719
GOZGIT_ESR1_TARGETS_UP	-0.315049	0.00239077	-25.1624	6.65391e-95	4.60917e-94	205.659
GAZDA_DIAMOND_BLACKFAN_ANEMIA_ERYTHROID_UP	0.480534	-0.0191353	25.1428	8.4188e-95	5.82108e-94	205.424
TURASHVILI_BREAST_DUCTAL_CARCINOMA_VS_DUCTAL_NORMAL_UP	0.507636	-0.0161498	25.1332	9.45429e-95	6.52518e-94	205.308
BIOCARTA_CELLCYCLE_PATHWAY	0.545541	-0.0150448	25.1186	1.12722e-94	7.76572e-94	205.132
KEGG_DRUG_METABOLISM_OTHER_ENZYMES	-0.569532	0.00584806	-25.1154	1.17153e-94	8.05641e-94	205.094
GAVIN_FOXP3_TARGETS_CLUSTER_P6	0.620092	-0.00685722	25.1139	1.19309e-94	8.18985e-94	205.076
REACTOME_VASOPRESSIN_REGULATES_RENAL_WATER_HOMEOSTASIS_VIA_AQUAPORINS	-0.500651	0.0118323	-25.1119	1.22136e-94	8.36872e-94	205.052
BERNARD_PPAPDC1B_TARGETS_DN	-0.371574	0.000155114	-25.1101	1.24763e-94	8.53331e-94	205.031
BIOCARTA_PPARA_PATHWAY	-0.379927	-0.00101947	-25.1041	1.34234e-94	9.16463e-94	204.958
ICHIBA_GRAFT_VERSUS_HOST_DISEASE_35D_DN	-0.376368	0.015396	-25.0858	1.6728e-94	1.14003e-93	204.738
REACTOME_SYNTHESIS_OF_PA	-0.543241	-0.00260048	-25.0745	1.91508e-94	1.3028e-93	204.603
WP_SPLICING_FACTOR_NOVA_REGULATED_SYNAPTIC_PROTEINS	-0.432069	-0.000163661	-25.0479	2.63761e-94	1.79112e-93	204.283
KAUFFMANN_DNA_REPAIR_GENES	0.61043	-0.0090794	25.0342	3.10887e-94	2.10737e-93	204.119
TIEN_INTESTINE_PROBIOTICS_24HR_UP	0.462494	-0.00880848	25.0274	3.37656e-94	2.28475e-93	204.036
DUTERTRE_ESTRADIOL_RESPONSE_6HR_UP	0.389642	-0.0120877	25.0225	3.5792e-94	2.41755e-93	203.978
SMITH_TERT_TARGETS_UP	0.358512	-0.00962509	24.9984	4.78383e-94	3.22547e-93	203.688
BOYAULT_LIVER_CANCER_SUBCLASS_G23_UP	0.548828	-0.0139093	24.9957	4.93953e-94	3.32455e-93	203.656
CASORELLI_ACUTE_PROMYELOCYTIC_LEUKEMIA_DN	0.403205	-0.0108404	24.9912	5.21796e-94	3.50573e-93	203.602
REACTOME_SIGNAL_AMPLIFICATION	-0.525514	0.00868396	-24.9746	6.37233e-94	4.27374e-93	203.402
REACTOME_CELL_CYCLE_CHECKPOINTS	0.654468	-0.00803547	24.9394	9.72374e-94	6.50993e-93	202.98
PID_ATR_PATHWAY	0.719955	-0.00675737	24.9218	1.20227e-93	8.03492e-93	202.768
WP_PHOSPHODIESTERASES_IN_NEURONAL_FUNCTION	-0.44512	0.00828312	-24.9068	1.43905e-93	9.60039e-93	202.588
SENESE_HDAC2_TARGETS_UP	0.392262	-0.0111951	24.9017	1.53075e-93	1.01942e-92	202.527
WP_SUDDEN_INFANT_DEATH_SYNDROME_SIDS_SUSCEPTIBILITY_PATHWAYS	-0.311276	0.00201662	-24.9012	1.54099e-93	1.02445e-92	202.52
REACTOME_RESPONSE_OF_EIF2AK4_GCN2_TO_AMINO_ACID_DEFICIENCY	0.537965	-0.013354	24.8764	2.07515e-93	1.37714e-92	202.223
WP_ATM_SIGNALING_PATHWAY	0.617075	-0.0165083	24.875	2.11093e-93	1.39845e-92	202.206
KEGG_GLYCEROPHOSPHOLIPID_METABOLISM	-0.458159	-0.000455365	-24.8402	3.20733e-93	2.12108e-92	201.788
WHITFIELD_CELL_CYCLE_LITERATURE	0.714505	-0.00322411	24.7907	5.81814e-93	3.84098e-92	201.193
KAUFFMANN_DNA_REPLICATION_GENES	0.518469	-0.00594594	24.7848	6.24577e-93	4.11614e-92	201.122
SARTIPY_NORMAL_AT_INSULIN_RESISTANCE_UP	0.489635	-0.00836174	24.7753	7.006e-93	4.60915e-92	201.008
LEE_LIVER_CANCER_SURVIVAL_DN	0.49669	-0.00545965	24.7732	7.18305e-93	4.71745e-92	200.983
MORI_SMALL_PRE_BII_LYMPHOCYTE_UP	-0.389825	0.00551054	-24.7608	8.33621e-93	5.46533e-92	200.834
FIGUEROA_AML_METHYLATION_CLUSTER_5_DN	-0.488367	0.0125702	-24.7446	1.01422e-92	6.6379e-92	200.638
ZHAN_MULTIPLE_MYELOMA_CD1_DN	-0.407624	0.00991793	-24.7257	1.27213e-92	8.31156e-92	200.412
BENPORATH_MYC_TARGETS_WITH_EBOX	0.349098	-0.00346851	24.6877	2.00956e-92	1.3107e-91	199.955
REACTOME_REGULATION_OF_HSF1_MEDIATED_HEAT_SHOCK_RESPONSE	0.483253	-0.0168649	24.6732	2.39394e-92	1.55873e-91	199.78
BIOCARTA_ARF_PATHWAY	0.52459	-0.0140073	24.651	3.12764e-92	2.03297e-91	199.513
TOYOTA_TARGETS_OF_MIR34B_AND_MIR34C	0.496601	-0.0123171	24.6502	3.15796e-92	2.04916e-91	199.504
MODY_HIPPOCAMPUS_PRENATAL	0.582584	-0.0157252	24.6404	3.55215e-92	2.30102e-91	199.386
HOLLERN_PAPILLARY_BREAST_TUMOR	-0.452143	0.0152427	-24.6237	4.34025e-92	2.80675e-91	199.186
WP_INTEGRATED_BREAST_CANCER_PATHWAY	0.349857	-0.014862	24.5968	6.00408e-92	3.8761e-91	198.862
GRAHAM_CML_DIVIDING_VS_NORMAL_QUIESCENT_UP	0.58597	-0.00325827	24.5796	7.37933e-92	4.75585e-91	198.656
PID_E2F_PATHWAY	0.532873	-0.00656986	24.5581	9.56289e-92	6.15266e-91	198.397
SCIBETTA_KDM5B_TARGETS_DN	0.436039	-0.013038	24.5521	1.02772e-91	6.60108e-91	198.325
WP_MATRIX_METALLOPROTEINASES	0.604152	-0.0146113	24.4957	2.02622e-91	1.29925e-90	197.647
BROWNE_HCMV_INFECTION_12HR_UP	0.274103	-0.00825807	24.4855	2.2921e-91	1.46725e-90	197.524
WINTER_HYPOXIA_UP	0.38258	-0.0108453	24.4689	2.79749e-91	1.78776e-90	197.325
KEGG_DNA_REPLICATION	0.693126	-0.00510206	24.4682	2.82101e-91	1.79976e-90	197.316
FINETTI_BREAST_CANCER_KINOME_RED	0.775961	-0.00978202	24.4578	3.20005e-91	2.03815e-90	197.191
MIKKELSEN_MCV6_ICP_WITH_H3K27ME3	-0.45119	0.00713189	-24.4469	3.64648e-91	2.3186e-90	197.06
BOYAULT_LIVER_CANCER_SUBCLASS_G123_UP	0.548247	-0.0104293	24.4439	3.78129e-91	2.4003e-90	197.024
FEVR_CTNNB1_TARGETS_UP	-0.305448	-0.00223605	-24.434	4.26071e-91	2.70011e-90	196.905
CREIGHTON_ENDOCRINE_THERAPY_RESISTANCE_3	-0.356665	0.000836148	-24.4075	5.85976e-91	3.70727e-90	196.586
KEGG_AXON_GUIDANCE	-0.342392	0.00444307	-24.3989	6.49685e-91	4.1035e-90	196.483
WP_DNA_REPLICATION	0.690538	-0.00650259	24.3539	1.11661e-90	7.04098e-90	195.942
BIOCARTA_MCM_PATHWAY	0.699842	-0.0118996	24.3533	1.12481e-90	7.08088e-90	195.935
REACTOME_METABOLISM_OF_FOLATE_AND_PTERINES	0.617212	-0.0177844	24.3484	1.1934e-90	7.50026e-90	195.876
REACTOME_UNWINDING_OF_DNA	0.775224	-0.00210014	24.3424	1.28364e-90	8.05402e-90	195.803
CHEMNITZ_RESPONSE_TO_PROSTAGLANDIN_E2_DN	-0.332256	0.00886164	-24.3181	1.71948e-90	1.07532e-89	195.511
PID_TELOMERASE_PATHWAY	0.426754	-0.0116943	24.3116	1.85925e-90	1.16081e-89	195.433
MASSARWEH_TAMOXIFEN_RESISTANCE_UP	-0.28783	0.00190481	-24.282	2.65497e-90	1.65489e-89	195.077
GOBERT_OLIGODENDROCYTE_DIFFERENTIATION_DN	-0.277262	0.000677131	-24.2737	2.93368e-90	1.82562e-89	194.978
LUI_THYROID_CANCER_CLUSTER_5	-0.542257	0.0198962	-24.2468	4.05685e-90	2.52042e-89	194.654
REACTOME_ORGANELLE_BIOGENESIS_AND_MAINTENANCE	0.381707	-0.0113206	24.229	5.02387e-90	3.11611e-89	194.44
LINDGREN_BLADDER_CANCER_CLUSTER_3_UP	0.487181	-0.00865616	24.1872	8.30677e-90	5.14397e-89	193.938
VANHARANTA_UTERINE_FIBROID_WITH_7Q_DELETION_UP	0.417124	-0.00320291	24.1651	1.08409e-89	6.70226e-89	193.672
LU_TUMOR_ANGIOGENESIS_UP	0.498987	-0.0228575	24.165	1.08587e-89	6.70238e-89	193.671
ICHIBA_GRAFT_VERSUS_HOST_DISEASE_D7_DN	-0.435206	0.00946142	-24.1214	1.83476e-89	1.13064e-88	193.147
REACTOME_DNA_STRAND_ELONGATION	0.690766	-0.00139786	24.1199	1.86812e-89	1.14933e-88	193.129
MIKKELSEN_MEF_ICP_WITH_H3K27ME3	-0.356812	0.011423	-24.115	1.98119e-89	1.21693e-88	193.07
RIZ_ERYTHROID_DIFFERENTIATION	0.615187	-0.013323	24.1108	2.08405e-89	1.27804e-88	193.019
KEGG_PYRIMIDINE_METABOLISM	0.434556	-0.00841897	24.1096	2.11573e-89	1.29361e-88	193.004
CAFFAREL_RESPONSE_TO_THC_DN	0.613882	-0.0050966	24.1096	2.11626e-89	1.29361e-88	193.004
EGUCHI_CELL_CYCLE_RB1_TARGETS	0.760344	-0.00660189	24.0965	2.47591e-89	1.51102e-88	192.847
YAO_TEMPORAL_RESPONSE_TO_PROGESTERONE_CLUSTER_2	-0.42248	0.00471778	-24.089	2.71129e-89	1.65202e-88	192.757
GEORGES_CELL_CYCLE_MIR192_TARGETS	0.552571	-0.0139938	24.0527	4.19909e-89	2.55445e-88	192.32
HOEGERKORP_CD44_TARGETS_DIRECT_UP	-0.391956	0.00763704	-24.0182	6.36124e-89	3.86356e-88	191.905
VECCHI_GASTRIC_CANCER_ADVANCED_VS_EARLY_DN	-0.51034	0.0190605	-24.0176	6.40701e-89	3.88515e-88	191.898
CHIANG_LIVER_CANCER_SUBCLASS_UNANNOTATED_UP	-0.38979	-0.0043437	-24.0044	7.51025e-89	4.54687e-88	191.739
WP_PHOTODYNAMIC_THERAPYINDUCED_NFKB_SURVIVAL_SIGNALING	0.63405	-0.0146841	24.0037	7.56933e-89	4.57534e-88	191.731
REACTOME_PEROXISOMAL_LIPID_METABOLISM	-0.655046	-0.0111976	-23.9977	8.13854e-89	4.91159e-88	191.659
ZHANG_BREAST_CANCER_PROGENITORS_UP	0.455937	-0.0139025	23.9628	1.2394e-88	7.46786e-88	191.239
KEGG_P53_SIGNALING_PATHWAY	0.384851	-0.0129558	23.9379	1.67182e-88	1.00574e-87	190.94
SMID_BREAST_CANCER_LUMINAL_B_UP	-0.292702	0.00425701	-23.9104	2.32743e-88	1.39793e-87	190.609
REACTOME_CYTOSOLIC_SULFONATION_OF_SMALL_MOLECULES	-0.653501	0.0034146	-23.8713	3.72604e-88	2.23445e-87	190.139
REACTOME_ADP_SIGNALLING_THROUGH_P2Y_PURINOCEPTOR_1	-0.49403	0.0123409	-23.8565	4.45333e-88	2.66638e-87	189.961
WP_PURINE_METABOLISM_AND_RELATED_DISORDERS	0.539297	-0.00215286	23.8515	4.7305e-88	2.82787e-87	189.901
NELSON_RESPONSE_TO_ANDROGEN_UP	-0.326778	-0.00137634	-23.8319	5.98758e-88	3.57372e-87	189.666
REACTOME_RNA_POLYMERASE_II_TRANSCRIBES_SNRNA_GENES	0.546876	-0.0161429	23.8076	8.02788e-88	4.78396e-87	189.373
SHEPARD_BMYB_MORPHOLINO_DN	0.35908	-0.00350905	23.7196	2.31608e-87	1.37803e-86	188.315
ZHAN_MULTIPLE_MYELOMA_CD2_UP	-0.461203	0.00627696	-23.6993	2.95505e-87	1.75546e-86	188.071
SONG_TARGETS_OF_IE86_CMV_PROTEIN	0.681399	-0.00832255	23.6259	7.15639e-87	4.23801e-86	187.188
IIZUKA_LIVER_CANCER_PROGRESSION_G2_G3_UP	-0.403906	0.0214446	-23.6184	7.83258e-87	4.63123e-86	187.098
REACTOME_RECRUITMENT_OF_NUMA_TO_MITOTIC_CENTROSOMES	0.428052	-0.00732986	23.6174	7.9228e-87	4.67729e-86	187.086
REACTOME_TP53_REGULATES_TRANSCRIPTION_OF_GENES_INVOLVED_IN_G2_CELL_CYCLE_ARREST	0.63913	-0.0072178	23.6145	8.20149e-87	4.83429e-86	187.052
SWEET_KRAS_TARGETS_DN	0.377698	-0.00684928	23.5994	9.8424e-87	5.79252e-86	186.87
WP_RAS_SIGNALING	-0.342521	0.00705453	-23.5819	1.21441e-86	7.13606e-86	186.66
YAO_TEMPORAL_RESPONSE_TO_PROGESTERONE_CLUSTER_9	-0.417361	0.00632364	-23.5722	1.36458e-86	8.0061e-86	186.543
MATTIOLI_MULTIPLE_MYELOMA_WITH_14Q32_TRANSLOCATIONS	-0.435762	0.00574	-23.5695	1.40993e-86	8.25941e-86	186.511
KEGG_TIGHT_JUNCTION	-0.350817	0.000459406	-23.5383	2.05422e-86	1.20152e-85	186.135
RUAN_RESPONSE_TO_TNF_DN	-0.298371	-0.00155386	-23.5372	2.08089e-86	1.21524e-85	186.122
WP_EXTRACELLULAR_VESICLES_IN_THE_CROSSTALK_OF_CARDIAC_CELLS	0.494271	-0.00759381	23.5146	2.73119e-86	1.59256e-85	185.85
MIKKELSEN_MCV6_HCP_WITH_H3K27ME3	-0.305386	0.0130195	-23.5122	2.81229e-86	1.63734e-85	185.821
REACTOME_REGULATION_OF_TP53_ACTIVITY	0.420416	-0.0109711	23.5098	2.89519e-86	1.68302e-85	185.792
VERNELL_RETINOBLASTOMA_PATHWAY_UP	0.595438	-0.00463865	23.5052	3.0567e-86	1.7742e-85	185.738
SERVITJA_LIVER_HNF1A_TARGETS_DN	-0.283236	0.0105009	-23.5027	3.15268e-86	1.82711e-85	185.707
PURBEY_TARGETS_OF_CTBP1_AND_SATB1_UP	0.3634	-0.0051996	23.4761	4.34175e-86	2.51239e-85	185.387
PUJANA_ATM_PCC_NETWORK	0.321698	-0.00258235	23.45	5.94247e-86	3.43343e-85	185.074
WP_GENES_RELATED_TO_PRIMARY_CILIUM_DEVELOPMENT_BASED_ON_CRISPR	0.613014	-0.0156464	23.4486	6.04785e-86	3.489e-85	185.056
CAIRO_LIVER_DEVELOPMENT_DN	-0.281502	0.00766489	-23.442	6.54676e-86	3.77109e-85	184.977
ZHANG_PROLIFERATING_VS_QUIESCENT	0.473984	-0.00967272	23.3999	1.0866e-85	6.24961e-85	184.471
KEGG_LONG_TERM_DEPRESSION	-0.408693	0.0057502	-23.3921	1.19325e-85	6.84228e-85	184.378
TANAKA_METHYLATED_IN_ESOPHAGEAL_CARCINOMA	-0.296741	0.00563116	-23.3754	1.45915e-85	8.35435e-85	184.177
PEART_HDAC_PROLIFERATION_CLUSTER_UP	0.445671	-0.0144012	23.346	2.07705e-85	1.18742e-84	183.824
AGUIRRE_PANCREATIC_CANCER_COPY_NUMBER_UP	0.298014	-0.0136367	23.3211	2.80368e-85	1.60042e-84	183.525
REACTOME_DEATH_RECEPTOR_SIGNALLING	-0.358562	-0.00530001	-23.2725	5.03516e-85	2.86989e-84	182.94
WU_SILENCED_BY_METHYLATION_IN_BLADDER_CANCER	-0.448495	0.00585503	-23.2721	5.05622e-85	2.87757e-84	182.936
KIM_ALL_DISORDERS_DURATION_CORR_DN	0.409906	-0.00289425	23.267	5.37634e-85	3.05518e-84	182.874
REACTOME_COOPERATION_OF_PREFOLDIN_AND_TRIC_CCT_IN_ACTIN_AND_TUBULIN_FOLDING	0.526058	0.000768412	23.2313	8.26288e-85	4.68847e-84	182.445
WP_ZINC_HOMEOSTASIS	-0.535139	0.00801974	-23.2036	1.15376e-84	6.53685e-84	182.112
REACTOME_GABA_RECEPTOR_ACTIVATION	-0.454011	0.00572225	-23.2021	1.17449e-84	6.64435e-84	182.094
WP_CALCIUM_REGULATION_IN_THE_CARDIAC_CELL	-0.435765	0.00734903	-23.1974	1.24282e-84	7.02043e-84	182.038
BLANCO_MELO_RESPIRATORY_SYNCYTIAL_VIRUS_INFECTION_A594_CELLS_DN	-0.417923	0.0175627	-23.1944	1.28911e-84	7.2711e-84	182.001
ZHANG_RESPONSE_TO_CANTHARIDIN_DN	0.576263	-0.00640516	23.1652	1.83183e-84	1.0317e-83	181.65
LIU_CDX2_TARGETS_UP	-0.501656	0.0122196	-23.1645	1.84707e-84	1.03874e-83	181.642
BLANCO_MELO_BRONCHIAL_EPITHELIAL_CELLS_INFLUENZA_A_DEL_NS1_INFECTION_DN	0.615514	-0.0039385	23.1564	2.03632e-84	1.14347e-83	181.544
REACTOME_G1_S_DNA_DAMAGE_CHECKPOINTS	0.591715	-0.0174762	23.1557	2.05139e-84	1.15023e-83	181.537
SMID_BREAST_CANCER_RELAPSE_IN_BRAIN_DN	-0.396153	0.0102472	-23.1498	2.20481e-84	1.23443e-83	181.465
ZHENG_RESPONSE_TO_ARSENITE_UP	-0.631715	0.0114891	-23.1316	2.74448e-84	1.53432e-83	181.246
EHRLICH_ICF_SYNDROM_DN	-0.566854	0.00869034	-23.0564	6.78213e-84	3.77492e-83	180.343
GOLDRATH_IMMUNE_MEMORY	-0.314538	7.57164e-05	-23.0513	7.2054e-84	4.00464e-83	180.282
CADWELL_ATG16L1_TARGETS_DN	-0.334383	-0.000560602	-23.0482	7.48094e-84	4.15171e-83	180.245
REACTOME_CYCLIN_A_B1_B2_ASSOCIATED_EVENTS_DURING_G2_M_TRANSITION	0.656229	-0.00718951	23.0055	1.2503e-83	6.92868e-83	179.732
FERNANDEZ_BOUND_BY_MYC	0.288912	0.00118204	22.9766	1.77044e-83	9.79675e-83	179.385
MARKEY_RB1_CHRONIC_LOF_UP	0.34114	-0.0059309	22.9329	2.99604e-83	1.65545e-82	178.859
SCHAEFFER_PROSTATE_DEVELOPMENT_12HR_DN	0.424672	-0.0114421	22.9193	3.5287e-83	1.94694e-82	178.696
JIANG_VHL_TARGETS	0.398316	-0.00675458	22.9048	4.20071e-83	2.31435e-82	178.522
REACTOME_VISUAL_PHOTOTRANSDUCTION	-0.333401	0.0101024	-22.8821	5.52067e-83	3.03717e-82	178.249
BIOCARTA_TFF_PATHWAY	-0.550577	0.0200387	-22.8668	6.6322e-83	3.64339e-82	178.066
RAMALHO_STEMNESS_UP	0.328596	-0.0110135	22.8598	7.21693e-83	3.95888e-82	177.981
STEIN_ESRRA_TARGETS_RESPONSIVE_TO_ESTROGEN_DN	0.578635	-0.013165	22.8586	7.31618e-83	4.00753e-82	177.968
WP_CARDIAC_HYPERTROPHIC_RESPONSE	-0.451252	0.0059694	-22.848	8.31763e-83	4.54953e-82	177.84
ZHAN_LATE_DIFFERENTIATION_GENES_UP	-0.466683	-0.00357802	-22.8248	1.09845e-82	5.99961e-82	177.562
KIM_WT1_TARGETS_DN	0.325237	-0.0118691	22.8152	1.2337e-82	6.72864e-82	177.446
WP_IRINOTECAN_PATHWAY	-0.560831	0.00590416	-22.7919	1.63179e-82	8.88705e-82	177.167
MATZUK_SPERMATOCYTE	0.43336	-0.00660638	22.7669	2.20361e-82	1.19841e-81	176.867
CHIARADONNA_NEOPLASTIC_TRANSFORMATION_KRAS_CDC25_UP	0.309402	-0.00693872	22.6514	8.84438e-82	4.80304e-81	175.479
REACTOME_PROCESSIVE_SYNTHESIS_ON_THE_LAGGING_STRAND	0.641162	-0.00265176	22.6395	1.02044e-81	5.53368e-81	175.336
TOMIDA_METASTASIS_DN	0.442233	-0.0160071	22.6308	1.13171e-81	6.12834e-81	175.233
WP_DIFFERENTIATION_OF_WHITE_AND_BROWN_ADIPOCYTE	-0.437886	0.00765895	-22.6281	1.16962e-81	6.3246e-81	175.2
CHOW_RASSF1_TARGETS_DN	0.521718	-0.0225203	22.6249	1.21513e-81	6.56133e-81	175.162
REACTOME_MITOCHONDRIAL_TRANSLATION	0.673065	-0.0123506	22.5883	1.88635e-81	1.01569e-80	174.723
GARGALOVIC_RESPONSE_TO_OXIDIZED_PHOSPHOLIPIDS_TURQUOISE_DN	0.582485	-0.0100942	22.5801	2.08186e-81	1.11937e-80	174.624
WP_ESTROGEN_METABOLISM	-0.610516	0.014721	-22.5715	2.30932e-81	1.23991e-80	174.521
EPPERT_PROGENITOR	0.479367	-0.0125243	22.5578	2.72398e-81	1.46048e-80	174.356
SHEPARD_BMYB_TARGETS	0.501518	-0.00461516	22.5509	2.95958e-81	1.58457e-80	174.273
PID_AURORA_B_PATHWAY	0.55715	-0.00562394	22.5478	3.07153e-81	1.64219e-80	174.236
WP_METAPATHWAY_BIOTRANSFORMATION_PHASE_I_AND_II	-0.418256	0.011971	-22.525	4.03773e-81	2.1527e-80	173.963
PID_DELTA_NP63_PATHWAY	0.36837	-0.00201092	22.5124	4.70096e-81	2.50278e-80	173.811
REACTOME_INOSITOL_PHOSPHATE_METABOLISM	-0.456697	0.00480086	-22.4791	7.01341e-81	3.7287e-80	173.411
ULE_SPLICING_VIA_NOVA2	-0.413323	0.00494523	-22.4153	1.50804e-80	8.00631e-80	172.647
ASTON_MAJOR_DEPRESSIVE_DISORDER_DN	-0.271831	0.00570552	-22.4069	1.66855e-80	8.84609e-80	172.546
CONCANNON_APOPTOSIS_BY_EPOXOMICIN_DN	0.269334	-0.00572518	22.4041	1.72532e-80	9.13435e-80	172.512
VILLANUEVA_LIVER_CANCER_KRT19_DN	-0.409484	0.00859598	-22.3833	2.21634e-80	1.17013e-79	172.262
WP_EICOSANOID_METABOLISM_VIA_LIPO_OXYGENASES_LOX	-0.471858	0.000133865	-22.359	2.96806e-80	1.56483e-79	171.971
YAO_TEMPORAL_RESPONSE_TO_PROGESTERONE_CLUSTER_10	0.479523	-0.0107823	22.3527	3.20056e-80	1.68507e-79	171.895
REACTOME_DNA_REPAIR	0.516138	-0.010128	22.3472	3.4172e-80	1.79663e-79	171.83
LU_TUMOR_ENDOTHELIAL_MARKERS_UP	0.638738	-0.0272861	22.3153	5.01414e-80	2.6326e-79	171.447
NIKOLSKY_BREAST_CANCER_8Q23_Q24_AMPLICON	0.400548	-0.0275924	22.3132	5.14521e-80	2.69768e-79	171.421
VANTVEER_BREAST_CANCER_METASTASIS_UP	-0.379731	0.00809032	-22.3031	5.80498e-80	3.03941e-79	171.301
WAKABAYASHI_ADIPOGENESIS_PPARG_RXRA_BOUND_WITH_H4K20ME1_MARK	-0.33456	-0.00589309	-22.2876	6.9934e-80	3.6566e-79	171.115
WP_PREGNANE_X_RECEPTOR_PATHWAY	-0.581947	-0.000770955	-22.2755	8.08399e-80	4.22102e-79	170.97
GRAHAM_NORMAL_QUIESCENT_VS_NORMAL_DIVIDING_DN	0.628318	-0.00291836	22.257	1.01027e-79	5.26785e-79	170.748
REACTOME_ACYL_CHAIN_REMODELLING_OF_PE	-0.490288	0.00949659	-22.2285	1.42143e-79	7.40156e-79	170.407
REACTOME_INTRAFLAGELLAR_TRANSPORT	0.49537	-0.0177993	22.2126	1.72092e-79	8.94881e-79	170.216
BONOME_OVARIAN_CANCER_POOR_SURVIVAL_UP	-0.518642	0.00833107	-22.2018	1.9594e-79	1.0175e-78	170.086
KORKOLA_EMBRYONAL_CARCINOMA_UP	0.415649	-0.0248572	22.1712	2.83098e-79	1.46809e-78	169.719
BHAT_ESR1_TARGETS_VIA_AKT1_UP	0.27978	-0.00480131	22.1387	4.17826e-79	2.1638e-78	169.33
FIGUEROA_AML_METHYLATION_CLUSTER_1_DN	-0.376395	0.00149335	-22.1222	5.09212e-79	2.63347e-78	169.132
LI_WILMS_TUMOR_VS_FETAL_KIDNEY_1_UP	-0.339923	0.00108004	-22.1046	6.29044e-79	3.24878e-78	168.921
PEDERSEN_METASTASIS_BY_ERBB2_ISOFORM_6	-0.35419	0.00579502	-22.0974	6.8607e-79	3.53848e-78	168.835
REACTOME_M_PHASE	0.508454	-0.00655676	22.0767	8.7967e-79	4.53084e-78	168.587
SCHLOSSER_SERUM_RESPONSE_AUGMENTED_BY_MYC	0.436196	-0.00771876	22.0629	1.03784e-78	5.33829e-78	168.421
BLUM_RESPONSE_TO_SALIRASIB_UP	0.340872	-0.013135	22.0249	1.6373e-78	8.41028e-78	167.966
WANG_RESPONSE_TO_GSK3_INHIBITOR_SB216763_UP	-0.31934	0.00180994	-22.0123	1.9043e-78	9.76855e-78	167.815
LUI_THYROID_CANCER_CLUSTER_2	-0.376126	0.00819646	-21.9995	2.22036e-78	1.13745e-77	167.662
VALK_AML_CLUSTER_1	-0.4411	0.00960709	-21.9958	2.3217e-78	1.18776e-77	167.617
KEGG_SPLICEOSOME	0.5379	-0.0140914	21.9918	2.43652e-78	1.24482e-77	167.569
BILANGES_SERUM_SENSITIVE_VIA_TSC2	0.543985	-0.0196803	21.9852	2.63612e-78	1.34499e-77	167.491
REACTOME_LAGGING_STRAND_SYNTHESIS	0.610957	-0.000353049	21.9754	2.96534e-78	1.50891e-77	167.373
SHAFFER_IRF4_TARGETS_IN_ACTIVATED_B_LYMPHOCYTE	0.349229	-0.0113288	21.9665	3.30105e-78	1.67748e-77	167.266
WHITFIELD_CELL_CYCLE_G1_S	0.473927	-0.00704027	21.9475	4.14239e-78	2.0994e-77	167.039
SCHAEFFER_PROSTATE_DEVELOPMENT_AND_CANCER_BOX5_UP	-0.545654	0.00459136	-21.8986	7.44595e-78	3.76363e-77	166.454
ZAMORA_NOS2_TARGETS_UP	0.469112	-0.00861494	21.857	1.22656e-77	6.19154e-77	165.955
BARIS_THYROID_CANCER_DN	0.325031	-0.0104601	21.7886	2.78581e-77	1.40437e-76	165.136
REACTOME_TRIGLYCERIDE_METABOLISM	-0.38737	-0.00252288	-21.7235	6.0804e-77	3.05711e-76	164.357
HOSHIDA_LIVER_CANCER_LATE_RECURRENCE_DN	-0.356946	0.00982954	-21.6808	1.01395e-76	5.09123e-76	163.846
AIYAR_COBRA1_TARGETS_UP	0.368146	-0.0145986	21.6446	1.56362e-76	7.84081e-76	163.414
WP_OMEGA9_FA_SYNTHESIS	0.530651	-0.024188	21.6281	1.906e-76	9.54507e-76	163.216
BIOCARTA_KERATINOCYTE_PATHWAY	-0.429614	0.00585383	-21.6071	2.45184e-76	1.22624e-75	162.965
SMID_BREAST_CANCER_RELAPSE_IN_BONE_UP	-0.334883	0.00993779	-21.5699	3.8245e-76	1.91024e-75	162.521
KEGG_BUTANOATE_METABOLISM	-0.512692	0.00964893	-21.5638	4.117e-76	2.05363e-75	162.447
REACTOME_G2_M_CHECKPOINTS	0.581536	-0.00922021	21.5404	5.44402e-76	2.71201e-75	162.168
SESTO_RESPONSE_TO_UV_C7	0.365655	-0.00346958	21.505	8.31723e-76	4.13249e-75	161.745
ZWANG_EGF_PERSISTENTLY_DN	-0.35718	0.0105944	-21.4808	1.11211e-75	5.51839e-75	161.455
CHOW_RASSF1_TARGETS_UP	0.531687	-0.00931258	21.4541	1.53012e-75	7.58268e-75	161.137
WHITFIELD_CELL_CYCLE_S	0.4076	-0.0134322	21.4326	1.97847e-75	9.79174e-75	160.88
LU_TUMOR_VASCULATURE_UP	0.501501	-0.0143015	21.4232	2.21565e-75	1.09513e-74	160.767
KEGG_INSULIN_SIGNALING_PATHWAY	-0.288243	-0.00239591	-21.3964	3.05398e-75	1.50753e-74	160.446
KEGG_MISMATCH_REPAIR	0.59569	-0.00336889	21.3901	3.29193e-75	1.62288e-74	160.372
GREENBAUM_E2A_TARGETS_UP	0.552094	-0.00633837	21.382	3.62485e-75	1.78469e-74	160.275
KONDO_PROSTATE_CANCER_WITH_H3K27ME3	-0.362677	0.0145281	-21.3774	3.83338e-75	1.88491e-74	160.22
JIANG_HYPOXIA_CANCER	0.303137	-0.000813681	21.3698	4.19368e-75	2.05941e-74	160.13
DURCHDEWALD_SKIN_CARCINOGENESIS_UP	-0.302938	0.00605545	-21.3586	4.79942e-75	2.35382e-74	159.995
REACTOME_SMAD2_SMAD3_SMAD4_HETEROTRIMER_REGULATES_TRANSCRIPTION	0.391199	-0.00750275	21.3566	4.91649e-75	2.40813e-74	159.971
TOOKER_GEMCITABINE_RESISTANCE_UP	0.286464	-0.00672722	21.3516	5.21511e-75	2.5511e-74	159.912
SESTO_RESPONSE_TO_UV_C5	0.439006	-0.0140749	21.328	6.91827e-75	3.37555e-74	159.63
REACTOME_PHOSPHOLIPID_METABOLISM	-0.276702	0.00113955	-21.3275	6.95819e-75	3.39066e-74	159.624
LEIN_OLIGODENDROCYTE_MARKERS	-0.325684	0.00395906	-21.3152	8.06641e-75	3.92063e-74	159.477
SABATES_COLORECTAL_ADENOMA_SIZE_UP	0.449825	-0.0140616	21.2986	9.83537e-75	4.77431e-74	159.279
KENNY_CTNNB1_TARGETS_UP	0.340162	-0.00768974	21.2809	1.21499e-74	5.8828e-74	159.068
AMIT_EGF_RESPONSE_120_MCF10A	0.523939	0.00314858	21.2804	1.22274e-74	5.91275e-74	159.061
CHEN_LIVER_METABOLISM_QTL_CIS	-0.336674	0.0081217	-21.2473	1.81529e-74	8.76696e-74	158.667
TOOKER_GEMCITABINE_RESISTANCE_DN	0.319916	-0.0142672	21.2381	2.02572e-74	9.77081e-74	158.557
SMID_BREAST_CANCER_RELAPSE_IN_LUNG_UP	0.438733	-0.00292948	21.229	2.25954e-74	1.08848e-73	158.448
BIDUS_METASTASIS_DN	-0.353951	0.00271817	-21.1945	3.41127e-74	1.64122e-73	158.037
CHEOK_RESPONSE_TO_MERCAPTOPURINE_AND_HD_MTX_DN	0.417217	-0.0120633	21.179	4.10685e-74	1.97337e-73	157.852
YU_BAP1_TARGETS	0.523459	-0.00893797	21.1655	4.8248e-74	2.31542e-73	157.691
MIKKELSEN_MCV6_ICP_WITH_H3K4ME3_AND_H3K27ME3	-0.496407	-0.00358024	-21.1479	5.95381e-74	2.85362e-73	157.481
BASSO_CD40_SIGNALING_DN	-0.396543	0.0103109	-21.1255	7.78469e-74	3.72644e-73	157.213
THILLAINADESAN_ZNF217_TARGETS_UP	0.485114	-0.00422171	21.1253	7.80032e-74	3.72922e-73	157.211
WHITEHURST_PACLITAXEL_SENSITIVITY	-0.390316	0.0158108	-21.1233	7.98635e-74	3.81336e-73	157.188
SENGUPTA_NASOPHARYNGEAL_CARCINOMA_DN	-0.346111	0.0131172	-21.0793	1.35077e-73	6.44162e-73	156.663
REACTOME_UCH_PROTEINASES	0.399797	-0.0133854	21.0741	1.43844e-73	6.85108e-73	156.6
WP_GENES_INVOLVED_IN_MALE_INFERTILITY	0.268663	-0.00537859	21.0609	1.68254e-73	8.00366e-73	156.444
HESS_TARGETS_OF_HOXA9_AND_MEIS1_UP	0.409139	-0.0120542	21.0556	1.79252e-73	8.51617e-73	156.381
GINESTIER_BREAST_CANCER_ZNF217_AMPLIFIED_UP	-0.437741	-0.00231474	-21.0438	2.06393e-73	9.79335e-73	156.24
MATTIOLI_MGUS_VS_PCL	0.406735	0.000975894	21.0258	2.56133e-73	1.21383e-72	156.024
COLLER_MYC_TARGETS_UP	0.522743	-0.0125602	20.9992	3.51725e-73	1.66477e-72	155.708
WP_SMALL_CELL_LUNG_CANCER	0.298679	-0.0131371	20.9946	3.71575e-73	1.75435e-72	155.653
ELVIDGE_HIF1A_AND_HIF2A_TARGETS_UP	0.410765	-0.0172943	20.9848	4.17676e-73	1.96956e-72	155.536
REACTOME_CELLULAR_RESPONSE_TO_HEAT_STRESS	0.382327	-0.0157652	20.9743	4.73523e-73	2.23014e-72	155.411
BENITEZ_GBM_PROTEASOME_INHIBITION_RESPONSE	0.415105	-0.0132363	20.9625	5.44888e-73	2.56307e-72	155.271
KARAKAS_TGFB1_SIGNALING	0.496485	-0.0161837	20.9195	9.10733e-73	4.27864e-72	154.758
LOPEZ_MESOTELIOMA_SURVIVAL_TIME_UP	0.582588	-0.0104739	20.9122	9.93685e-73	4.66258e-72	154.671
NOUZOVA_TRETINOIN_AND_H4_ACETYLATION	0.354535	-0.0176994	20.8895	1.30193e-72	6.10141e-72	154.401
MCBRYAN_PUBERTAL_BREAST_4_5WK_DN	-0.278396	-0.000360884	-20.8509	2.06266e-72	9.65457e-72	153.942
PID_HNF3B_PATHWAY	-0.372423	0.0103026	-20.8346	2.5074e-72	1.17218e-71	153.747
REACTOME_CHROMOSOME_MAINTENANCE	0.561968	-0.00901884	20.8195	3.00138e-72	1.40138e-71	153.567
DARWICHE_PAPILLOMA_PROGRESSION_RISK	-0.293845	-0.00146897	-20.8159	3.1314e-72	1.46029e-71	153.525
WP_ENDOPLASMIC_RETICULUM_STRESS_RESPONSE_IN_CORONAVIRUS_INFECTION	-0.394141	0.00566862	-20.8112	3.31304e-72	1.5431e-71	153.469
PEREZ_TP53_AND_TP63_TARGETS	-0.271637	0.00593271	-20.8024	3.67789e-72	1.71094e-71	153.364
BLANCO_MELO_COVID19_BRONCHIAL_EPITHELIAL_CELLS_SARS_COV_2_INFECTION_DN	-0.37128	0.00850878	-20.7997	3.80143e-72	1.76625e-71	153.331
WP_GPCRS_CLASS_A_RHODOPSINLIKE	-0.389842	0.00556099	-20.7917	4.17891e-72	1.93926e-71	153.237
NELSON_RESPONSE_TO_ANDROGEN_DN	0.394352	-0.0175772	20.7885	4.34178e-72	2.01238e-71	153.199
DARWICHE_PAPILLOMA_RISK_HIGH_UP	0.275251	-0.00200497	20.7813	4.72974e-72	2.18953e-71	153.113
WP_REGULATION_OF_ACTIN_CYTOSKELETON	-0.326118	0.00528129	-20.7492	6.93491e-72	3.20254e-71	152.731
WP_DNA_MISMATCH_REPAIR	0.592827	-0.00356877	20.7317	8.54793e-72	3.94264e-71	152.522
BYSTRYKH_HEMATOPOIESIS_STEM_CELL_AND_BRAIN_QTL_CIS	0.33999	-0.00693598	20.7101	1.10578e-71	5.08795e-71	152.265
KEGG_TYROSINE_METABOLISM	-0.413316	0.0111359	-20.6965	1.29904e-71	5.96994e-71	152.105
OHGUCHI_LIVER_HNF4A_TARGETS_DN	-0.297454	0.00838662	-20.6899	1.40601e-71	6.45371e-71	152.026
GOLDRATH_HOMEOSTATIC_PROLIFERATION	0.317095	-0.0131683	20.6804	1.57497e-71	7.21183e-71	151.912
AMBROSINI_FLAVOPIRIDOL_TREATMENT_TP53	-0.274954	0.00107065	-20.6581	2.05434e-71	9.39551e-71	151.647
GENTILE_UV_LOW_DOSE_UP	0.408096	-0.0230484	20.6397	2.55736e-71	1.1682e-70	151.428
KEGG_GAP_JUNCTION	-0.375671	0.00472932	-20.6169	3.35273e-71	1.52968e-70	151.158
CAIRO_PML_TARGETS_BOUND_BY_MYC_UP	0.484394	-0.0193102	20.6084	3.70879e-71	1.6901e-70	151.057
REACTOME_REGULATION_OF_PTEN_GENE_TRANSCRIPTION	0.414088	-0.0138112	20.6037	3.92251e-71	1.78535e-70	151.001
BERTUCCI_INVASIVE_CARCINOMA_DUCTAL_VS_LOBULAR_DN	-0.523229	0.011974	-20.5994	4.13234e-71	1.87861e-70	150.949
NUNODA_RESPONSE_TO_DASATINIB_IMATINIB_UP	0.403631	-0.0172467	20.561	6.52438e-71	2.96251e-70	150.493
BOHN_PRIMARY_IMMUNODEFICIENCY_SYNDROM_UP	0.375813	-0.00352197	20.555	7.00818e-71	3.17459e-70	150.422
JEPSEN_SMRT_TARGETS	0.415943	-0.0128402	20.5355	8.83523e-71	3.98793e-70	150.191
SMITH_LIVER_CANCER	0.362885	-0.0243681	20.5284	9.61924e-71	4.33666e-70	150.106
GOTZMANN_EPITHELIAL_TO_MESENCHYMAL_TRANSITION_UP	0.429497	-0.018078	20.5059	1.25715e-70	5.66093e-70	149.839
ZHAN_V1_LATE_DIFFERENTIATION_GENES_UP	-0.366796	0.0093937	-20.4923	1.4783e-70	6.64885e-70	149.677
MIKKELSEN_MEF_HCP_WITH_H3K27ME3	-0.262769	0.0129381	-20.4683	1.9653e-70	8.82874e-70	149.393
BOHN_PRIMARY_IMMUNODEFICIENCY_SYNDROM_DN	-0.423371	0.00700554	-20.4562	2.26918e-70	1.01818e-69	149.249
ENGELMANN_CANCER_PROGENITORS_DN	-0.301591	0.00831317	-20.4357	2.89563e-70	1.29774e-69	149.006
DASU_IL6_SIGNALING_UP	0.428557	-0.00915993	20.3819	5.49221e-70	2.45854e-69	148.367
JIANG_AGING_CEREBRAL_CORTEX_DN	-0.417974	0.00515389	-20.3731	6.09936e-70	2.72711e-69	148.262
JIANG_TIP30_TARGETS_UP	0.343119	-0.0152108	20.3607	7.06265e-70	3.15039e-69	148.116
CHICAS_RB1_TARGETS_GROWING	0.324261	-0.00761659	20.3443	8.58023e-70	3.82283e-69	147.921
SMID_BREAST_CANCER_NORMAL_LIKE_UP	-0.468882	0.00861615	-20.337	9.36532e-70	4.16773e-69	147.834
BROWNE_HCMV_INFECTION_8HR_DN	0.261899	-0.0116217	20.3359	9.48136e-70	4.21443e-69	147.822
MAHADEVAN_IMATINIB_RESISTANCE_DN	-0.474076	0.012787	-20.3337	9.73294e-70	4.3212e-69	147.795
YAO_TEMPORAL_RESPONSE_TO_PROGESTERONE_CLUSTER_17	0.391028	-0.000752509	20.3	1.45344e-69	6.44539e-69	147.395
REACTOME_P75_NTR_RECEPTOR_MEDIATED_SIGNALLING	-0.334726	-0.00825984	-20.2891	1.65394e-69	7.32599e-69	147.266
REACTOME_GLYCEROPHOSPHOLIPID_BIOSYNTHESIS	-0.327361	0.00345061	-20.2857	1.72242e-69	7.6204e-69	147.226
REACTOME_SIALIC_ACID_METABOLISM	-0.414769	0.0103702	-20.2771	1.90614e-69	8.42343e-69	147.125
DELPUECH_FOXO3_TARGETS_UP	-0.335305	0.000264764	-20.2198	3.76625e-69	1.66048e-68	146.445
KRIEG_HYPOXIA_VIA_KDM3A	0.371788	-0.00570674	20.2172	3.88216e-69	1.70959e-68	146.414
SENESE_HDAC1_TARGETS_UP	0.279981	-0.00965762	20.2009	4.71311e-69	2.07311e-68	146.221
DOANE_BREAST_CANCER_ESR1_UP	-0.298917	0.00983524	-20.1997	4.7773e-69	2.09891e-68	146.207
JACKSON_DNMT1_TARGETS_DN	0.456084	-0.0103311	20.191	5.2975e-69	2.32478e-68	146.104
PETROVA_PROX1_TARGETS_UP	0.425541	-0.00422131	20.1899	5.36775e-69	2.35289e-68	146.091
KEGG_SMALL_CELL_LUNG_CANCER	0.302668	-0.011445	20.1831	5.82411e-69	2.54998e-68	146.01
OHGUCHI_LIVER_HNF4A_TARGETS_UP	-0.29887	0.00639219	-20.1742	6.4715e-69	2.83016e-68	145.904
ELVIDGE_HYPOXIA_DN	0.359821	-0.00781711	20.1145	1.31293e-68	5.73521e-68	145.198
WP_MIRNA_REGULATION_OF_P53_PATHWAY_IN_PROSTATE_CANCER	0.428635	-0.0196089	20.0823	1.92381e-68	8.39401e-68	144.817
WP_NUCLEOTIDE_EXCISION_REPAIR	0.559835	-0.0023184	20.0654	2.35212e-68	1.02393e-67	144.616
KEGG_NUCLEOTIDE_EXCISION_REPAIR	0.559835	-0.0023184	20.0654	2.35212e-68	1.02393e-67	144.616
ZHANG_RESPONSE_TO_IKK_INHIBITOR_AND_TNF_DN	0.315906	-0.0170084	20.0495	2.84013e-68	1.23495e-67	144.428
REACTOME_DNA_DAMAGE_BYPASS	0.503047	-0.0111052	20.045	2.99557e-68	1.30105e-67	144.375
LIEN_BREAST_CARCINOMA_METAPLASTIC_VS_DUCTAL_DN	-0.370762	0.0151005	-19.9818	6.33362e-68	2.7477e-67	143.627
BASSO_HAIRY_CELL_LEUKEMIA_UP	-0.38513	0.0052647	-19.9587	8.32415e-68	3.60713e-67	143.355
WP_FACTORS_AND_PATHWAYS_AFFECTING_INSULINLIKE_GROWTH_FACTOR_IGF1AKT_SIGNALING	-0.404626	0.00312793	-19.9387	1.05488e-67	4.56593e-67	143.118
MALONEY_RESPONSE_TO_17AAG_DN	0.39431	0.00127937	19.9286	1.18921e-67	5.14148e-67	142.999
ROYLANCE_BREAST_CANCER_16Q_COPY_NUMBER_DN	0.453911	-0.01327	19.8795	2.12687e-67	9.17456e-67	142.418
NAGASHIMA_NRG1_SIGNALING_DN	-0.297158	-0.00373527	-19.8668	2.47018e-67	1.06434e-66	142.269
PYEON_HPV_POSITIVE_TUMORS_UP	0.451315	-0.0142066	19.8546	2.85387e-67	1.22826e-66	142.125
KEGG_ENDOCYTOSIS	-0.268964	-0.00139185	-19.792	5.98818e-67	2.57431e-66	141.385
WENG_POR_DOSAGE	-0.384812	-0.00910875	-19.7846	6.53139e-67	2.80465e-66	141.298
WP_METABOLIC_REPROGRAMMING_IN_COLON_CANCER	0.448766	-0.00862904	19.7829	6.66784e-67	2.86001e-66	141.278
REACTOME_CYTOSOLIC_SENSORS_OF_PATHOGEN_ASSOCIATED_DNA	0.405472	-0.010193	19.7592	8.82194e-67	3.77969e-66	140.998
ODONNELL_TARGETS_OF_MYC_AND_TFRC_UP	-0.41102	0.00839927	-19.7583	8.9201e-67	3.81744e-66	140.987
BIOCARTA_G2_PATHWAY	0.517254	-0.00774034	19.757	9.05807e-67	3.87212e-66	140.972
FISCHER_G1_S_CELL_CYCLE	0.353038	-0.0102332	19.7549	9.28651e-67	3.96531e-66	140.947
BIOCARTA_NFAT_PATHWAY	-0.456614	0.00888402	-19.7167	1.45854e-66	6.22091e-66	140.496
REACTOME_POLYMERASE_SWITCHING	0.550107	0.00371625	19.6751	2.38402e-66	1.01454e-65	140.006
REACTOME_FATTY_ACID_METABOLISM	-0.263256	-0.001986	-19.6653	2.6758e-66	1.13744e-65	139.891
CROMER_TUMORIGENESIS_DN	-0.389423	0.0145718	-19.6477	3.29396e-66	1.39864e-65	139.683
REACTOME_TRANSCRIPTION_COUPLED_NUCLEOTIDE_EXCISION_REPAIR_TC_NER	0.506557	-0.00306572	19.6465	3.33928e-66	1.41472e-65	139.67
REACTOME_DUAL_INCISION_IN_TC_NER	0.506557	-0.00306572	19.6465	3.33928e-66	1.41472e-65	139.67
KEGG_UBIQUITIN_MEDIATED_PROTEOLYSIS	0.362346	-0.0144212	19.6394	3.63379e-66	1.53778e-65	139.585
DAZARD_UV_RESPONSE_CLUSTER_G1	0.325074	-0.000104812	19.6381	3.68685e-66	1.5585e-65	139.571
REACTOME_NUCLEOTIDE_EXCISION_REPAIR	0.469638	-0.00798848	19.6334	3.89827e-66	1.64603e-65	139.515
REACTOME_GLUCOSE_METABOLISM	0.332085	-0.0077689	19.6287	4.11986e-66	1.73708e-65	139.46
PRAMOONJAGO_SOX4_TARGETS_DN	0.43174	-0.00524808	19.6287	4.12304e-66	1.73708e-65	139.459
SENGUPTA_EBNA1_ANTICORRELATED	-0.355702	0.00162821	-19.6089	5.20911e-66	2.18979e-65	139.226
WP_FOLATE_METABOLISM	0.34312	-0.00732711	19.5765	7.63497e-66	3.20601e-65	138.844
MANNE_COVID19_NONICU_VS_HEALTHY_DONOR_PLATELETS_UP	0.319826	-0.0122163	19.5102	1.6681e-65	6.99682e-65	138.064
LEE_CALORIE_RESTRICTION_NEOCORTEX_UP	0.295367	-0.00722893	19.5049	1.77532e-65	7.43833e-65	138.002
VALK_AML_WITH_EVI1	-0.423376	0.00768774	-19.4899	2.11922e-65	8.8694e-65	137.825
WP_WHITE_FAT_CELL_DIFFERENTIATION	-0.395401	-0.00169221	-19.4826	2.31145e-65	9.66329e-65	137.739
REACTOME_NEDDYLATION	0.286546	-0.0141411	19.4702	2.6746e-65	1.11692e-64	137.593
OSADA_ASCL1_TARGETS_UP	-0.295607	0.00410483	-19.4697	2.68869e-65	1.12157e-64	137.588
REACTOME_PHASE_I_FUNCTIONALIZATION_OF_COMPOUNDS	-0.311471	0.00532345	-19.4645	2.85921e-65	1.19139e-64	137.526
LANDIS_ERBB2_BREAST_TUMORS_324_DN	-0.355209	0.000522606	-19.4567	3.13696e-65	1.30569e-64	137.434
FERRANDO_HOX11_NEIGHBORS	0.502181	-0.00239214	19.4401	3.81407e-65	1.58405e-64	137.239
PID_KIT_PATHWAY	-0.413058	0.0025523	-19.4316	4.21634e-65	1.74729e-64	137.139
REACTOME_SPHINGOLIPID_METABOLISM	-0.316674	0.00443048	-19.4029	5.90888e-65	2.44603e-64	136.802
BURTON_ADIPOGENESIS_4	0.371612	-0.00313266	19.3975	6.30061e-65	2.60535e-64	136.738
LEE_NAIVE_T_LYMPHOCYTE	-0.446915	-0.0071215	-19.3934	6.61168e-65	2.73101e-64	136.69
WENG_POR_TARGETS_GLOBAL_DN	-0.363089	7.96696e-06	-19.3594	9.86669e-65	4.06666e-64	136.29
REACTOME_GLYCOSPHINGOLIPID_METABOLISM	-0.391333	0.00918364	-19.3302	1.39055e-64	5.72507e-64	135.948
GENTILE_UV_RESPONSE_CLUSTER_D1	0.419886	-0.00618893	19.3076	1.81554e-64	7.46673e-64	135.682
COLDREN_GEFITINIB_RESISTANCE_DN	-0.375647	0.0115288	-19.2928	2.15953e-64	8.87185e-64	135.508
KEGG_REGULATION_OF_ACTIN_CYTOSKELETON	-0.301055	0.00492113	-19.2746	2.67606e-64	1.09701e-63	135.294
GUTIERREZ_CHRONIC_LYMPHOCYTIC_LEUKEMIA_UP	-0.497023	0.0208321	-19.2634	3.05324e-64	1.25028e-63	135.163
WP_DEREGULATION_OF_RAB_AND_RAB_EFFECTOR_GENES_IN_BLADDER_CANCER	-0.578341	0.0116394	-19.2527	3.46163e-64	1.41599e-63	135.038
KEGG_MAPK_SIGNALING_PATHWAY	-0.270457	-0.00192227	-19.2402	4.01007e-64	1.63856e-63	134.891
REACTOME_EFFECTS_OF_PIP2_HYDROLYSIS	-0.428937	0.0134673	-19.2295	4.54539e-64	1.85331e-63	134.766
OLSSON_E2F3_TARGETS_DN	0.328689	-0.00917363	19.212	5.58474e-64	2.27464e-63	134.56
EPPERT_CE_HSC_LSC	-0.332177	-0.00358409	-19.2105	5.68743e-64	2.31399e-63	134.542
REACTOME_ACTIVATION_OF_MATRIX_METALLOPROTEINASES	0.486315	-0.00814384	19.1907	7.1781e-64	2.91423e-63	134.31
BIOCARTA_RACCYCD_PATHWAY	0.417474	-0.0234564	19.1822	7.92669e-64	3.21471e-63	134.211
GEORGES_TARGETS_OF_MIR192_AND_MIR215	0.277844	-0.0146362	19.1807	8.0727e-64	3.27043e-63	134.192
REACTOME_TRANSLESION_SYNTHESIS_BY_Y_FAMILY_DNA_POLYMERASES_BYPASSES_LESIONS_ON_DNA_TEMPLATE	0.480017	-0.0110329	19.1595	1.03484e-63	4.18345e-63	133.945
REACTOME_DIGESTION	-0.511921	0.0161212	-19.1471	1.19779e-63	4.83702e-63	133.799
VANOEVELEN_MYOGENESIS_SIN3A_TARGETS	0.263551	-0.00450592	19.1448	1.2301e-63	4.96224e-63	133.772
CHARAFE_BREAST_CANCER_LUMINAL_VS_BASAL_UP	-0.299634	0.00753241	-19.144	1.24203e-63	5.00503e-63	133.762
REACTOME_ACTIVATION_OF_NMDA_RECEPTORS_AND_POSTSYNAPTIC_EVENTS	-0.32974	-0.00123534	-19.1334	1.407e-63	5.6638e-63	133.638
BOYLAN_MULTIPLE_MYELOMA_C_D_DN	-0.281817	0.00433879	-19.1213	1.62079e-63	6.51749e-63	133.497
REACTOME_ANTIVIRAL_MECHANISM_BY_IFN_STIMULATED_GENES	0.39506	-0.0212136	19.1179	1.68741e-63	6.77821e-63	133.457
ZHU_CMV_ALL_UP	0.381673	-0.0120471	19.0764	2.74602e-63	1.10189e-62	132.971
PID_HDAC_CLASSIII_PATHWAY	-0.382598	0.00104156	-19.0638	3.18361e-63	1.27614e-62	132.823
AUNG_GASTRIC_CANCER	0.333723	-0.00137138	19.0494	3.77237e-63	1.51054e-62	132.654
MARIADASON_RESPONSE_TO_CURCUMIN_SULINDAC_5	0.396798	-0.00963077	19.0331	4.56469e-63	1.82588e-62	132.464
YAO_TEMPORAL_RESPONSE_TO_PROGESTERONE_CLUSTER_1	-0.325925	0.00280475	-19.0012	6.63696e-63	2.6492e-62	132.09
REACTOME_TRANSCRIPTIONAL_REGULATION_BY_RUNX2	0.27752	-0.0144933	18.9795	8.56032e-63	3.41334e-62	131.836
MARTORIATI_MDM4_TARGETS_NEUROEPITHELIUM_DN	-0.311442	0.00690566	-18.9672	9.88651e-63	3.938e-62	131.692
MIKKELSEN_IPS_ICP_WITH_H3K4ME3_AND_H327ME3	-0.309164	-0.00714379	-18.94	1.36066e-62	5.41412e-62	131.374
WP_LNCRNA_INVOLVEMENT_IN_CANONICAL_WNT_SIGNALING_AND_COLORECTAL_CANCER	0.302237	-0.00405	18.9323	1.48914e-62	5.91914e-62	131.283
REACTOME_HOMOLOGY_DIRECTED_REPAIR	0.539058	-0.00830401	18.9165	1.79016e-62	7.1082e-62	131.1
GARGALOVIC_RESPONSE_TO_OXIDIZED_PHOSPHOLIPIDS_YELLOW_UP	-0.440286	-0.0119146	-18.8935	2.34443e-62	9.28964e-62	130.831
CLIMENT_BREAST_CANCER_COPY_NUMBER_UP	0.379875	-0.0089786	18.8732	2.97255e-62	1.17662e-61	130.594
REACTOME_APOPTOTIC_CLEAVAGE_OF_CELLULAR_PROTEINS	-0.378915	0.00973435	-18.8437	4.1993e-62	1.66047e-61	130.249
PID_ARF6_PATHWAY	-0.384129	-0.000885267	-18.8401	4.38247e-62	1.7311e-61	130.206
CUI_TCF21_TARGETS_2_DN	-0.294509	-0.00117866	-18.8297	4.94734e-62	1.95017e-61	130.085
WOO_LIVER_CANCER_RECURRENCE_DN	-0.361385	0.0139661	-18.8249	5.23259e-62	2.06047e-61	130.029
SARTIPY_BLUNTED_BY_INSULIN_RESISTANCE_UP	0.44748	-0.0135438	18.7959	7.34584e-62	2.88962e-61	129.691
REACTOME_GOLGI_TO_ER_RETROGRADE_TRANSPORT	0.384557	-0.0114538	18.7764	9.22654e-62	3.62567e-61	129.463
HOFFMANN_LARGE_TO_SMALL_PRE_BII_LYMPHOCYTE_DN	-0.338193	0.00888922	-18.7608	1.10829e-61	4.35063e-61	129.28
REACTOME_COPI_DEPENDENT_GOLGI_TO_ER_RETROGRADE_TRAFFIC	0.419773	-0.00654439	18.7538	1.20175e-61	4.71265e-61	129.2
REACTOME_DNA_DOUBLE_STRAND_BREAK_REPAIR	0.489041	-0.00694254	18.7461	1.31582e-61	5.15464e-61	129.109
CAMPS_COLON_CANCER_COPY_NUMBER_DN	-0.285659	0.0111068	-18.7424	1.37413e-61	5.37753e-61	129.066
KANNAN_TP53_TARGETS_DN	0.33689	-0.0130763	18.7351	1.49535e-61	5.84588e-61	128.982
RICKMAN_HEAD_AND_NECK_CANCER_D	-0.424421	0.0226782	-18.7104	1.9962e-61	7.79584e-61	128.693
WP_ONE_CARBON_METABOLISM	0.441709	-0.0088549	18.6958	2.36926e-61	9.24328e-61	128.522
YANG_BREAST_CANCER_ESR1_UP	-0.34925	0.00528251	-18.688	2.59271e-61	1.00839e-60	128.432
WATANABE_RECTAL_CANCER_RADIOTHERAPY_RESPONSIVE_DN	0.321251	-0.0149029	18.6691	3.23339e-61	1.25629e-60	128.212
TERAO_AOX4_TARGETS_SKIN_DN	-0.331543	0.0237641	-18.6173	5.92506e-61	2.2974e-60	127.608
DUTERTRE_ESTRADIOL_RESPONSE_6HR_DN	-0.267735	-0.00158485	-18.617	5.9424e-61	2.30177e-60	127.605
BERENJENO_TRANSFORMED_BY_RHOA_FOREVER_UP	-0.477036	0.00600312	-18.6088	6.54074e-61	2.53095e-60	127.509
ZHU_CMV_24_HR_UP	0.366049	-0.0152975	18.5949	7.69397e-61	2.97417e-60	127.347
PID_NFAT_3PATHWAY	-0.304509	-0.00253369	-18.5809	9.05998e-61	3.49865e-60	127.184
DAZARD_UV_RESPONSE_CLUSTER_G28	0.458688	-0.00539826	18.5768	9.49994e-61	3.66481e-60	127.137
HUANG_GATA2_TARGETS_DN	0.285284	-0.00571977	18.5735	9.87669e-61	3.80628e-60	127.098
PID_ENDOTHELIN_PATHWAY	-0.336555	0.000570031	-18.4959	2.44031e-60	9.36644e-60	126.195
CHUNG_BLISTER_CYTOTOXICITY_DN	-0.346306	-0.00296497	-18.4796	2.94958e-60	1.13097e-59	126.006
KEGG_ONE_CARBON_POOL_BY_FOLATE	0.489458	-0.0148534	18.4778	3.01203e-60	1.15375e-59	125.985
KEGG_MELANOGENESIS	-0.323166	0.00791922	-18.4769	3.04452e-60	1.16502e-59	125.974
LIM_MAMMARY_STEM_CELL_DN	-0.328883	0.0117847	-18.4755	3.09341e-60	1.18254e-59	125.959
MMS_MOUSE_LYMPH_HIGH_4HRS_UP	0.419509	-0.0164628	18.4558	3.89032e-60	1.48568e-59	125.73
LEE_LIVER_CANCER_DENA_DN	-0.346664	0.0125245	-18.4428	4.52798e-60	1.72746e-59	125.578
STEGER_ADIPOGENESIS_UP	-0.410921	0.00193063	-18.4343	4.99813e-60	1.90491e-59	125.48
RICKMAN_HEAD_AND_NECK_CANCER_F	-0.486622	0.0171261	-18.423	5.7038e-60	2.17168e-59	125.348
REACTOME_SUMOYLATION_OF_CHROMATIN_ORGANIZATION_PROTEINS	0.594703	-0.00924175	18.3687	1.07256e-59	4.07961e-59	124.718
CUI_GLUCOSE_DEPRIVATION	0.281109	-0.00936427	18.3602	1.18382e-59	4.49829e-59	124.619
REACTOME_KINESINS	0.426824	-0.00713441	18.3564	1.23691e-59	4.69531e-59	124.576
GRADE_COLON_VS_RECTAL_CANCER_DN	-0.335157	0.00633957	-18.3175	1.94434e-59	7.36597e-59	124.124
LEE_LIVER_CANCER_MYC_E2F1_UP	0.300648	-0.00284893	18.3044	2.264e-59	8.56843e-59	123.972
REACTOME_TRANSCRIPTIONAL_REGULATION_OF_PLURIPOTENT_STEM_CELLS	-0.346347	0.00530175	-18.2975	2.45306e-59	9.27473e-59	123.892
STARK_PREFRONTAL_CORTEX_22Q11_DELETION_DN	0.292239	-0.0107221	18.2843	2.86061e-59	1.08048e-58	123.739
MORI_MATURE_B_LYMPHOCYTE_DN	0.334016	-0.00163855	18.2626	3.67889e-59	1.38818e-58	123.488
KEGG_SPHINGOLIPID_METABOLISM	-0.318107	-0.00125591	-18.2622	3.69704e-59	1.39364e-58	123.483
BOYAULT_LIVER_CANCER_SUBCLASS_G6_DN	-0.399693	-0.00366687	-18.2502	4.24894e-59	1.59851e-58	123.344
TRAYNOR_RETT_SYNDROM_DN	-0.378162	-0.00147728	-18.2481	4.35696e-59	1.63753e-58	123.319
GOBERT_CORE_OLIGODENDROCYTE_DIFFERENTIATION	-0.327206	-0.00285717	-18.2158	6.33892e-59	2.38007e-58	122.945
VALK_AML_CLUSTER_8	-0.38076	-0.00232529	-18.2036	7.29883e-59	2.73778e-58	122.804
REACTOME_MUSCLE_CONTRACTION	-0.391345	0.00345186	-18.2015	7.47699e-59	2.80184e-58	122.78
RUAN_RESPONSE_TO_TNF_TROGLITAZONE_DN	-0.287794	0.00072092	-18.193	8.25662e-59	3.09094e-58	122.681
REACTOME_AMINO_ACID_TRANSPORT_ACROSS_THE_PLASMA_MEMBRANE	0.302872	-6.72991e-05	18.1732	1.03907e-58	3.88603e-58	122.452
WP_PHOSPHOINOSITIDES_METABOLISM	-0.344723	0.00707891	-18.1657	1.13262e-58	4.23173e-58	122.366
REACTOME_RESOLUTION_OF_ABASIC_SITES_AP_SITES	0.534631	-0.000868102	18.1618	1.18506e-58	4.41894e-58	122.321
BEGUM_TARGETS_OF_PAX3_FOXO1_FUSION_DN	0.305646	-0.00621057	18.1584	1.23382e-58	4.59626e-58	122.281
KEGG_ERBB_SIGNALING_PATHWAY	-0.278289	-0.00247863	-18.1495	1.36691e-58	5.08705e-58	122.178
REACTOME_RECOGNITION_OF_DNA_DAMAGE_BY_PCNA_CONTAINING_REPLICATION_COMPLEX	0.532187	-2.40214e-05	18.1446	1.44701e-58	5.37989e-58	122.122
REACTOME_COLLAGEN_DEGRADATION	0.481553	-0.0129939	18.1423	1.4858e-58	5.51869e-58	122.095
SLEBOS_HEAD_AND_NECK_CANCER_WITH_HPV_UP	0.380938	-0.011066	18.1407	1.5145e-58	5.61979e-58	122.076
REACTOME_PLATELET_HOMEOSTASIS	-0.367341	0.00872844	-18.118	1.97067e-58	7.2911e-58	121.813
REACTOME_RESOLUTION_OF_AP_SITES_VIA_THE_MULTIPLE_NUCLEOTIDE_PATCH_REPLACEMENT_PATHWAY	0.529827	0.000488411	18.1135	2.0743e-58	7.65957e-58	121.762
REACTOME_PCNA_DEPENDENT_LONG_PATCH_BASE_EXCISION_REPAIR	0.529827	0.000488411	18.1135	2.0743e-58	7.65957e-58	121.762
WANG_TARGETS_OF_MLL_CBP_FUSION_DN	0.309552	-0.0144189	18.1112	2.13048e-58	7.85936e-58	121.736
KEGG_PEROXISOME	-0.371667	0.00749107	-18.1038	2.3211e-58	8.55428e-58	121.65
CHICAS_RB1_TARGETS_LOW_SERUM	0.311942	0.00152846	18.0965	2.52803e-58	9.30787e-58	121.565
BOYAULT_LIVER_CANCER_SUBCLASS_G1_DN	-0.3316	-0.00220308	-18.0636	3.6989e-58	1.36057e-57	121.185
CAIRO_HEPATOBLASTOMA_CLASSES_DN	-0.330074	0.003366	-18.0441	4.63837e-58	1.70448e-57	120.959
KYNG_RESPONSE_TO_H2O2_VIA_ERCC6_DN	0.288598	-0.0032583	18.0265	5.68275e-58	2.08624e-57	120.757
WP_MIRNAS_INVOLVED_IN_DNA_DAMAGE_RESPONSE	0.423877	-0.00937128	18.0179	6.28075e-58	2.30355e-57	120.657
FUJII_YBX1_TARGETS_UP	-0.338656	0.00573501	-18.0109	6.80402e-58	2.49305e-57	120.577
ZHAN_MULTIPLE_MYELOMA_MS_DN	0.329446	-0.013936	17.9692	1.10247e-57	4.03567e-57	120.096
IIZUKA_LIVER_CANCER_PROGRESSION_L1_G1_UP	-0.446828	-0.000640488	-17.9659	1.14601e-57	4.19099e-57	120.057
REACTOME_TELOMERE_MAINTENANCE	0.499171	-0.00929357	17.9639	1.17277e-57	4.28473e-57	120.034
LEI_MYB_TARGETS	0.291668	-0.00811857	17.9578	1.25808e-57	4.58758e-57	119.964
REACTOME_NOTCH1_INTRACELLULAR_DOMAIN_REGULATES_TRANSCRIPTION	-0.387726	-0.00682518	-17.9209	1.92756e-57	7.01536e-57	119.538
HOFMANN_CELL_LYMPHOMA_UP	0.261642	-0.00636195	17.918	1.99274e-57	7.24562e-57	119.505
REACTOME_PI3K_AKT_SIGNALING_IN_CANCER	-0.258163	0.00360983	-17.9149	2.06586e-57	7.50432e-57	119.469
BLANCO_MELO_HUMAN_PARAINFLUENZA_VIRUS_3_INFECTION_A594_CELLS_DN	-0.370926	0.022351	-17.9057	2.29587e-57	8.33186e-57	119.364
SPIELMAN_LYMPHOBLAST_EUROPEAN_VS_ASIAN_UP	0.271495	-0.00837155	17.8958	2.57513e-57	9.33638e-57	119.249
THEILGAARD_NEUTROPHIL_AT_SKIN_WOUND_UP	0.397682	-0.0121117	17.8892	2.77794e-57	1.00621e-56	119.174
BIOCARTA_EFP_PATHWAY	0.472319	-0.0190956	17.8705	3.44946e-57	1.24825e-56	118.958
WP_ESC_PLURIPOTENCY_PATHWAYS	-0.276548	0.00472857	-17.8555	4.09996e-57	1.47942e-56	118.785
REACTOME_GLOBAL_GENOME_NUCLEOTIDE_EXCISION_REPAIR_GG_NER	0.459332	-0.00723962	17.8325	5.34814e-57	1.92797e-56	118.52
PID_BMP_PATHWAY	-0.381736	0.0129819	-17.8095	6.97233e-57	2.5111e-56	118.256
REACTOME_G_ALPHA_Z_SIGNALLING_EVENTS	-0.397577	-0.000538881	-17.807	7.17648e-57	2.58217e-56	118.227
KEGG_NITROGEN_METABOLISM	-0.373185	0.00903202	-17.8021	7.59252e-57	2.72928e-56	118.171
SHI_SPARC_TARGETS_UP	-0.333778	-0.00290812	-17.7742	1.04822e-56	3.76447e-56	117.849
REACTOME_POTENTIAL_THERAPEUTICS_FOR_SARS	-0.294188	0.00512003	-17.7449	1.46874e-56	5.26471e-56	117.512
WP_SULFATION_BIOTRANSFORMATION_REACTION	-0.51229	0.00542893	-17.7363	1.62186e-56	5.8081e-56	117.413
REACTOME_INTRA_GOLGI_AND_RETROGRADE_GOLGI_TO_ER_TRAFFIC	0.308781	-0.012015	17.7209	1.93685e-56	6.92958e-56	117.236
REACTOME_PURINERGIC_SIGNALING_IN_LEISHMANIASIS_INFECTION	-0.408664	0.0141435	-17.7071	2.2697e-56	8.10516e-56	117.078
REACTOME_PROTEIN_FOLDING	0.297291	-0.000169664	17.7066	2.28298e-56	8.14491e-56	117.072
REACTOME_CGMP_EFFECTS	-0.499305	0.00652577	-17.6864	2.88005e-56	1.02654e-55	116.841
FERRARI_RESPONSE_TO_FENRETINIDE_UP	0.426426	-0.00955741	17.6505	4.35578e-56	1.55108e-55	116.428
KAAB_FAILED_HEART_ATRIUM_DN	0.263728	-0.00401445	17.6487	4.44239e-56	1.58044e-55	116.408
DAZARD_UV_RESPONSE_CLUSTER_G2	0.401965	0.0026233	17.6475	4.5051e-56	1.60125e-55	116.394
MCDOWELL_ACUTE_LUNG_INJURY_DN	-0.387468	0.0172583	-17.6435	4.71924e-56	1.67579e-55	116.348
MODY_HIPPOCAMPUS_NEONATAL	0.414474	-0.00160561	17.6296	5.5339e-56	1.96324e-55	116.189
PID_ARF6_TRAFFICKING_PATHWAY	-0.351238	0.00962331	-17.6291	5.56912e-56	1.97389e-55	116.183
GAVIN_FOXP3_TARGETS_CLUSTER_P7	-0.251994	-0.00538738	-17.5809	9.69429e-56	3.43279e-55	115.63
JACKSON_DNMT1_TARGETS_UP	0.292791	-0.00691955	17.5723	1.0699e-55	3.78152e-55	115.531
LEIN_ASTROCYTE_MARKERS	-0.391221	0.00796908	-17.553	1.33522e-55	4.71487e-55	115.31
REACTOME_CELL_CELL_COMMUNICATION	-0.261104	0.00736133	-17.5255	1.8308e-55	6.45283e-55	114.996
WP_MICRORNAS_IN_CARDIOMYOCYTE_HYPERTROPHY	-0.30829	0.00297916	-17.5159	2.04435e-55	7.19886e-55	114.885
BAE_BRCA1_TARGETS_DN	0.377107	-0.0121266	17.495	2.59874e-55	9.14256e-55	114.646
DAZARD_RESPONSE_TO_UV_SCC_UP	0.308018	-0.00787368	17.4867	2.85981e-55	1.00517e-54	114.551
KEGG_PROPANOATE_METABOLISM	-0.43002	0.0117062	-17.4431	4.7108e-55	1.65423e-54	114.053
SERVITJA_ISLET_HNF1A_TARGETS_DN	-0.281806	0.0106648	-17.4415	4.7999e-55	1.68396e-54	114.034
PID_ILK_PATHWAY	0.411437	-0.0124108	17.4393	4.92403e-55	1.72591e-54	114.009
SHEPARD_CRASH_AND_BURN_MUTANT_UP	0.258341	0.000325783	17.4219	6.0067e-55	2.10345e-54	113.81
FIRESTEIN_CTNNB1_PATHWAY	0.423299	-0.014623	17.3907	8.59078e-55	3.00559e-54	113.453
LIN_APC_TARGETS	0.318505	-0.00872037	17.3831	9.3739e-55	3.27655e-54	113.366
VANTVEER_BREAST_CANCER_BRCA1_UP	0.321141	0.00659715	17.3782	9.91145e-55	3.46126e-54	113.311
KRIGE_AMINO_ACID_DEPRIVATION	0.38344	-0.0148564	17.365	1.15229e-54	4.02029e-54	113.161
REACTOME_SIGNALING_BY_NOTCH1	-0.349334	-0.00411364	-17.3501	1.36735e-54	4.76625e-54	112.99
PID_FRA_PATHWAY	0.411924	-0.0162577	17.3498	1.37236e-54	4.77932e-54	112.986
ELVIDGE_HIF1A_TARGETS_UP	0.296593	-0.0111463	17.3289	1.74261e-54	6.05764e-54	112.748
KEGG_ETHER_LIPID_METABOLISM	-0.323625	0.00952415	-17.2647	3.6326e-54	1.26161e-53	112.015
LAIHO_COLORECTAL_CANCER_SERRATED_DN	0.441712	-0.0189178	17.2625	3.72403e-54	1.29218e-53	111.99
BIOCARTA_NUCLEARRS_PATHWAY	-0.446819	-0.00411512	-17.2339	5.16002e-54	1.78717e-53	111.665
WP_NUCLEAR_RECEPTORS_IN_LIPID_METABOLISM_AND_TOXICITY	-0.446819	-0.00411512	-17.2339	5.16002e-54	1.78717e-53	111.665
REACTOME_ONCOGENE_INDUCED_SENESCENCE	0.352145	-0.0124348	17.2132	6.5404e-54	2.25909e-53	111.429
PLASARI_NFIC_TARGETS_BASAL_UP	-0.337717	0.0104043	-17.2038	7.27521e-54	2.51061e-53	111.322
REACTOME_TERMINATION_OF_TRANSLESION_DNA_SYNTHESIS	0.441907	-0.00896529	17.1987	7.714e-54	2.65961e-53	111.264
CEBALLOS_TARGETS_OF_TP53_AND_MYC_UP	0.342781	-0.0168236	17.1842	9.10674e-54	3.13695e-53	111.098
BOQUEST_STEM_CELL_CULTURED_VS_FRESH_DN	-0.416973	0.00840434	-17.1818	9.35159e-54	3.21837e-53	111.072
MUELLER_COMMON_TARGETS_OF_AML_FUSIONS_DN	0.301968	-0.0155343	17.1588	1.21677e-53	4.17241e-53	110.809
REACTOME_METABOLISM_OF_NUCLEOTIDES	0.316876	-0.00969175	17.1353	1.59011e-53	5.44769e-53	110.543
PRAMOONJAGO_SOX4_TARGETS_UP	0.356279	-0.0136685	17.118	1.93578e-53	6.62599e-53	110.346
WP_ENVELOPE_PROTEINS_AND_THEIR_POTENTIAL_ROLES_IN_EDMD_PHYSIOPATHOLOGY	-0.383966	0.00394298	-17.0663	3.49171e-53	1.19196e-52	109.758
KEGG_NEUROTROPHIN_SIGNALING_PATHWAY	-0.267229	0.00118985	-17.0601	3.74373e-53	1.27684e-52	109.688
BERENJENO_TRANSFORMED_BY_RHOA_DN	-0.271541	-0.000305827	-17.0474	4.33015e-53	1.47552e-52	109.543
TAKAO_RESPONSE_TO_UVB_RADIATION_UP	0.343837	0.000893704	17.0418	4.61157e-53	1.5686e-52	109.481
LASTOWSKA_NEUROBLASTOMA_COPY_NUMBER_UP	0.289999	-0.00570581	17.0324	5.1317e-53	1.74395e-52	109.374
LIN_NPAS4_TARGETS_DN	0.274601	-0.00446245	17.0133	6.37578e-53	2.1648e-52	109.157
REACTOME_GAP_FILLING_DNA_REPAIR_SYNTHESIS_AND_LIGATION_IN_GG_NER	0.502604	0.000825761	17.0033	7.14507e-53	2.42167e-52	109.044
REACTOME_DUAL_INCISION_IN_GG_NER	0.502604	0.000825761	17.0033	7.14507e-53	2.42167e-52	109.044
MATTHEWS_AP1_TARGETS	0.425762	-0.0160829	16.9985	7.54574e-53	2.55518e-52	108.989
IWANAGA_E2F1_TARGETS_INDUCED_BY_SERUM	0.422313	-0.00897166	16.9964	7.73139e-53	2.61572e-52	108.965
YAO_HOXA10_TARGETS_VIA_PROGESTERONE_UP	-0.309845	0.00426218	-16.9725	1.01407e-52	3.4278e-52	108.695
REACTOME_CARGO_TRAFFICKING_TO_THE_PERICILIARY_MEMBRANE	0.388645	-0.00995178	16.9692	1.05338e-52	3.55751e-52	108.657
BHAT_ESR1_TARGETS_NOT_VIA_AKT1_DN	-0.274961	-0.00207579	-16.9679	1.06903e-52	3.60715e-52	108.642
VETTER_TARGETS_OF_PRKCA_AND_ETS1_DN	0.419155	-0.00169105	16.95	1.30947e-52	4.41452e-52	108.44
REACTOME_HEDGEHOG_ON_STATE	0.325715	-0.00464697	16.9369	1.51981e-52	5.11908e-52	108.291
YAGI_AML_RELAPSE_PROGNOSIS	0.399861	-0.00323206	16.9212	1.81769e-52	6.11696e-52	108.113
KEGG_ABC_TRANSPORTERS	-0.35855	0.00936878	-16.9175	1.89364e-52	6.36693e-52	108.072
JI_RESPONSE_TO_FSH_DN	0.321259	-0.00683456	16.9053	2.17598e-52	7.30974e-52	107.933
KORKOLA_SEMINOMA_UP	0.322257	-0.0211363	16.8843	2.76028e-52	9.26438e-52	107.696
REACTOME_PROCESSING_OF_DNA_DOUBLE_STRAND_BREAK_ENDS	0.509612	-0.0103802	16.8828	2.81033e-52	9.42406e-52	107.678
GAUSSMANN_MLL_AF4_FUSION_TARGETS_G_DN	-0.287203	0.000827266	-16.8786	2.94745e-52	9.87514e-52	107.631
GERHOLD_ADIPOGENESIS_DN	0.362335	-0.0106348	16.8516	4.00153e-52	1.33713e-51	107.326
LIANG_SILENCED_BY_METHYLATION_DN	0.511792	0.00121673	16.8483	4.15334e-52	1.38664e-51	107.288
WAMUNYOKOLI_OVARIAN_CANCER_LMP_UP	-0.38638	0.0107776	-16.8405	4.53678e-52	1.51332e-51	107.2
WP_MIR5093P_ALTERATION_OF_YAP1ECM_AXIS	0.545053	-0.0359577	16.8393	4.60202e-52	1.53374e-51	107.186
YU_MYC_TARGETS_DN	-0.449094	0.0125252	-16.8253	5.39045e-52	1.79493e-51	107.028
REACTOME_PYRUVATE_METABOLISM_AND_CITRIC_ACID_TCA_CYCLE	-0.340776	-0.00618166	-16.8077	6.58162e-52	2.18964e-51	106.829
SHIPP_DLBCL_VS_FOLLICULAR_LYMPHOMA_DN	-0.404982	0.00169109	-16.8036	6.89278e-52	2.29115e-51	106.783
HASLINGER_B_CLL_WITH_MUTATED_VH_GENES	-0.363818	0.00861016	-16.7876	8.26302e-52	2.74422e-51	106.602
JIANG_AGING_CEREBRAL_CORTEX_UP	-0.437715	0.00898768	-16.7804	8.96811e-52	2.97578e-51	106.521
WP_COVID19_ADVERSE_OUTCOME_PATHWAY	0.426969	0.000650146	16.7743	9.60191e-52	3.1833e-51	106.453
RIZ_ERYTHROID_DIFFERENTIATION_12HR	-0.41311	-0.0108119	-16.7709	9.97852e-52	3.30528e-51	106.414
KEGG_PENTOSE_PHOSPHATE_PATHWAY	0.367574	-0.00991961	16.7698	1.01104e-51	3.34605e-51	106.401
HOLLERN_MICROACINAR_BREAST_TUMOR_UP	-0.378811	0.00888448	-16.7661	1.05398e-51	3.48512e-51	106.36
REACTOME_DIGESTION_AND_ABSORPTION	-0.399472	0.0137399	-16.7437	1.35878e-51	4.48905e-51	106.106
SIG_PIP3_SIGNALING_IN_B_LYMPHOCYTES	-0.390294	-0.00315436	-16.6779	2.85725e-51	9.4314e-51	105.365
SUNG_METASTASIS_STROMA_DN	0.319114	-0.00127204	16.6375	4.50819e-51	1.48422e-50	104.91
BOYLAN_MULTIPLE_MYELOMA_D_DN	-0.267083	0.0036793	-16.6325	4.77437e-51	1.57049e-50	104.853
KEGG_FC_EPSILON_RI_SIGNALING_PATHWAY	-0.34644	0.00791115	-16.6041	6.57871e-51	2.15883e-50	104.534
ZHONG_RESPONSE_TO_AZACITIDINE_AND_TSA_DN	0.369403	-0.00615518	16.5828	8.35809e-51	2.73984e-50	104.295
DUAN_PRDM5_TARGETS	0.279157	-0.0115496	16.5738	9.25689e-51	3.03185e-50	104.193
SAKAI_CHRONIC_HEPATITIS_VS_LIVER_CANCER_UP	0.300971	-0.0109937	16.5523	1.17906e-50	3.85837e-50	103.952
TURASHVILI_BREAST_LOBULAR_CARCINOMA_VS_LOBULAR_NORMAL_DN	0.435446	-0.0259511	16.5428	1.31197e-50	4.28961e-50	103.845
MUNSHI_MULTIPLE_MYELOMA_UP	-0.289544	0.000906238	-16.538	1.38536e-50	4.52566e-50	103.791
ZHENG_FOXP3_TARGETS_IN_T_LYMPHOCYTE_DN	-0.38645	0.00489835	-16.5281	1.54831e-50	5.05364e-50	103.68
LEE_TARGETS_OF_PTCH1_AND_SUFU_DN	-0.269344	0.00814466	-16.5265	1.57673e-50	5.14199e-50	103.662
SHIN_B_CELL_LYMPHOMA_CLUSTER_2	-0.288413	-0.0020324	-16.523	1.6406e-50	5.34569e-50	103.622
REACTOME_TP53_REGULATES_METABOLIC_GENES	0.272205	-0.0142647	16.4836	2.55529e-50	8.3118e-50	103.18
PID_AR_TF_PATHWAY	-0.301562	-0.00426697	-16.4795	2.6763e-50	8.69053e-50	103.134
BILBAN_B_CLL_LPL_UP	-0.273384	0.00762341	-16.4727	2.88888e-50	9.37282e-50	103.058
REACTOME_G2_M_DNA_DAMAGE_CHECKPOINT	0.476626	-0.0106815	16.4353	4.39755e-50	1.42554e-49	102.639
WILCOX_RESPONSE_TO_PROGESTERONE_UP	0.327024	-0.00429317	16.4048	6.20182e-50	2.00529e-49	102.296
REACTOME_REGULATION_OF_MRNA_STABILITY_BY_PROTEINS_THAT_BIND_AU_RICH_ELEMENTS	0.298669	-0.0156865	16.4007	6.48978e-50	2.09661e-49	102.251
SASAKI_ADULT_T_CELL_LEUKEMIA	0.273082	-0.00428146	16.3977	6.71043e-50	2.16606e-49	102.218
SCHAEFFER_PROSTATE_DEVELOPMENT_12HR_UP	-0.260937	0.000675268	-16.3781	8.36327e-50	2.69499e-49	101.998
LU_AGING_BRAIN_UP	-0.281875	0.000918466	-16.3669	9.48316e-50	3.05068e-49	101.873
REACTOME_APOPTOTIC_EXECUTION_PHASE	-0.306763	0.00529159	-16.3667	9.51127e-50	3.05714e-49	101.87
WAMUNYOKOLI_OVARIAN_CANCER_GRADES_1_2_UP	-0.374865	0.00730304	-16.3558	1.07428e-49	3.45005e-49	101.748
REACTOME_SUMOYLATION	0.374053	-0.00662141	16.3556	1.07715e-49	3.45636e-49	101.746
REACTOME_INTERCONVERSION_OF_NUCLEOTIDE_DI_AND_TRIPHOSPHATES	0.439966	-0.0182191	16.3493	1.15531e-49	3.70402e-49	101.676
MARIADASON_RESPONSE_TO_BUTYRATE_SULINDAC_6	0.371609	-0.0187743	16.336	1.34193e-49	4.29871e-49	101.527
REACTOME_GABA_B_RECEPTOR_ACTIVATION	-0.376025	0.000532524	-16.3246	1.52512e-49	4.88142e-49	101.399
YAO_TEMPORAL_RESPONSE_TO_PROGESTERONE_CLUSTER_0	-0.290947	0.00217645	-16.3199	1.60739e-49	5.14038e-49	101.347
REACTOME_HSP90_CHAPERONE_CYCLE_FOR_STEROID_HORMONE_RECEPTORS_SHR	-0.383956	0.00075103	-16.3134	1.72955e-49	5.52642e-49	101.274
BROWNE_HCMV_INFECTION_2HR_DN	0.270988	-0.00677018	16.3066	1.86577e-49	5.95665e-49	101.198
MARTINELLI_IMMATURE_NEUTROPHIL_DN	0.469066	-0.0202733	16.2461	3.67209e-49	1.1694e-48	100.523
WP_ENERGY_METABOLISM	-0.316827	0.00266485	-16.246	3.68004e-49	1.17095e-48	100.521
CHANGOLKAR_H2AFY_TARGETS_UP	-0.269577	-0.00549993	-16.2302	4.38787e-49	1.39384e-48	100.345
GARGALOVIC_RESPONSE_TO_OXIDIZED_PHOSPHOLIPIDS_BLACK_UP	0.325334	-0.00927386	16.2266	4.57032e-49	1.45058e-48	100.305
GOLDRATH_ANTIGEN_RESPONSE	0.283466	-0.00494514	16.2181	5.02333e-49	1.5917e-48	100.21
WEIGEL_OXIDATIVE_STRESS_BY_TBH_AND_H2O2	0.299787	0.00187234	16.1939	6.59028e-49	2.08647e-48	99.9398
PID_ATF2_PATHWAY	0.325111	-0.00585081	16.1863	7.17483e-49	2.26964e-48	99.8551
REACTOME_SIGNALING_BY_NTRKS	-0.326807	-0.000365167	-16.1695	8.65815e-49	2.73658e-48	99.6677
GAZDA_DIAMOND_BLACKFAN_ANEMIA_PROGENITOR_DN	0.346237	-0.0125241	16.0554	3.09257e-48	9.72608e-48	98.3984
WP_ARYL_HYDROCARBON_RECEPTOR_PATHWAY	-0.344222	0.0068503	-16.0475	3.3761e-48	1.0609e-47	98.311
PID_ERBB1_RECEPTOR_PROXIMAL_PATHWAY	-0.354348	0.00344738	-16.0414	3.61282e-48	1.13435e-47	98.2434
DING_LUNG_CANCER_EXPRESSION_BY_COPY_NUMBER	0.377341	-0.0098167	16.0275	4.21743e-48	1.32309e-47	98.0891
REACTOME_HS_GAG_BIOSYNTHESIS	0.386258	-0.00220462	15.9946	6.08684e-48	1.90641e-47	97.7233
FARMER_BREAST_CANCER_CLUSTER_4	0.561803	-0.0329291	15.98	7.15699e-48	2.23973e-47	97.5619
VANHARANTA_UTERINE_FIBROID_DN	-0.28749	-0.00433747	-15.9691	8.08268e-48	2.52734e-47	97.4406
PID_EPHA_FWDPATHWAY	-0.32382	0.00345323	-15.9162	1.45473e-47	4.53006e-47	96.8547
WP_SPHINGOLIPID_METABOLISM_INTEGRATED_PATHWAY	-0.336141	-0.00705936	-15.9091	1.57414e-47	4.88989e-47	96.7761
WP_SPHINGOLIPID_METABOLISM_GENERAL_OVERVIEW	-0.336141	-0.00705936	-15.9091	1.57414e-47	4.88989e-47	96.7761
GAL_LEUKEMIC_STEM_CELL_DN	0.271896	-0.00289661	15.9061	1.62791e-47	5.05279e-47	96.7426
BIOCARTA_P53_PATHWAY	0.352075	-0.0118293	15.8931	1.88118e-47	5.83412e-47	96.5984
REACTOME_BBSOME_MEDIATED_CARGO_TARGETING_TO_CILIUM	0.408002	-0.00738254	15.8815	2.13855e-47	6.6269e-47	96.4706
RICKMAN_METASTASIS_UP	0.250584	-0.0181108	15.8764	2.26347e-47	7.00825e-47	96.414
LEE_CALORIE_RESTRICTION_MUSCLE_DN	0.328597	-0.00519694	15.8674	2.50215e-47	7.72838e-47	96.3141
DEURIG_T_CELL_PROLYMPHOCYTIC_LEUKEMIA_DN	-0.305091	0.00112093	-15.8641	2.59518e-47	8.00918e-47	96.2777
THEILGAARD_NEUTROPHIL_AT_SKIN_WOUND_DN	-0.260095	0.00125662	-15.8632	2.6211e-47	8.08262e-47	96.2678
GHANDHI_DIRECT_IRRADIATION_UP	0.327077	-0.00620015	15.8578	2.7808e-47	8.56811e-47	96.2088
PARENT_MTOR_SIGNALING_DN	0.271567	-0.0059496	15.8529	2.93746e-47	9.04346e-47	96.1542
PIONTEK_PKD1_TARGETS_UP	-0.290013	-0.00024468	-15.8257	3.97203e-47	1.22088e-46	95.8534
YORDY_RECIPROCAL_REGULATION_BY_ETS1_AND_SP100_UP	0.296557	-0.00962549	15.8125	4.59725e-47	1.41076e-46	95.7076
WOTTON_RUNX_TARGETS_DN	-0.283908	0.000731273	-15.8079	4.83993e-47	1.48404e-46	95.6564
KAAB_FAILED_HEART_VENTRICLE_DN	0.337574	-0.00780595	15.7962	5.50812e-47	1.68756e-46	95.5274
HU_ANGIOGENESIS_DN	0.332352	-0.0113978	15.7938	5.6561e-47	1.7301e-46	95.501
WP_ASPIRIN_AND_MIRNAS	0.402271	-0.00697469	15.747	9.49841e-47	2.90072e-46	94.9843
WP_CHROMOSOMAL_AND_MICROSATELLITE_INSTABILITY_IN_COLORECTAL_CANCER	0.275653	-0.0137223	15.7461	9.58728e-47	2.92551e-46	94.975
WU_HBX_TARGETS_3_UP	0.356618	-0.00663856	15.6988	1.61828e-46	4.93413e-46	94.4531
FERRANDO_T_ALL_WITH_MLL_ENL_FUSION_DN	0.315699	0.00126039	15.6734	2.14035e-46	6.51023e-46	94.1744
HONRADO_BREAST_CANCER_BRCA1_VS_BRCA2	0.330574	-0.00163833	15.6462	2.89262e-46	8.77027e-46	93.8742
SCHLOSSER_SERUM_RESPONSE_UP	-0.2501	0.00620384	-15.6453	2.92042e-46	8.8475e-46	93.8646
TURASHVILI_BREAST_LOBULAR_CARCINOMA_VS_DUCTAL_NORMAL_UP	0.450828	-0.031443	15.6323	3.3722e-46	1.0208e-45	93.7213
EBAUER_TARGETS_OF_PAX3_FOXO1_FUSION_DN	-0.268911	0.000218483	-15.6089	4.36457e-46	1.32015e-45	93.4641
BEGUM_TARGETS_OF_PAX3_FOXO1_FUSION_UP	-0.333842	0.00333757	-15.6059	4.51137e-46	1.36347e-45	93.4312
SCHEIDEREIT_IKK_INTERACTING_PROTEINS	-0.306669	0.00163674	-15.602	4.7101e-46	1.4224e-45	93.3882
SEITZ_NEOPLASTIC_TRANSFORMATION_BY_8P_DELETION_DN	0.306757	-0.018591	15.6006	4.78154e-46	1.44282e-45	93.3732
KEGG_ADIPOCYTOKINE_SIGNALING_PATHWAY	-0.264158	-0.00670668	-15.5921	5.24774e-46	1.58224e-45	93.2804
ZHU_CMV_8_HR_UP	0.409882	-0.0127217	15.5861	5.60747e-46	1.68936e-45	93.2144
REACTOME_TRANSCRIPTIONAL_REGULATION_BY_RUNX3	0.254832	-0.0105772	15.5849	5.68326e-46	1.71084e-45	93.201
WP_TCELL_RECEPTOR_AND_COSTIMULATORY_SIGNALING	-0.450554	0.0123703	-15.5786	6.08968e-46	1.83028e-45	93.1321
REACTOME_REGULATION_OF_CHOLESTEROL_BIOSYNTHESIS_BY_SREBP_SREBF	0.439821	-0.0172401	15.5754	6.30856e-46	1.89456e-45	93.0969
RODRIGUES_NTN1_AND_DCC_TARGETS	-0.290986	0.00101359	-15.5712	6.60625e-46	1.9824e-45	93.051
HINATA_NFKB_TARGETS_FIBROBLAST_UP	0.359441	-0.0146446	15.5618	7.32943e-46	2.19594e-45	92.9474
WP_HAIR_FOLLICLE_DEVELOPMENT_ORGANOGENESIS_PART_2_OF_3	0.323441	-0.0167645	15.5113	1.27721e-45	3.82358e-45	92.3939
SILIGAN_BOUND_BY_EWS_FLT1_FUSION	-0.290641	0.00370527	-15.511	1.2821e-45	3.83518e-45	92.3901
REACTOME_COLLAGEN_FORMATION	0.391097	-0.0159282	15.5045	1.37739e-45	4.11698e-45	92.3186
ROYLANCE_BREAST_CANCER_16Q_COPY_NUMBER_UP	0.305794	-0.0023104	15.48	1.80232e-45	5.38285e-45	92.0506
KEGG_CHRONIC_MYELOID_LEUKEMIA	0.260073	-0.0133293	15.4764	1.87604e-45	5.59862e-45	92.0106
ZHOU_TNF_SIGNALING_30MIN	0.326754	-0.00842225	15.4683	2.05028e-45	6.11379e-45	91.9221
LIANG_SILENCED_BY_METHYLATION_2	0.359131	-0.00634561	15.4673	2.07239e-45	6.17489e-45	91.9114
PID_P53_REGULATION_PATHWAY	0.354186	-0.00782255	15.4607	2.22805e-45	6.63347e-45	91.8392
MIKKELSEN_MEF_ICP_WITH_H3K4ME3_AND_H3K27ME3	-0.31232	0.0100011	-15.4525	2.43753e-45	7.25147e-45	91.7497
BILBAN_B_CLL_LPL_DN	-0.315427	-0.000646788	-15.4493	2.52569e-45	7.50785e-45	91.7143
REACTOME_SULFUR_AMINO_ACID_METABOLISM	-0.38576	0.00844002	-15.4348	2.96183e-45	8.79743e-45	91.5555
BERENJENO_TRANSFORMED_BY_RHOA_FOREVER_DN	0.366019	-0.010085	15.4239	3.33837e-45	9.90809e-45	91.4362
WEST_ADRENOCORTICAL_TUMOR_DN	-0.298034	0.00361749	-15.4083	3.95906e-45	1.17411e-44	91.2662
PID_SYNDECAN_1_PATHWAY	0.386084	-0.00751437	15.4025	4.21916e-45	1.25027e-44	91.2028
WP_GLYCEROPHOSPHOLIPID_BIOSYNTHETIC_PATHWAY	-0.328149	0.00573113	-15.389	4.89129e-45	1.44831e-44	91.0555
KIM_LIVER_CANCER_POOR_SURVIVAL_DN	-0.274657	0.010276	-15.3842	5.15825e-45	1.52617e-44	91.0025
REACTOME_MET_ACTIVATES_PTK2_SIGNALING	0.414714	-0.0212901	15.3791	5.45571e-45	1.61292e-44	90.9467
REACTOME_RHOB_GTPASE_CYCLE	0.287999	-0.0117702	15.3456	7.86743e-45	2.31869e-44	90.5818
LANDIS_BREAST_CANCER_PROGRESSION_UP	-0.338536	0.00806493	-15.3415	8.22872e-45	2.42329e-44	90.5371
REACTOME_SYNTHESIS_OF_PC	-0.364243	0.00275564	-15.314	1.11194e-44	3.27205e-44	90.237
SCHAEFFER_SOX9_TARGETS_IN_PROSTATE_DEVELOPMENT_UP	-0.320934	0.00539629	-15.2966	1.34518e-44	3.9553e-44	90.0472
WP_PROSTAGLANDIN_SYNTHESIS_AND_REGULATION	-0.262481	0.00698033	-15.2761	1.68306e-44	4.93733e-44	89.8239
WP_TRYPTOPHAN_METABOLISM	-0.28691	0.00906124	-15.2422	2.43775e-44	7.13468e-44	89.4547
XIE_ST_HSC_S1PR3_OE_DN	-0.305779	0.01238	-15.2287	2.82371e-44	8.25159e-44	89.3082
CHIANG_LIVER_CANCER_SUBCLASS_POLYSOMY7_UP	-0.316595	0.00686549	-15.215	3.28143e-44	9.58176e-44	89.1585
BLANCO_MELO_COVID19_SARS_COV_2_INFECTION_CALU3_CELLS_DN	-0.337071	0.0232886	-15.2129	3.3562e-44	9.79256e-44	89.136
WP_METABOLISM_OF_SPINGOLIPIDS_IN_ER_AND_GOLGI_APPARATUS	-0.388679	-0.0169201	-15.2122	3.38068e-44	9.84887e-44	89.1288
LI_LUNG_CANCER	0.325656	0.00177722	15.2109	3.43112e-44	9.98813e-44	89.114
CHANDRAN_METASTASIS_DN	-0.270341	0.00448169	-15.1699	5.36157e-44	1.55719e-43	88.6692
WP_BRAINDERIVED_NEUROTROPHIC_FACTOR_BDNF_SIGNALING_PATHWAY	-0.25688	-0.00192134	-15.1556	6.27059e-44	1.81981e-43	88.5131
REACTOME_ASSEMBLY_OF_COLLAGEN_FIBRILS_AND_OTHER_MULTIMERIC_STRUCTURES	0.403838	-0.0145502	15.1539	6.38645e-44	1.85202e-43	88.4949
REACTOME_PROTEIN_LOCALIZATION	-0.306813	0.00458348	-15.1348	7.85796e-44	2.27701e-43	88.2883
POMEROY_MEDULLOBLASTOMA_DESMOPLASIC_VS_CLASSIC_UP	0.258014	-0.000851284	15.1236	8.87881e-44	2.5689e-43	88.1665
GRUETZMANN_PANCREATIC_CANCER_UP	0.282644	-0.0157308	15.0877	1.31208e-43	3.79333e-43	87.7774
BOYAULT_LIVER_CANCER_SUBCLASS_G2	0.297338	-0.0132898	15.0872	1.31897e-43	3.81036e-43	87.7721
GARGALOVIC_RESPONSE_TO_OXIDIZED_PHOSPHOLIPIDS_TURQUOISE_UP	-0.266176	-0.00616859	-15.0761	1.48895e-43	4.29813e-43	87.6513
BIOCARTA_FAS_PATHWAY	0.303894	-0.00303301	15.0757	1.49565e-43	4.31093e-43	87.6469
BYSTROEM_CORRELATED_WITH_IL5_DN	-0.300082	-0.000542478	-15.0665	1.65265e-43	4.75982e-43	87.5474
BIOCARTA_ATM_PATHWAY	0.382672	-0.0190586	15.0618	1.73914e-43	5.00514e-43	87.4966
LY_AGING_MIDDLE_UP	0.429276	-0.0191711	15.0539	1.89515e-43	5.44999e-43	87.411
WEIGEL_OXIDATIVE_STRESS_RESPONSE	0.268416	-0.00683956	15.0246	2.6028e-43	7.47371e-43	87.0948
RORIE_TARGETS_OF_EWSR1_FLI1_FUSION_UP	0.300069	-0.00947514	15.0046	3.23549e-43	9.2834e-43	86.8779
WU_HBX_TARGETS_1_UP	0.387589	-0.015669	14.998	3.47417e-43	9.95316e-43	86.807
WANG_TNF_TARGETS	0.404957	-0.0119422	14.9974	3.49697e-43	1.00109e-42	86.8005
BOYLAN_MULTIPLE_MYELOMA_PCA1_UP	-0.273236	0.00900112	-14.9829	4.09058e-43	1.17015e-42	86.6443
LEE_AGING_NEOCORTEX_DN	-0.261364	0.0120689	-14.9775	4.34079e-43	1.24079e-42	86.5851
CHEN_HOXA5_TARGETS_9HR_DN	0.275047	-0.00948837	14.9654	4.94728e-43	1.41202e-42	86.4548
WP_TRANSSULFURATION_AND_ONE_CARBON_METABOLISM	0.363264	-0.0121543	14.95	5.84596e-43	1.66476e-42	86.2885
VETTER_TARGETS_OF_PRKCA_AND_ETS1_UP	0.394344	-0.0280633	14.9407	6.46775e-43	1.83907e-42	86.1878
ROY_WOUND_BLOOD_VESSEL_UP	0.398931	-0.0237535	14.9205	8.04593e-43	2.2861e-42	85.9702
HUANG_GATA2_TARGETS_UP	-0.280618	0.00973038	-14.9094	9.07024e-43	2.57329e-42	85.8508
REACTOME_MET_PROMOTES_CELL_MOTILITY	0.37568	-0.0171504	14.9022	9.80073e-43	2.77846e-42	85.7736
LASTOWSKA_COAMPLIFIED_WITH_MYCN	0.301347	-0.0182208	14.8991	1.01365e-42	2.8715e-42	85.74
KEGG_GLYCOSPHINGOLIPID_BIOSYNTHESIS_LACTO_AND_NEOLACTO_SERIES	-0.390132	0.00455356	-14.8929	1.0837e-42	3.06766e-42	85.6735
GENTILE_UV_RESPONSE_CLUSTER_D6	-0.345777	0.00621107	-14.8886	1.13567e-42	3.21238e-42	85.6268
DORN_ADENOVIRUS_INFECTION_12HR_DN	0.269402	-0.00942409	14.846	1.80011e-42	5.07292e-42	85.1678
CROMER_METASTASIS_UP	0.299507	-0.00811079	14.8364	1.99515e-42	5.61839e-42	85.0653
WP_METABOLIC_PATHWAY_OF_LDL_HDL_AND_TG_INCLUDING_DISEASES	0.322311	-0.00301221	14.813	2.57007e-42	7.21596e-42	84.813
MA_MYELOID_DIFFERENTIATION_DN	-0.345637	0.000383839	-14.8078	2.71775e-42	7.62497e-42	84.7574
MORI_MATURE_B_LYMPHOCYTE_UP	-0.348908	0.00431366	-14.8031	2.85886e-42	8.01495e-42	84.7069
REACTOME_COLLAGEN_BIOSYNTHESIS_AND_MODIFYING_ENZYMES	0.40686	-0.0151389	14.7897	3.30098e-42	9.24762e-42	84.5636
HOUSTIS_ROS	-0.277647	0.00560934	-14.7876	3.37849e-42	9.4508e-42	84.5405
BIOCARTA_EICOSANOID_PATHWAY	-0.32916	0.00689953	-14.7862	3.42925e-42	9.58573e-42	84.5257
VARELA_ZMPSTE24_TARGETS_DN	-0.281343	0.00651442	-14.7545	4.82256e-42	1.34606e-41	84.1859
HOFFMANN_IMMATURE_TO_MATURE_B_LYMPHOCYTE_UP	-0.285867	0.00892196	-14.7247	6.65189e-42	1.85393e-41	83.8655
BIOCARTA_ALK_PATHWAY	-0.345747	-0.0139076	-14.6592	1.34441e-41	3.73875e-41	83.1645
RODRIGUES_THYROID_CARCINOMA_DN	0.266533	-0.0160475	14.6576	1.36716e-41	3.79922e-41	83.1478
BRACHAT_RESPONSE_TO_CAMPTOTHECIN_DN	0.269078	-0.0129671	14.6408	1.63776e-41	4.54455e-41	82.9678
CHARAFE_BREAST_CANCER_LUMINAL_VS_MESENCHYMAL_UP	-0.288578	0.0140691	-14.6349	1.74361e-41	4.82768e-41	82.9055
WANG_NEOPLASTIC_TRANSFORMATION_BY_CCND1_MYC	0.323543	-0.00436726	14.6019	2.4838e-41	6.86709e-41	82.5529
KEGG_FC_GAMMA_R_MEDIATED_PHAGOCYTOSIS	-0.309508	0.00154683	-14.5846	2.98994e-41	8.26042e-41	82.3682
JEON_SMAD6_TARGETS_DN	0.359691	-0.00838654	14.5761	3.27455e-41	9.04014e-41	82.2776
MAINA_VHL_TARGETS_DN	0.320048	-0.0106671	14.5552	4.09612e-41	1.13001e-40	82.0546
WANG_RECURRENT_LIVER_CANCER_DN	-0.316391	0.000782703	-14.5479	4.43057e-41	1.22138e-40	81.9764
TURASHVILI_BREAST_DUCTAL_CARCINOMA_VS_LOBULAR_NORMAL_DN	-0.313498	0.00363865	-14.547	4.47348e-41	1.23232e-40	81.9668
REACTOME_RHOC_GTPASE_CYCLE	0.274456	-0.0104542	14.5382	4.91366e-41	1.35189e-40	81.8733
TOMIDA_METASTASIS_UP	0.356045	-0.00758268	14.4843	8.74296e-41	2.39973e-40	81.2993
WP_B_CELL_RECEPTOR_SIGNALING_PATHWAY	-0.308976	-0.00129978	-14.481	9.05429e-41	2.48339e-40	81.2644
ALONSO_METASTASIS_NEURAL_UP	-0.362339	0.00545959	-14.4329	1.51319e-40	4.14436e-40	80.7528
SHEDDEN_LUNG_CANCER_GOOD_SURVIVAL_A5	-0.355074	-0.00199484	-14.422	1.69799e-40	4.64713e-40	80.638
STARK_HYPPOCAMPUS_22Q11_DELETION_UP	-0.284412	-0.00357031	-14.4165	1.80061e-40	4.92442e-40	80.5796
WP_GLYCOGEN_SYNTHESIS_AND_DEGRADATION	-0.329904	0.00488049	-14.4077	1.97813e-40	5.40216e-40	80.4859
BERTUCCI_MEDULLARY_VS_DUCTAL_BREAST_CANCER_UP	0.267549	-0.010587	14.4016	2.11211e-40	5.7639e-40	80.4206
WP_SPHINGOLIPID_PATHWAY	-0.34331	-0.00873929	-14.3945	2.27594e-40	6.20652e-40	80.3462
KEGG_VASCULAR_SMOOTH_MUSCLE_CONTRACTION	-0.325273	0.00270571	-14.3375	4.17644e-40	1.13403e-39	79.7415
HUMMERICH_MALIGNANT_SKIN_TUMOR_UP	0.361267	0.00146493	14.3074	5.74663e-40	1.55816e-39	79.4236
REACTOME_INTERLEUKIN_1_SIGNALING	0.311632	-0.0139883	14.2912	6.82494e-40	1.8479e-39	79.2523
ELVIDGE_HYPOXIA_BY_DMOG_DN	0.253317	-0.00667424	14.2863	7.18721e-40	1.94459e-39	79.2008
WP_LTF_DANGER_SIGNAL_RESPONSE_PATHWAY	0.433184	-0.00930803	14.2822	7.51197e-40	2.03101e-39	79.1568
LOPEZ_MESOTHELIOMA_SURVIVAL_OVERALL_DN	0.305758	-0.01446	14.2363	1.22206e-39	3.29938e-39	78.6721
FARMER_BREAST_CANCER_CLUSTER_6	-0.359676	-0.00172222	-14.231	1.29172e-39	3.48499e-39	78.6169
KEGG_B_CELL_RECEPTOR_SIGNALING_PATHWAY	-0.309518	-9.71408e-05	-14.216	1.51498e-39	4.08151e-39	78.4581
CAFFAREL_RESPONSE_TO_THC_UP	0.264581	-0.0173773	14.1997	1.80015e-39	4.84292e-39	78.2863
PID_BCR_5PATHWAY	-0.36745	-0.006154	-14.1908	1.97601e-39	5.31227e-39	78.1935
ZHANG_ANTIVIRAL_RESPONSE_TO_RIBAVIRIN_UP	0.329281	-0.0130092	14.1766	2.29674e-39	6.17016e-39	78.0436
HAHTOLA_MYCOSIS_FUNGOIDES_DN	-0.404837	0.0275357	-14.1729	2.38903e-39	6.41354e-39	78.0044
REACTOME_ANTIGEN_ACTIVATES_B_CELL_RECEPTOR_BCR_LEADING_TO_GENERATION_OF_SECOND_MESSENGERS	-0.408387	0.00858628	-14.1686	2.49999e-39	6.70668e-39	77.9592
WP_MIRNA_REGULATION_OF_PROSTATE_CANCER_SIGNALING_PATHWAYS	-0.336671	0.00859364	-14.1672	2.53738e-39	6.80218e-39	77.9444
MORI_LARGE_PRE_BII_LYMPHOCYTE_DN	-0.395341	0.00357495	-14.1394	3.4023e-39	9.11442e-39	77.6523
REACTOME_GAB1_SIGNALOSOME	-0.367207	0.00559403	-14.1109	4.59889e-39	1.22939e-38	77.3521
RORIE_TARGETS_OF_EWSR1_FLI1_FUSION_DN	-0.287448	0.00035039	-14.1077	4.75333e-39	1.26978e-38	77.3192
BLANCO_MELO_COVID19_BRONCHIAL_EPITHELIAL_CELLS_SARS_COV_2_INFECTION_UP	0.311596	-0.00369511	14.0806	6.32577e-39	1.68865e-38	77.0346
REACTOME_THE_ROLE_OF_GTSE1_IN_G2_M_PROGRESSION_AFTER_G2_CHECKPOINT	0.339841	-0.00137809	14.0704	7.04124e-39	1.87832e-38	76.9279
ANASTASSIOU_MULTICANCER_INVASIVENESS_SIGNATURE	0.47886	-0.0379511	14.0478	8.93489e-39	2.38013e-38	76.6907
BLANCO_MELO_MERS_COV_INFECTION_MCR5_CELLS_DN	-0.288263	0.010171	-14.045	9.20289e-39	2.4498e-38	76.6612
REACTOME_HEPARAN_SULFATE_HEPARIN_HS_GAG_METABOLISM	0.309007	-0.00603545	14.0348	1.02504e-38	2.72673e-38	76.5539
GHO_ATF5_TARGETS_DN	0.298432	-0.00505969	14.0009	1.46374e-38	3.88555e-38	76.1991
LEE_DIFFERENTIATING_T_LYMPHOCYTE	-0.343367	-0.0019181	-13.9875	1.68431e-38	4.46482e-38	76.0593
REACTOME_DEPOSITION_OF_NEW_CENPA_CONTAINING_NUCLEOSOMES_AT_THE_CENTROMERE	0.440707	-0.0126097	13.9704	2.01484e-38	5.33356e-38	75.8809
SHIN_B_CELL_LYMPHOMA_CLUSTER_3	-0.32636	0.00646045	-13.9679	2.07006e-38	5.47593e-38	75.8539
STAEGE_EWING_FAMILY_TUMOR	0.266612	-0.00470592	13.9367	2.87167e-38	7.58584e-38	75.528
MARZEC_IL2_SIGNALING_DN	-0.290687	0.000622928	-13.9306	3.05922e-38	8.07005e-38	75.465
HOFMANN_MYELODYSPLASTIC_SYNDROM_RISK_UP	0.280368	-0.00363635	13.9101	3.7942e-38	9.995e-38	75.2506
ZHONG_SECRETOME_OF_LUNG_CANCER_AND_ENDOTHELIUM	0.268471	-0.000687421	13.8969	4.35348e-38	1.14445e-37	75.1137
GARGALOVIC_RESPONSE_TO_OXIDIZED_PHOSPHOLIPIDS_MAGENTA_UP	-0.362203	-0.0229214	-13.876	5.41778e-38	1.42325e-37	74.8959
PID_HIV_NEF_PATHWAY	-0.343052	0.0101803	-13.8723	5.63732e-38	1.47887e-37	74.8563
BURTON_ADIPOGENESIS_7	0.280701	-0.0232977	13.8717	5.66826e-38	1.48596e-37	74.8509
MARCHINI_TRABECTEDIN_RESISTANCE_DN	0.388015	-0.0103798	13.8716	5.67786e-38	1.48745e-37	74.8492
MIKKELSEN_IPS_HCP_WITH_H3_UNMETHYLATED	0.280029	0.00534134	13.8638	6.15938e-38	1.61248e-37	74.7681
REACTOME_GLUTATHIONE_CONJUGATION	-0.332907	0.00218913	-13.8503	7.09147e-38	1.85394e-37	74.6278
WIKMAN_ASBESTOS_LUNG_CANCER_DN	-0.448796	0.0130343	-13.78	1.47727e-37	3.84881e-37	73.897
PID_IL4_2PATHWAY	0.260978	-0.00975995	13.7763	1.53541e-37	3.99754e-37	73.8586
RUAN_RESPONSE_TO_TNF_TROGLITAZONE_UP	-0.350711	0.00229183	-13.7493	2.03379e-37	5.28063e-37	73.5787
REACTOME_BASIGIN_INTERACTIONS	0.288359	-0.0136188	13.7401	2.23933e-37	5.81031e-37	73.4828
VANDESLUIS_COMMD1_TARGETS_GROUP_2_UP	0.312302	-0.0173157	13.7351	2.35874e-37	6.11597e-37	73.4311
WP_INTEGRINMEDIATED_CELL_ADHESION	-0.260001	0.00765774	-13.7184	2.80686e-37	7.26796e-37	73.2579
TONKS_TARGETS_OF_RUNX1_RUNX1T1_FUSION_MONOCYTE_DN	-0.344977	0.00811218	-13.7145	2.9206e-37	7.55731e-37	73.2184
REACTOME_SCAVENGING_OF_HEME_FROM_PLASMA	-0.468937	0.0163729	-13.704	3.25974e-37	8.41767e-37	73.109
PACHER_TARGETS_OF_IGF1_AND_IGF2_UP	0.256338	-0.0144376	13.6471	5.88713e-37	1.51509e-36	72.5205
PID_LYSOPHOSPHOLIPID_PATHWAY	-0.276863	-0.00240781	-13.6392	6.38481e-37	1.63983e-36	72.4397
PASQUALUCCI_LYMPHOMA_BY_GC_STAGE_DN	-0.261068	-0.00208359	-13.6107	8.58154e-37	2.19808e-36	72.1453
NAKAJIMA_MAST_CELL	-0.30762	2.46599e-06	-13.5773	1.21344e-36	3.10183e-36	71.8004
CROONQUIST_NRAS_VS_STROMAL_STIMULATION_UP	-0.283645	0.00232373	-13.564	1.39185e-36	3.55549e-36	71.6638
WANG_RESPONSE_TO_BEXAROTENE_UP	0.259611	-0.0024887	13.5562	1.50816e-36	3.84742e-36	71.5839
MOREIRA_RESPONSE_TO_TSA_UP	0.332237	-0.0137119	13.5325	1.92715e-36	4.90972e-36	71.3398
WP_NOCGMPPKG_MEDIATED_NEUROPROTECTION	-0.261388	0.0015256	-13.5251	2.08055e-36	5.29697e-36	71.2636
POMEROY_MEDULLOBLASTOMA_PROGNOSIS_UP	-0.287195	0.00670756	-13.5215	2.16044e-36	5.49668e-36	71.2261
HOLLERN_EMT_BREAST_TUMOR_DN	-0.320016	0.0153397	-13.485	3.14894e-36	7.99022e-36	70.851
KOINUMA_COLON_CANCER_MSI_UP	0.360813	-0.0287062	13.4422	4.89201e-36	1.23966e-35	70.4125
NABA_COLLAGENS	0.403395	-0.013625	13.4057	7.12068e-36	1.80201e-35	70.0388
REACTOME_COLLAGEN_CHAIN_TRIMERIZATION	0.403395	-0.013625	13.4057	7.12068e-36	1.80201e-35	70.0388
MEBARKI_HCC_PROGENITOR_WNT_UP_CTNNB1_INDEPENDENT	0.415067	-0.0256171	13.4054	7.14646e-36	1.80733e-35	70.0352
REACTOME_SIGNALING_BY_ERBB2	-0.288673	0.00524454	-13.4007	7.49375e-36	1.89389e-35	69.9879
WP_INTRACELLULAR_TRAFFICKING_PROTEINS_INVOLVED_IN_CMT_NEUROPATHY	-0.296124	0.00598868	-13.3789	9.37542e-36	2.3663e-35	69.7649
WP_SARSCOV2_INNATE_IMMUNITY_EVASION_AND_CELLSPECIFIC_IMMUNE_RESPONSE	0.288873	0.00179459	13.3672	1.05788e-35	2.66647e-35	69.6447
MIKKELSEN_IPS_ICP_WITH_H3K27ME3	-0.25252	0.000215904	-13.3412	1.38142e-35	3.47738e-35	69.3791
NIKOLSKY_BREAST_CANCER_12Q13_Q21_AMPLICON	0.277506	-0.0102139	13.2887	2.36465e-35	5.94452e-35	68.8441
GHANDHI_BYSTANDER_IRRADIATION_UP	0.28956	-0.0118305	13.2747	2.72848e-35	6.85007e-35	68.7016
REACTOME_INTERLEUKIN_7_SIGNALING	-0.413035	-0.0131444	-13.267	2.95193e-35	7.40617e-35	68.6233
REACTOME_FLT3_SIGNALING	-0.355123	0.00772636	-13.2542	3.36447e-35	8.43563e-35	68.4931
WP_MYOMETRIAL_RELAXATION_AND_CONTRACTION_PATHWAYS	-0.28112	0.00484123	-13.2512	3.46936e-35	8.68713e-35	68.4625
OLSSON_E2F3_TARGETS_UP	-0.263957	-0.00429687	-13.2449	3.69953e-35	9.25125e-35	68.3986
TIAN_TNF_SIGNALING_VIA_NFKB	0.424817	-0.0254355	13.2202	4.76454e-35	1.18754e-34	68.1468
WP_PARKINSONS_DISEASE_PATHWAY	0.31122	-0.00353837	13.2201	4.7685e-35	1.18775e-34	68.146
DE_YY1_TARGETS_UP	-0.293692	0.00465207	-13.2162	4.96047e-35	1.23475e-34	68.1067
GINESTIER_BREAST_CANCER_ZNF217_AMPLIFIED_DN	0.26454	-0.00123355	13.191	6.41368e-35	1.59439e-34	67.851
NIKOLSKY_BREAST_CANCER_20Q11_AMPLICON	0.403344	-0.0181673	13.1906	6.44048e-35	1.6e-34	67.8468
RADAEVA_RESPONSE_TO_IFNA1_UP	0.380169	-0.0173838	13.1882	6.5986e-35	1.63821e-34	67.8227
PYEON_CANCER_HEAD_AND_NECK_VS_CERVICAL_UP	0.270446	-0.00822703	13.1795	7.215e-35	1.79007e-34	67.7338
CROONQUIST_NRAS_SIGNALING_UP	-0.327522	0.0032048	-13.1532	9.4283e-35	2.33615e-34	67.4675
ZHENG_GLIOBLASTOMA_PLASTICITY_DN	-0.280052	0.00474218	-13.1518	9.56313e-35	2.36801e-34	67.4534
AMIT_EGF_RESPONSE_60_MCF10A	0.31823	-0.0130205	13.124	1.26978e-34	3.13808e-34	67.1712
WP_WNTBETACATENIN_SIGNALING_PATHWAY_IN_LEUKEMIA	0.272429	-0.00230665	13.1201	1.31993e-34	3.25989e-34	67.1327
YAO_TEMPORAL_RESPONSE_TO_PROGESTERONE_CLUSTER_16	0.312692	-0.0149211	13.1042	1.55219e-34	3.82853e-34	66.9714
CERIBELLI_PROMOTERS_INACTIVE_AND_BOUND_BY_NFY	-0.273402	0.029878	-13.092	1.75639e-34	4.32378e-34	66.8484
VERRECCHIA_DELAYED_RESPONSE_TO_TGFB1	0.303869	-0.0129825	13.0895	1.80138e-34	4.43165e-34	66.8232
REACTOME_SYNDECAN_INTERACTIONS	0.422032	-0.0263044	13.0811	1.96276e-34	4.82554e-34	66.7378
REACTOME_EPHA_MEDIATED_GROWTH_CONE_COLLAPSE	-0.264528	0.00364169	-13.0681	2.24002e-34	5.50364e-34	66.6063
LINDSTEDT_DENDRITIC_CELL_MATURATION_A	0.324482	-0.00825287	13.0598	2.43521e-34	5.97546e-34	66.5232
WP_SIGNAL_TRANSDUCTION_THROUGH_IL1R	0.333063	-0.0183252	13.0259	3.43486e-34	8.41208e-34	66.1809
BIOCARTA_IL1R_PATHWAY	0.333063	-0.0183252	13.0259	3.43486e-34	8.41208e-34	66.1809
GARGALOVIC_RESPONSE_TO_OXIDIZED_PHOSPHOLIPIDS_PINK_DN	-0.312955	0.00336375	-13.0033	4.31748e-34	1.056e-33	65.9533
SEKI_INFLAMMATORY_RESPONSE_LPS_UP	0.306061	-0.0149656	12.989	4.98831e-34	1.21851e-33	65.8096
WP_COPPER_HOMEOSTASIS	-0.272914	0.00526247	-12.9764	5.66959e-34	1.38315e-33	65.6822
REACTOME_RAB_GEFS_EXCHANGE_GTP_FOR_GDP_ON_RABS	-0.259447	9.98332e-05	-12.9569	6.90111e-34	1.67927e-33	65.4866
XU_CREBBP_TARGETS_DN	-0.342295	0.0113647	-12.9297	9.08478e-34	2.20561e-33	65.213
PID_INTEGRIN3_PATHWAY	0.388577	-0.0207413	12.9296	9.0874e-34	2.20561e-33	65.2128
MALIK_REPRESSED_BY_ESTROGEN	-0.287667	-0.00280724	-12.9112	1.09418e-33	2.65062e-33	65.028
KORKOLA_CORRELATED_WITH_POU5F1	0.29154	-0.00616499	12.8837	1.44433e-33	3.48992e-33	64.7517
SIG_INSULIN_RECEPTOR_PATHWAY_IN_CARDIAC_MYOCYTES	-0.26376	0.00160465	-12.8479	2.0693e-33	4.99368e-33	64.394
CHESLER_BRAIN_HIGHEST_EXPRESSION	0.265547	-0.00331701	12.7195	7.49433e-33	1.79826e-32	63.1136
WP_ARRHYTHMOGENIC_RIGHT_VENTRICULAR_CARDIOMYOPATHY	-0.263858	0.000887959	-12.718	7.61393e-33	1.8258e-32	63.0978
VERNOCHET_ADIPOGENESIS	-0.261287	0.013082	-12.6976	9.33143e-33	2.23483e-32	62.8954
SIG_BCR_SIGNALING_PATHWAY	-0.327697	0.00195668	-12.6869	1.03887e-32	2.48647e-32	62.7887
TARTE_PLASMA_CELL_VS_B_LYMPHOCYTE_DN	-0.33725	-0.000258078	-12.666	1.27863e-32	3.05264e-32	62.5821
DER_IFN_BETA_RESPONSE_UP	0.312458	-0.0161543	12.632	1.79505e-32	4.28285e-32	62.2446
TERAMOTO_OPN_TARGETS_CLUSTER_7	0.291272	-0.0145949	12.6175	2.07341e-32	4.94078e-32	62.1012
BLANCO_MELO_INFLUENZA_A_INFECTION_A594_CELLS_UP	0.260751	-0.0124308	12.6	2.46937e-32	5.87694e-32	61.9273
REACTOME_ACTIVATION_OF_GENE_EXPRESSION_BY_SREBF_SREBP	0.380147	-0.0224241	12.5531	3.93457e-32	9.34061e-32	61.464
DEMAGALHAES_AGING_UP	-0.315064	0.0114785	-12.5262	5.13774e-32	1.21893e-31	61.1986
KOBAYASHI_EGFR_SIGNALING_6HR_DN	0.353726	-0.0128313	12.5254	5.1796e-32	1.22809e-31	61.1905
PLASARI_NFIC_TARGETS_BASAL_DN	-0.272667	0.0159579	-12.5023	6.51215e-32	1.54115e-31	60.9628
MOOTHA_GLYCOLYSIS	0.29645	-0.00960791	12.478	8.2796e-32	1.957e-31	60.7239
REACTOME_SYNTHESIS_OF_BILE_ACIDS_AND_BILE_SALTS	-0.272208	0.00371162	-12.4541	1.04817e-31	2.47288e-31	60.4894
REACTOME_CHROMATIN_MODIFYING_ENZYMES	0.291833	-0.0100373	12.4463	1.13214e-31	2.66932e-31	60.4127
LI_ADIPOGENESIS_BY_ACTIVATED_PPARG	-0.266585	-0.000331264	-12.4313	1.31331e-31	3.09454e-31	60.2651
MEBARKI_HCC_PROGENITOR_WNT_UP_BLOCKED_BY_FZD8CRD	0.251501	-0.0101199	12.4261	1.38189e-31	3.25412e-31	60.2144
REACTOME_SYNTHESIS_OF_VERY_LONG_CHAIN_FATTY_ACYL_COAS	0.267428	-0.0156342	12.4193	1.47783e-31	3.47358e-31	60.1477
SU_PLACENTA	0.302329	-0.00842763	12.4148	1.54615e-31	3.62968e-31	60.1027
JI_CARCINOGENESIS_BY_KRAS_AND_STK11_DN	0.394747	-0.0223743	12.4113	1.5994e-31	3.75237e-31	60.0691
LEE_LIVER_CANCER_HEPATOBLAST	0.324359	-0.017558	12.4088	1.63949e-31	3.84403e-31	60.0444
HOFMANN_MYELODYSPLASTIC_SYNDROM_LOW_RISK_DN	0.25903	-0.00113483	12.4032	1.73217e-31	4.05884e-31	59.9897
BIOCARTA_TCR_PATHWAY	-0.349916	-0.000106817	-12.3688	2.43266e-31	5.6862e-31	59.652
FAELT_B_CLL_WITH_VH3_21_DN	-0.2661	0.00260093	-12.3614	2.61612e-31	6.11126e-31	59.5797
IGLESIAS_E2F_TARGETS_DN	-0.298463	0.0153959	-12.3591	2.67499e-31	6.24494e-31	59.5575
XU_HGF_TARGETS_INDUCED_BY_AKT1_48HR_DN	0.313111	-0.00697907	12.3303	3.54972e-31	8.27178e-31	59.2762
ROVERSI_GLIOMA_COPY_NUMBER_DN	-0.258395	0.0138484	-12.3178	4.01487e-31	9.34424e-31	59.1537
HERNANDEZ_ABERRANT_MITOSIS_BY_DOCETACEL_4NM_UP	-0.307021	0.0146987	-12.3105	4.31191e-31	1.00233e-30	59.0827
WP_PATHWAYS_AFFECTED_IN_ADENOID_CYSTIC_CARCINOMA	0.264434	-0.00573093	12.2584	7.19027e-31	1.66226e-30	58.5742
REACTOME_ANTI_INFLAMMATORY_RESPONSE_FAVOURING_LEISHMANIA_PARASITE_INFECTION	-0.251615	0.0101609	-12.2491	7.87231e-31	1.81772e-30	58.4841
DUNNE_TARGETS_OF_AML1_MTG8_FUSION_DN	-0.2614	0.00109707	-12.2409	8.53394e-31	1.96809e-30	58.4039
VERRECCHIA_EARLY_RESPONSE_TO_TGFB1	0.31575	-0.0132919	12.2336	9.1617e-31	2.11031e-30	58.3333
RODRIGUES_NTN1_TARGETS_UP	-0.258236	0.000858126	-12.2318	9.32082e-31	2.14565e-30	58.3162
PID_INTEGRIN_A9B1_PATHWAY	0.342433	-0.0167193	12.2252	9.94224e-31	2.28732e-30	58.252
WANG_RESPONSE_TO_BEXAROTENE_DN	-0.271755	0.00478005	-12.1973	1.30653e-30	2.99855e-30	57.9803
HINATA_NFKB_TARGETS_KERATINOCYTE_DN	0.279631	-0.011583	12.1782	1.57452e-30	3.6114e-30	57.7948
KEGG_CARDIAC_MUSCLE_CONTRACTION	-0.321906	0.00665842	-12.1758	1.6119e-30	3.6949e-30	57.7715
CROONQUIST_STROMAL_STIMULATION_UP	0.341168	-0.0159689	12.1737	1.64543e-30	3.76949e-30	57.751
PEDERSEN_METASTASIS_BY_ERBB2_ISOFORM_1	0.266967	-0.00516151	12.1592	1.8944e-30	4.33725e-30	57.6109
PEDERSEN_METASTASIS_BY_ERBB2_ISOFORM_3	-0.266965	-0.00762766	-12.1477	2.11935e-30	4.84934e-30	57.4993
REACTOME_HEME_DEGRADATION	-0.296696	0.0145261	-12.1373	2.3456e-30	5.36055e-30	57.3985
REACTOME_SIGNALING_BY_EGFR	-0.283794	0.0109037	-12.1209	2.75182e-30	6.27381e-30	57.2397
KEGG_CYTOSOLIC_DNA_SENSING_PATHWAY	0.28167	-0.00585061	12.1085	3.10425e-30	7.06459e-30	57.1199
AMIT_SERUM_RESPONSE_60_MCF10A	0.266449	-0.0118924	12.078	4.17278e-30	9.47361e-30	56.8258
LANDIS_BREAST_CANCER_PROGRESSION_DN	-0.28093	-0.000539735	-12.0232	7.09955e-30	1.60703e-29	56.2974
MORI_PRE_BI_LYMPHOCYTE_DN	-0.273984	0.00450693	-11.974	1.14217e-29	2.57616e-29	55.8247
TSAI_RESPONSE_TO_RADIATION_THERAPY	0.331963	-0.0178863	11.9337	1.68508e-29	3.78271e-29	55.4381
REACTOME_N_GLYCAN_ANTENNAE_ELONGATION_IN_THE_MEDIAL_TRANS_GOLGI	-0.293111	0.00497238	-11.919	1.94237e-29	4.35771e-29	55.2968
VERRECCHIA_RESPONSE_TO_TGFB1_C1	0.286351	-0.00838353	11.8932	2.49071e-29	5.57803e-29	55.0497
WP_PROXIMAL_TUBULE_TRANSPORT	-0.260936	0.00313632	-11.847	3.88118e-29	8.67155e-29	54.6088
KEGG_STEROID_BIOSYNTHESIS	0.348863	-0.00233455	11.7857	6.98167e-29	1.55531e-28	54.0252
WP_THYMIC_STROMAL_LYMPHOPOIETIN_TSLP_SIGNALING_PATHWAY	0.325005	-0.0130039	11.7648	8.52772e-29	1.89638e-28	53.8263
WP_IL7_SIGNALING_PATHWAY	0.272884	-0.0163688	11.7469	1.01203e-28	2.24658e-28	53.6562
REACTOME_BASE_EXCISION_REPAIR	0.365593	-0.00754755	11.7405	1.07544e-28	2.38317e-28	53.5958
WEST_ADRENOCORTICAL_CARCINOMA_VS_ADENOMA_DN	-0.318416	0.0217546	-11.7269	1.22535e-28	2.71378e-28	53.4661
COLIN_PILOCYTIC_ASTROCYTOMA_VS_GLIOBLASTOMA_DN	0.270296	-0.00863163	11.7029	1.53935e-28	3.39929e-28	53.2393
PHONG_TNF_TARGETS_UP	0.299165	-0.0152677	11.7013	1.56401e-28	3.45174e-28	53.2236
DER_IFN_GAMMA_RESPONSE_UP	0.302955	-0.0116213	11.6725	2.05715e-28	4.53745e-28	52.9512
REACTOME_TERMINATION_OF_O_GLYCAN_BIOSYNTHESIS	-0.317207	0.0132904	-11.6488	2.57618e-28	5.67238e-28	52.7276
KEGG_INTESTINAL_IMMUNE_NETWORK_FOR_IGA_PRODUCTION	-0.393603	0.0112481	-11.6404	2.78996e-28	6.13597e-28	52.6484
ZHAN_MULTIPLE_MYELOMA_SUBGROUPS	0.325432	0.00359842	11.6261	3.19611e-28	7.01702e-28	52.5133
REACTOME_SIGNALING_BY_THE_B_CELL_RECEPTOR_BCR	-0.289679	0.00806861	-11.6247	3.23876e-28	7.10655e-28	52.5002
REACTOME_NEUREXINS_AND_NEUROLIGINS	0.252864	-0.00902563	11.6092	3.75108e-28	8.21644e-28	52.3542
WANG_METHYLATED_IN_BREAST_CANCER	0.27091	-0.00917428	11.5541	6.32283e-28	1.37939e-27	51.8354
WP_SYNAPTIC_SIGNALING_PATHWAYS_ASSOCIATED_WITH_AUTISM_SPECTRUM_DISORDER	0.261336	-0.00933812	11.5478	6.71315e-28	1.46287e-27	51.7759
PID_CD8_TCR_PATHWAY	-0.368547	0.00234553	-11.5295	7.97688e-28	1.73725e-27	51.6045
KEGG_T_CELL_RECEPTOR_SIGNALING_PATHWAY	-0.254999	0.00232205	-11.4756	1.32562e-27	2.87709e-27	51.0999
VERRECCHIA_RESPONSE_TO_TGFB1_C2	0.372461	-0.0153824	11.474	1.34662e-27	2.91935e-27	51.0842
NATSUME_RESPONSE_TO_INTERFERON_BETA_DN	-0.271038	0.0123726	-11.4453	1.76263e-27	3.81251e-27	50.8168
GAVIN_PDE3B_TARGETS	-0.296707	0.0179496	-11.4292	2.05184e-27	4.43553e-27	50.6658
GRAHAM_CML_QUIESCENT_VS_CML_DIVIDING_UP	0.267146	-0.00368428	11.4105	2.4455e-27	5.2745e-27	50.4915
PID_TCR_PATHWAY	-0.361078	0.00625714	-11.3472	4.42226e-27	9.4895e-27	49.903
WP_MIRNAS_INVOLVEMENT_IN_THE_IMMUNE_RESPONSE_IN_SEPSIS	0.321228	-0.00691971	11.3303	5.17962e-27	1.10958e-26	49.7459
WEST_ADRENOCORTICAL_TUMOR_MARKERS_DN	-0.283155	0.0181004	-11.2951	7.19487e-27	1.53609e-26	49.4195
SANA_TNF_SIGNALING_UP	0.282304	-0.0155614	11.255	1.04553e-26	2.22468e-26	49.0482
WALLACE_PROSTATE_CANCER_UP	0.275982	-0.00178001	11.1301	3.32613e-26	7.01443e-26	47.8989
REACTOME_FCERI_MEDIATED_CA_2_MOBILIZATION	-0.311402	0.0105427	-11.108	4.07869e-26	8.58718e-26	47.6963
WP_22Q112_COPY_NUMBER_VARIATION_SYNDROME	0.283506	-0.00322326	10.99	1.20733e-25	2.51952e-25	46.6187
WP_PEPTIDE_GPCRS	-0.284112	0.00033238	-10.9874	1.23675e-25	2.57951e-25	46.5948
PID_AVB3_INTEGRIN_PATHWAY	0.304825	-0.0110607	10.9764	1.36809e-25	2.85031e-25	46.4946
GENTLES_LEUKEMIC_STEM_CELL_DN	0.289111	0.0114688	10.9616	1.56659e-25	3.26208e-25	46.3601
REACTOME_O_LINKED_GLYCOSYLATION_OF_MUCINS	-0.262428	0.010842	-10.9238	2.21243e-25	4.59934e-25	46.0173
PAPASPYRIDONOS_UNSTABLE_ATEROSCLEROTIC_PLAQUE_UP	-0.268765	0.00596267	-10.9103	2.50132e-25	5.19705e-25	45.8955
THUM_MIR21_TARGETS_HEART_DISEASE_UP	0.385704	-0.0279174	10.8996	2.75986e-25	5.71857e-25	45.7978
WP_PLATELETMEDIATED_INTERACTIONS_WITH_VASCULAR_AND_CIRCULATING_CELLS	0.334885	-0.00618552	10.873	3.514e-25	7.26928e-25	45.558
TUOMISTO_TUMOR_SUPPRESSION_BY_COL13A1_UP	-0.312596	0.0108156	-10.8651	3.77772e-25	7.81058e-25	45.4862
LINDVALL_IMMORTALIZED_BY_TERT_DN	0.264816	-0.020162	10.8537	4.19044e-25	8.65448e-25	45.3833
URS_ADIPOCYTE_DIFFERENTIATION_DN	0.314758	-0.00831341	10.8313	5.13462e-25	1.05987e-24	45.1815
VECCHI_GASTRIC_CANCER_ADVANCED_VS_EARLY_UP	0.316308	-0.0275083	10.826	5.38822e-25	1.11161e-24	45.1337
FLOTHO_PEDIATRIC_ALL_THERAPY_RESPONSE_UP	-0.290143	-0.00504115	-10.8049	6.52482e-25	1.34391e-24	44.9437
WP_STEROL_REGULATORY_ELEMENTBINDING_PROTEINS_SREBP_SIGNALLING	0.286565	-0.00923929	10.785	7.811e-25	1.60621e-24	44.7651
SU_THYMUS	-0.335028	0.00989225	-10.7556	1.01942e-24	2.08835e-24	44.5008
REACTOME_DAP12_SIGNALING	-0.325966	0.00967055	-10.724	1.35583e-24	2.77003e-24	44.2177
WONG_ENDMETRIUM_CANCER_DN	-0.307293	0.000899546	-10.6973	1.72501e-24	3.5205e-24	43.9787
PODAR_RESPONSE_TO_ADAPHOSTIN_DN	0.297714	-0.00275093	10.6644	2.31994e-24	4.71946e-24	43.6847
BIOCARTA_CSK_PATHWAY	-0.415315	0.0181053	-10.6611	2.38802e-24	4.85534e-24	43.656
WP_INFLAMMATORY_RESPONSE_PATHWAY	0.323786	-0.0220355	10.5179	8.59785e-24	1.72868e-23	42.3848
KLEIN_TARGETS_OF_BCR_ABL1_FUSION	-0.289387	0.00289139	-10.4652	1.3738e-23	2.74326e-23	41.9198
DUNNE_TARGETS_OF_AML1_MTG8_FUSION_UP	-0.276179	0.00414581	-10.3859	2.77231e-23	5.5069e-23	41.2233
SUMI_HNF4A_TARGETS	-0.264341	0.0205197	-10.3853	2.78842e-23	5.53601e-23	41.2175
REACTOME_CHONDROITIN_SULFATE_DERMATAN_SULFATE_METABOLISM	0.289932	-0.0208314	10.363	3.39379e-23	6.73084e-23	41.0226
BRACHAT_RESPONSE_TO_CISPLATIN	-0.254994	-0.00461931	-10.347	3.90909e-23	7.74878e-23	40.8824
REACTOME_HSF1_DEPENDENT_TRANSACTIVATION	-0.288688	-0.00289362	-10.333	4.42124e-23	8.75484e-23	40.7603
RAMALHO_STEMNESS_DN	-0.286578	-0.000193255	-10.3207	4.92547e-23	9.73807e-23	40.6532
VALK_AML_CLUSTER_13	-0.283008	0.010172	-10.3152	5.16789e-23	1.02067e-22	40.6055
KIM_LIVER_CANCER_POOR_SURVIVAL_UP	0.273758	-0.0258322	10.3091	5.45636e-23	1.07652e-22	40.5517
REACTOME_DNA_DAMAGE_TELOMERE_STRESS_INDUCED_SENESCENCE	0.306004	-0.0103208	10.3076	5.52735e-23	1.08996e-22	40.5388
RASHI_NFKB1_TARGETS	0.312952	-0.0180511	10.2705	7.65315e-23	1.50525e-22	40.2161
REACTOME_DNA_DOUBLE_STRAND_BREAK_RESPONSE	0.338385	-0.00686145	10.2497	9.18315e-23	1.80337e-22	40.0353
REACTOME_CROSSLINKING_OF_COLLAGEN_FIBRILS	0.353059	-0.00879624	10.1719	1.81164e-22	3.53027e-22	39.3615
REACTOME_DEFECTIVE_GALNT3_CAUSES_FAMILIAL_HYPERPHOSPHATEMIC_TUMORAL_CALCINOSIS_HFTC	-0.327824	0.0183232	-10.1095	3.11676e-22	6.04559e-22	38.8236
JECHLINGER_EPITHELIAL_TO_MESENCHYMAL_TRANSITION_UP	0.26033	-0.0152026	10.0854	3.83946e-22	7.43223e-22	38.6168
GENTLES_LEUKEMIC_STEM_CELL_UP	-0.257625	-0.0022637	-10.0794	4.04293e-22	7.82211e-22	38.5656
REACTOME_NONHOMOLOGOUS_END_JOINING_NHEJ	0.320171	-0.00620789	10.0714	4.33389e-22	8.38077e-22	38.4967
WP_CHOLESTEROL_METABOLISM_INCLUDES_BOTH_BLOCH_AND_KANDUTSCHRUSSELL_PATHWAYS	0.254673	-0.0170099	10.0356	5.9035e-22	1.13697e-21	38.1903
ABE_VEGFA_TARGETS	0.265553	-0.0102487	10.0034	7.79586e-22	1.49536e-21	37.9147
REACTOME_A_TETRASACCHARIDE_LINKER_SEQUENCE_IS_REQUIRED_FOR_GAG_SYNTHESIS	0.283097	-0.018584	9.97192	1.0217e-21	1.95581e-21	37.6466
SESTO_RESPONSE_TO_UV_C3	0.281182	-0.0152486	9.963	1.10299e-21	2.11037e-21	37.5707
DAVICIONI_PAX_FOXO1_SIGNATURE_IN_ARMS_DN	0.282195	-0.0164268	9.9301	1.46257e-21	2.7913e-21	37.291
EINAV_INTERFERON_SIGNATURE_IN_CANCER	0.346367	-0.0331222	9.71768	8.90332e-21	1.67894e-20	35.5011
MAHADEVAN_GIST_MORPHOLOGICAL_SWITCH	0.306053	-0.0129682	9.59277	2.54271e-20	4.75007e-20	34.4615
REACTOME_MITOTIC_PROPHASE	0.2615	-0.00270495	9.38946	1.37442e-19	2.53514e-19	32.7906
REACTOME_INTERLEUKIN_10_SIGNALING	0.269958	-0.01114	9.34238	2.02415e-19	3.71728e-19	32.4073
REACTOME_NUCLEAR_EVENTS_KINASE_AND_TRANSCRIPTION_FACTOR_ACTIVATION	-0.251017	-0.00518602	-9.21343	5.8021e-19	1.05685e-18	31.365
WP_HYPERTROPHY_MODEL	0.257813	-0.0170676	9.17877	7.68656e-19	1.39408e-18	31.0867
KEGG_ANTIGEN_PROCESSING_AND_PRESENTATION	-0.301982	0.00715857	-9.13463	1.09844e-18	1.98462e-18	30.7334
REACTOME_ROS_AND_RNS_PRODUCTION_IN_PHAGOCYTES	0.257712	0.000802251	8.8789	8.48133e-18	1.50938e-17	28.7116
PID_INTEGRIN2_PATHWAY	0.279328	-0.0218025	8.74878	2.36042e-17	4.15977e-17	27.6997
REACTOME_INHIBITION_OF_DNA_RECOMBINATION_AT_TELOMERE	0.309379	-0.00737205	8.64667	5.22934e-17	9.1604e-17	26.9136
REACTOME_RMTS_METHYLATE_HISTONE_ARGININES	0.268145	-0.00302983	8.5688	9.54644e-17	1.6646e-16	26.3189
TOMLINS_PROSTATE_CANCER_DN	-0.26681	-0.00954032	-8.56187	1.00698e-16	1.75344e-16	26.2661
KEGG_ASTHMA	-0.335361	0.0209913	-8.12816	2.66226e-15	4.48555e-15	23.033
REACTOME_BASE_EXCISION_REPAIR_AP_SITE_FORMATION	0.288638	-0.00611489	8.0367	5.22331e-15	8.75781e-15	22.3683
GRANDVAUX_IFN_RESPONSE_NOT_VIA_IRF3	0.287617	-0.0246533	7.86151	1.8685e-14	3.09056e-14	21.1116
REACTOME_GENERATION_OF_SECOND_MESSENGER_MOLECULES	-0.300202	0.00892416	-7.69579	6.11426e-14	9.97839e-14	19.9435
VILIMAS_NOTCH1_TARGETS_DN	-0.259071	0.00662474	-7.62662	9.97035e-14	1.6181e-13	19.462
REACTOME_RECOGNITION_AND_ASSOCIATION_OF_DNA_GLYCOSYLASE_WITH_SITE_CONTAINING_AN_AFFECTED_PURINE	0.273177	-0.00303091	7.45328	3.34358e-13	5.35764e-13	18.2709
KEGG_ALLOGRAFT_REJECTION	-0.296288	0.00747514	-7.25923	1.26228e-12	2.00067e-12	16.9643
REACTOME_CREATION_OF_C4_AND_C2_ACTIVATORS	-0.26634	0.0223206	-6.78929	2.80271e-11	4.28996e-11	13.9201
BIOCARTA_CTLA4_PATHWAY	-0.277655	0.0102442	-6.77518	3.06818e-11	4.69252e-11	13.8313
REACTOME_PD_1_SIGNALING	-0.288141	0.0104315	-6.70959	4.66324e-11	7.10055e-11	13.4209
