# Supplementary material for: A merged microarray meta-dataset for transcriptionally profiling colorectal neoplasm formation and progression
Source: Sci Data. 2021 Aug 11;8:214. doi: 10.1038/s41597-021-00998-5 (PMC8358057; doi:10.1038/s41597-021-00998-5)
Supplement: Supplementary file 2 [file 41597_2021_998_MOESM2_ESM.xlsx]

## Sheet: AvN_degs
Gene	logFC	AveExpr	t	P.Value	adj.P.Val	B
ABCA8	-3.60225	5.97378	-40.1131	4.26036e-184	9.35959e-180	410.313
CEMIP	3.89095	7.24381	37.586	1.61926e-170	1.77868e-166	379.193
CA7	-2.08104	6.59071	-36.8289	2.18422e-166	1.59951e-162	369.726
GUCA2B	-4.18296	6.34569	-36.2357	3.9266e-163	2.15659e-159	362.265
BEST4	-2.83145	5.29373	-35.8918	3.07879e-161	1.35276e-157	357.922
CPNE8	-2.45857	6.12985	-35.8752	3.80009e-161	1.3914e-157	357.713
GCNT2	-2.79471	5.68617	-34.9057	8.90536e-156	2.79489e-152	345.401
SPIB	-1.95098	6.208	-34.1687	1.14352e-151	3.14025e-148	335.98
FOXQ1	4.32927	8.48251	34.146	1.53317e-151	3.74246e-148	335.688
SST	-3.90557	5.61129	-34.1283	1.92373e-151	4.22623e-148	335.462
SCGN	-1.49835	5.7419	-33.6152	1.44191e-148	2.87976e-145	328.869
GCG	-5.64789	5.84246	-33.598	1.80179e-148	3.29863e-145	328.647
LPAR1	-1.69534	7.05246	-32.9467	8.30518e-145	1.40351e-141	320.245
GUCA1B	-4.27674	8.64173	-32.3179	2.96076e-141	4.64607e-138	312.099
GUCA2A	-4.33328	8.62437	-32.1773	1.85371e-140	2.71494e-137	310.272
TRPM6	-3.43453	6.74327	-31.827	1.79482e-138	2.46441e-135	305.716
ABCG2	-3.95871	6.464	-31.3285	1.22399e-135	1.58175e-132	299.216
TMEM72	-1.75002	5.80159	-31.2442	3.69621e-135	4.51122e-132	298.115
SORD	1.86167	9.35104	30.9824	1.14821e-133	1.32763e-130	294.692
CDH3	2.51752	7.1222	30.1841	4.17498e-129	4.58601e-126	284.23
LIFR	-2.1119	5.72343	-30.0062	4.35675e-128	4.55778e-125	281.894
CHGA	-2.80261	7.22472	-29.5263	2.45787e-125	2.45441e-122	275.582
CDKN2B	-3.6149	7.01995	-29.4993	3.51336e-125	3.35587e-122	275.226
GTF2IRD1	1.50115	8.24601	29.3777	1.75257e-124	1.60425e-121	273.625
SLC30A10	-2.82148	4.78361	-29.3403	2.87498e-124	2.52642e-121	273.132
SLC25A34	-1.26537	6.7747	-29.1888	2.13041e-123	1.80011e-120	271.136
NOB1	1.21711	8.79159	28.7966	3.83146e-121	3.11753e-118	265.963
GALNT6	2.07002	7.07736	28.7771	4.9609e-121	3.89236e-118	265.705
SLC51B	-2.94498	6.6319	-28.5799	6.77034e-120	5.12888e-117	263.101
TP53INP2	-2.0623	8.50356	-28.459	3.36258e-119	2.46242e-116	261.504
EDN3	-3.00603	6.68076	-28.2028	1.00432e-117	7.11741e-115	258.12
C2orf88	-2.56381	7.09738	-28.1694	1.5645e-117	1.07408e-114	257.678
PLP1	-2.34375	4.44244	-27.9326	3.6231e-116	2.412e-113	254.547
AXIN2	2.7783	8.80755	27.7341	5.05378e-115	3.26549e-112	251.921
NFE2L3	2.23307	7.4529	27.5853	3.64749e-114	2.28948e-111	249.951
CXCL12	-2.41939	7.48401	-27.3887	4.96151e-113	3.02776e-110	247.35
TCN1	4.74634	6.32204	27.3396	9.52652e-113	5.65644e-110	246.7
CLDN1	2.6566	7.41228	27.3108	1.39721e-112	8.07774e-110	246.319
ENC1	1.55542	9.5097	27.3007	1.59893e-112	9.00689e-110	246.184
RELL1	-1.51616	9.65036	-27.1088	2.04609e-111	1.12376e-108	243.644
PHLPP2	-1.91487	7.80077	-27.0259	6.15745e-111	3.29934e-108	242.546
CA4	-4.21808	7.9592	-26.9772	1.17609e-110	6.15178e-108	241.902
GLTP	-1.13809	9.57819	-26.833	7.98971e-110	4.082e-107	239.992
MAMDC2	-2.55108	4.4832	-26.7735	1.76226e-109	8.79886e-107	239.204
MMP7	3.95341	7.16323	26.7111	4.04231e-109	1.97345e-106	238.377
IL6R	-1.74153	7.11574	-26.6406	1.03101e-108	4.92399e-106	237.444
PRDX6	-1.15535	11.2957	-26.6346	1.11648e-108	5.2187e-106	237.364
NR3C1	-1.88382	8.32964	-26.4364	1.55727e-107	7.12743e-105	234.738
PPM1H	1.98065	6.66851	26.3342	6.05358e-107	2.7141e-104	233.385
CA1	-5.05832	9.14996	-26.2865	1.14193e-106	5.01741e-104	232.753
SLC30A4	-1.52461	7.19066	-26.1152	1.11313e-105	4.79497e-103	230.484
SEMA6D	-2.62038	7.12464	-26.049	2.68313e-105	1.13357e-102	229.607
ALPI	-1.34049	5.37841	-26.0245	3.7148e-105	1.53982e-102	229.283
SCNN1B	-2.65979	6.24769	-26.0221	3.83387e-105	1.55975e-102	229.252
PYY	-2.3011	6.251	-25.8052	6.84448e-104	2.73394e-101	226.379
CD177	-3.87474	7.32473	-25.67	4.12999e-103	1.62021e-100	224.588
AQP8	-4.68404	7.61926	-25.5744	1.47018e-102	5.66639e-100	223.323
MET	1.57774	9.76921	25.55	2.03367e-102	7.70305e-100	223
SLC17A4	-2.27245	6.35444	-25.3151	4.6005e-101	1.65686e-98	219.892
CLDN23	-2.81958	7.48431	-25.3062	5.17607e-101	1.83408e-98	219.774
PDCD2L	1.26615	7.27996	25.2713	8.23707e-101	2.87238e-98	219.311
EPB41L3	-2.60587	6.57362	-25.2548	1.025e-100	3.51847e-98	219.093
TSPAN7	-2.28542	7.98944	-25.1665	3.30802e-100	1.11806e-97	217.926
UGP2	-1.13816	11.2404	-25.1315	5.2698e-100	1.75413e-97	217.462
PAG1	-2.01231	8.9257	-25.13	5.37491e-100	1.76241e-97	217.442
PDE3A	-2.28349	7.2101	-25.0006	2.99174e-99	9.66552e-97	215.732
CRNDE	3.27255	6.50678	24.9026	1.09831e-98	3.49692e-96	214.436
NDN	-1.94087	7.47548	-24.789	4.95622e-98	1.55548e-95	212.934
ADH1B	-3.35372	6.37135	-24.7843	5.27653e-98	1.63268e-95	212.872
SYNE3	-1.6317	6.49197	-24.7796	5.6131e-98	1.7127e-95	212.81
SLC36A1	-1.44817	8.07198	-24.7696	6.41471e-98	1.93047e-95	212.677
ZEB2	-1.91031	5.87973	-24.6636	2.61652e-97	7.76789e-95	211.276
TPH1	-2.12443	4.80833	-24.656	2.89347e-97	8.47554e-95	211.176
GART	1.03629	8.47893	24.6476	3.23276e-97	9.3448e-95	211.065
ANO5	-1.82429	5.21168	-24.5006	2.26849e-96	6.47227e-94	209.124
MYOT	-1.53037	3.91353	-24.4028	8.29074e-96	2.33512e-93	207.832
CLDN8	-4.75112	6.13528	-24.3433	1.82317e-95	5.07003e-93	207.047
PCBP1-AS1	-1.09276	5.97629	-24.3141	2.68583e-95	7.37562e-93	206.661
CDKN2B-AS1	-1.34335	3.90801	-24.2439	6.80442e-95	1.84551e-92	205.735
TEX11	-1.36151	5.21525	-24.2328	7.88327e-95	2.11204e-92	205.588
CMAHP	-2.17988	5.65322	-24.2201	9.33037e-95	2.46962e-92	205.42
CHGB	-2.2238	5.0608	-24.1094	4.03465e-94	1.0552e-91	203.961
SLC6A6	1.99629	8.36711	24.0711	6.70399e-94	1.7327e-91	203.455
MIR1204	1.2939	6.6877	23.9406	3.76868e-93	9.51656e-91	201.734
PVT1	1.2939	6.6877	23.9406	3.76868e-93	9.51656e-91	201.734
RNF183	1.87572	5.89542	23.926	4.56646e-93	1.14001e-90	201.543
TBX3	1.44306	7.14773	23.8818	8.20165e-93	2.02452e-90	200.959
CPM	-1.76483	7.1107	-23.8724	9.27758e-93	2.26466e-90	200.837
AJUBA	2.05322	6.63395	23.867	9.96485e-93	2.40569e-90	200.765
NAP1L2	-1.1953	4.09407	-23.8347	1.52697e-92	3.60709e-90	200.34
CRYBA2	-1.07378	4.42976	-23.8034	2.31118e-92	5.40153e-90	199.927
CD44	1.3261	10.482	23.7984	2.46895e-92	5.70951e-90	199.861
DHRS11	-2.25989	8.44114	-23.6812	1.16236e-91	2.65999e-89	198.317
MTHFD1L	1.81707	7.4972	23.6763	1.23952e-91	2.80731e-89	198.253
MGAT4A	-1.55823	9.13086	-23.6653	1.43338e-91	3.21326e-89	198.109
RUNDC3B	-2.22999	5.70764	-23.6205	2.58862e-91	5.74439e-89	197.52
LOC339166	-1.33471	6.01546	-23.6026	3.27982e-91	7.13409e-89	197.284
WSCD1	-1.33471	6.01546	-23.6026	3.27982e-91	7.13409e-89	197.284
RND3	-1.11977	9.46956	-23.5626	5.56295e-91	1.19816e-88	196.757
GLIPR2	-1.41129	7.60926	-23.5492	6.63882e-91	1.416e-88	196.581
BACE2	1.56864	9.48757	23.518	1.00242e-90	2.11752e-88	196.17
NR5A2	-2.21124	6.60402	-23.4771	1.71966e-90	3.59802e-88	195.633
TMEM171	-1.65392	6.91916	-23.3526	8.88316e-90	1.80698e-87	193.996
NEBL	1.93222	8.75707	23.3307	1.18604e-89	2.39048e-87	193.708
TGFBI	1.98111	10.8486	23.3266	1.2525e-89	2.50146e-87	193.654
GNA11	-1.21914	9.92106	-23.2657	2.79555e-89	5.53293e-87	192.854
RCAN1	-1.34478	8.90257	-23.2409	3.87625e-89	7.60332e-87	192.528
EDIL3	-2.11173	9.24853	-23.2357	4.15194e-89	8.07203e-87	192.46
UTP4	1.03825	8.98881	23.1719	9.62866e-89	1.83941e-86	191.622
SCARA5	-1.64061	7.14031	-23.1683	1.00939e-88	1.91166e-86	191.575
GNG2	-1.71235	6.96067	-23.1377	1.50961e-88	2.83458e-86	191.174
GPM6B	-2.18529	5.68558	-22.922	2.58364e-87	4.73001e-85	188.344
SECTM1	-1.76524	7.36753	-22.8986	3.51632e-87	6.3843e-85	188.037
SLC25A20	-1.14963	7.88415	-22.893	3.78656e-87	6.8186e-85	187.963
TNFSF15	1.65702	7.13969	22.8824	4.35334e-87	7.75178e-85	187.824
B3GALT5	-2.88487	7.05171	-22.882	4.37535e-87	7.75178e-85	187.819
ABCC1	1.00884	8.27012	22.872	4.99054e-87	8.77098e-85	187.688
ASPA	-1.18745	4.92242	-22.8017	1.2573e-86	2.19219e-84	186.767
SCN7A	-2.05711	4.42477	-22.7582	2.22665e-86	3.85176e-84	186.197
SLC4A4	-3.45169	8.22183	-22.7551	2.31987e-86	3.98165e-84	186.157
ASCL2	2.69153	8.2277	22.6515	9.04458e-86	1.54031e-83	184.801
LRRC8E	1.21812	5.31968	22.6496	9.27199e-86	1.5669e-83	184.776
CHP2	-2.84733	8.23597	-22.5776	2.38847e-85	4.00553e-83	183.833
TMCC3	-1.9835	7.69082	-22.5126	5.60518e-85	9.3288e-83	182.983
DOCK10	-1.36983	5.94598	-22.4771	8.92572e-85	1.47435e-82	182.52
TMEM140	-1.35081	6.85851	-22.4352	1.54697e-84	2.53622e-82	181.972
MS4A12	-5.11189	7.97507	-22.3943	2.64366e-84	4.30212e-82	181.438
CCL14	-1.13356	7.10265	-22.3532	4.53338e-84	7.32307e-82	180.9
SCG2	-2.06108	4.98731	-22.323	6.72975e-84	1.07917e-81	180.507
PLPP1	-1.33582	9.42007	-22.2749	1.26412e-83	2.01242e-81	179.878
LINC01082	-1.28185	5.67763	-22.2738	1.28215e-83	2.02644e-81	179.864
C2CD4A	3.1111	5.72932	22.2718	1.31615e-83	2.06532e-81	179.838
RNF43	1.74448	8.68576	22.2668	1.40543e-83	2.18978e-81	179.773
ARHGAP42	-1.49144	5.84053	-22.2349	2.13524e-83	3.30346e-81	179.356
SLC6A19	-1.54978	6.49763	-22.1714	4.90128e-83	7.47752e-81	178.528
MEIS1	-1.9591	6.02107	-22.1157	1.01518e-82	1.51727e-80	177.803
MYC	1.67152	9.96599	22.1157	1.01524e-82	1.51727e-80	177.803
INSL5	-3.60323	5.72607	-22.0965	1.30592e-82	1.9385e-80	177.552
SGK1	-1.95558	9.47828	-22.0317	3.04857e-82	4.4949e-80	176.707
XKR4	-1.14206	4.04956	-22.024	3.36997e-82	4.93566e-80	176.607
FXYD1	-1.15142	6.03025	-22.0017	4.51035e-82	6.56211e-80	176.317
MIER3	-1.54387	8.33846	-21.9667	7.1221e-82	1.02938e-79	175.862
TGIF1	1.12507	9.01472	21.9618	7.59574e-82	1.09066e-79	175.797
CLDN2	2.9969	6.4272	21.8849	2.07284e-81	2.93795e-79	174.797
NAAA	-1.64695	8.35748	-21.8649	2.69241e-81	3.79164e-79	174.537
BYSL	1.10069	7.06145	21.8591	2.90432e-81	4.06401e-79	174.461
ITPKA	-1.17879	6.08296	-21.8445	3.51319e-81	4.88489e-79	174.271
ADAMDEC1	-3.01229	8.89329	-21.8307	4.20985e-81	5.81674e-79	174.091
OSBPL3	1.36504	6.86161	21.8094	5.55822e-81	7.63179e-79	173.814
THRB	-1.53997	6.25317	-21.805	5.88122e-81	8.02513e-79	173.758
ADCY9	-1.32065	7.49178	-21.7455	1.27927e-80	1.73483e-78	172.984
MAF	-1.68551	7.40893	-21.7049	2.17141e-80	2.90876e-78	172.457
NAALADL1	-1.01045	6.55745	-21.6784	3.06836e-80	4.06078e-78	172.112
MALL	-2.12375	9.62935	-21.6377	5.21374e-80	6.85872e-78	171.584
CCNO	1.07152	5.40962	21.5813	1.08713e-79	1.42162e-77	170.852
MXD1	-1.63699	9.22602	-21.5745	1.18759e-79	1.5438e-77	170.764
DLGAP1-AS2	1.06999	5.40342	21.5635	1.37033e-79	1.77087e-77	170.621
SETBP1	-1.48928	5.85801	-21.5231	2.31718e-79	2.94255e-77	170.098
ARHGAP15	-1.3415	6.63641	-21.5081	2.8184e-79	3.53813e-77	169.902
LOC101928361	-1.3415	6.63641	-21.5081	2.8184e-79	3.53813e-77	169.902
SLC22A18AS	-1.24201	7.35618	-21.4609	5.20765e-79	6.50038e-77	169.291
SYNC	-1.63333	5.26077	-21.4452	6.38205e-79	7.92132e-77	169.088
PDLIM2	-1.13884	6.9993	-21.4028	1.10786e-78	1.36733e-76	168.539
BTNL3	-1.22417	7.59773	-21.3836	1.42307e-78	1.74656e-76	168.289
SLC7A5	1.78952	7.8083	21.3644	1.82653e-78	2.21989e-76	168.04
HDAC9	-1.62658	6.18316	-21.3643	1.82894e-78	2.21989e-76	168.039
RAD54B	1.56769	6.13296	21.2802	5.44992e-78	6.57853e-76	166.951
MIR22	-1.57268	7.77044	-21.2708	6.15343e-78	7.30728e-76	166.83
MIR22HG	-1.57268	7.77044	-21.2708	6.15343e-78	7.30728e-76	166.83
ANXA3	1.49412	9.37254	21.2442	8.69566e-78	1.02158e-75	166.486
CADPS	2.33361	6.21248	21.2363	9.63991e-78	1.12648e-75	166.383
ANK2	-1.63235	5.2528	-21.2312	1.02981e-77	1.19703e-75	166.317
USP2	-1.09443	5.86373	-21.2194	1.2001e-77	1.38763e-75	166.165
ZNF575	-1.02656	6.87852	-21.2124	1.31328e-77	1.51055e-75	166.075
PDE6A	-1.06361	5.4552	-21.2094	1.36657e-77	1.56366e-75	166.035
FKBP1A-SDCBP2	-1.78111	8.91028	-21.1434	3.21471e-77	3.64042e-75	165.183
SDCBP2	-1.78111	8.91028	-21.1434	3.21471e-77	3.64042e-75	165.183
TRAP1	1.0601	9.55074	21.1346	3.60171e-77	4.05775e-75	165.07
CFH	-1.76463	7.1164	-21.1055	5.2572e-77	5.89262e-75	164.693
GREM2	-1.70593	4.84216	-21.0685	8.48425e-77	9.41366e-75	164.216
MXI1	-1.22362	10.058	-21.0362	1.29013e-76	1.42427e-74	163.799
GBA3	-2.37712	5.11995	-21.0351	1.3091e-76	1.43798e-74	163.784
HOXD1	-1.41805	6.29488	-20.9907	2.32581e-76	2.54207e-74	163.211
RCN1	1.07228	9.90363	20.9791	2.70153e-76	2.93812e-74	163.062
MEF2C	-1.3974	7.28704	-20.9384	4.57162e-76	4.92324e-74	162.538
CFHR1	-1.75837	7.10295	-20.9051	7.04006e-76	7.50791e-74	162.108
LOC100996643	1.36244	7.65994	20.8909	8.46052e-76	8.93602e-74	161.925
LOC101928195	1.36244	7.65994	20.8909	8.46052e-76	8.93602e-74	161.925
PTPRR	-2.5362	6.23566	-20.8891	8.64915e-76	9.09154e-74	161.903
AMPD1	-1.51956	4.89766	-20.8846	9.17391e-76	9.59722e-74	161.844
SPINK2	-1.15222	5.1991	-20.8608	1.24752e-75	1.28069e-73	161.538
TCF21	-1.56003	6.09474	-20.8566	1.31781e-75	1.34656e-73	161.483
ENDOD1	-1.26798	8.53934	-20.8506	1.42343e-75	1.44775e-73	161.407
HAPLN1	-1.01663	5.72856	-20.8366	1.70674e-75	1.72789e-73	161.226
GPAT3	-1.89409	6.98615	-20.8125	2.32883e-75	2.33617e-73	160.916
FAM47E	-1.22707	7.50806	-20.8075	2.48529e-75	2.45943e-73	160.851
FAM47E-STBD1	-1.22707	7.50806	-20.8075	2.48529e-75	2.45943e-73	160.851
STBD1	-1.22707	7.50806	-20.8075	2.48529e-75	2.45943e-73	160.851
BRINP3	-1.73295	3.9626	-20.807	2.50217e-75	2.46503e-73	160.845
VSTM2A	-1.01008	4.13255	-20.798	2.81029e-75	2.75622e-73	160.729
MSX2	1.92611	5.3262	20.6808	1.27564e-74	1.23456e-72	159.222
MYLK	-2.05446	9.50284	-20.6633	1.59767e-74	1.53944e-72	158.998
STMN2	-1.86122	5.92112	-20.6128	3.06362e-74	2.93907e-72	158.349
TDGF1	2.31756	7.88078	20.5574	6.25753e-74	5.92551e-72	157.637
TDGF1P3	2.31756	7.88078	20.5574	6.25753e-74	5.92551e-72	157.637
CCDC68	-1.67176	6.76405	-20.5528	6.63948e-74	6.2602e-72	157.578
COLEC12	-1.81348	5.58266	-20.5317	8.70824e-74	8.14091e-72	157.308
HPGDS	-1.40074	5.61883	-20.523	9.74443e-74	9.07099e-72	157.196
TBC1D9	-1.76686	7.44048	-20.5183	1.03544e-73	9.59817e-72	157.136
HPGD	-2.47744	8.76503	-20.5165	1.059e-73	9.77531e-72	157.113
ZZEF1	-1.17547	8.07135	-20.5111	1.13564e-73	1.04388e-71	157.044
CXCL3	2.76569	7.73233	20.5041	1.24261e-73	1.13746e-71	156.954
TMEM100	-1.65683	4.77631	-20.5017	1.28247e-73	1.16907e-71	156.922
GHR	-2.37137	5.29696	-20.4927	1.43904e-73	1.301e-71	156.808
CLEC3B	-1.5999	6.59578	-20.4919	1.45437e-73	1.30947e-71	156.797
ACAT1	-1.18926	9.80789	-20.4864	1.5616e-73	1.40028e-71	156.726
CNTN4	-1.25255	4.62536	-20.4487	2.53686e-73	2.24727e-71	156.243
S100A11	1.2801	10.9021	20.4301	3.21973e-73	2.84073e-71	156.005
RPP40	1.17793	7.54643	20.412	4.06325e-73	3.57062e-71	155.774
ABI3BP	-2.30949	6.4979	-20.4091	4.2201e-73	3.69368e-71	155.736
LINC02023	-1.34213	4.39199	-20.3898	5.41171e-73	4.71785e-71	155.488
PRMT3	1.18767	7.48047	20.368	7.16158e-73	6.1942e-71	155.209
CNNM4	-1.16251	8.12854	-20.3473	9.33617e-73	8.04339e-71	154.945
RUVBL1	1.09181	8.03181	20.3239	1.26178e-72	1.0786e-70	154.645
CDK4	1.08714	9.61179	20.3175	1.36933e-72	1.1615e-70	154.563
LRRC6	1.23535	6.18377	20.309	1.52671e-72	1.29001e-70	154.455
SFRP1	-1.80157	5.40991	-20.2856	2.06247e-72	1.73603e-70	154.155
JAM2	-1.32726	5.9437	-20.2799	2.21873e-72	1.86043e-70	154.082
DPYD	-1.96	6.69524	-20.2421	3.60332e-72	2.98722e-70	153.599
SLC9A3R1	-1.1982	8.76596	-20.2054	5.77597e-72	4.77039e-70	153.129
DPP10-AS1	-1.51818	5.52354	-20.1916	6.88872e-72	5.64695e-70	152.954
TRGC2	-1.55325	6.19054	-20.1623	1.00249e-71	8.15696e-70	152.58
TRGV9	-1.55325	6.19054	-20.1623	1.00249e-71	8.15696e-70	152.58
PTN	-1.17776	6.2898	-20.1465	1.22878e-71	9.92465e-70	152.377
CLEC10A	-1.03234	5.91077	-20.1383	1.36417e-71	1.09778e-69	152.273
TLCD3A	1.25283	7.64754	20.059	3.7674e-71	2.99877e-69	151.261
RCSD1	-1.37831	5.96612	-20.0409	4.75151e-71	3.76844e-69	151.03
PEX26	-1.05001	7.73942	-20.04	4.8068e-71	3.79858e-69	151.018
CLCA4	-4.88941	7.91483	-20.0072	7.30429e-71	5.69035e-69	150.602
SLC12A2	1.1222	10.7628	19.9725	1.13887e-70	8.8409e-69	150.159
CCNYL1	-1.18953	7.32564	-19.9614	1.31233e-70	1.01516e-68	150.018
FUT8	1.26904	7.76353	19.9559	1.40762e-70	1.08505e-68	149.948
TARP	-1.48171	6.21383	-19.9382	1.76533e-70	1.35603e-68	149.723
CP	-1.48993	4.87911	-19.8898	3.279e-70	2.4926e-68	149.106
ZNRF3	1.71082	7.66752	19.8891	3.30607e-70	2.50452e-68	149.098
CCL8	-2.42943	5.7945	-19.8824	3.60003e-70	2.71784e-68	149.013
PCK1	-3.4305	8.41494	-19.8554	5.08269e-70	3.81098e-68	148.669
QPCT	2.2249	7.25306	19.8152	8.48863e-70	6.30023e-68	148.158
NEUROD1	-1.0371	4.10943	-19.814	8.62532e-70	6.38012e-68	148.142
LOC101929340	-1.04083	4.76569	-19.788	1.20135e-69	8.85654e-68	147.812
CLIC5	-1.86882	8.90127	-19.7419	2.16381e-69	1.58455e-67	147.226
CITED2	-1.2302	7.40996	-19.7315	2.46752e-69	1.80096e-67	147.095
KLK11	1.95215	6.09983	19.6999	3.69291e-69	2.64266e-67	146.694
CMSS1	1.20088	7.87751	19.6822	4.62839e-69	3.28627e-67	146.469
DENND5B	-1.23066	5.71753	-19.6611	6.04983e-69	4.25989e-67	146.202
TRAF5	1.17566	8.11475	19.6423	7.68779e-69	5.37876e-67	145.963
LRRC1	-1.03706	9.16619	-19.6324	8.7192e-69	6.06177e-67	145.838
FGF9	-1.22124	5.44553	-19.6228	9.85361e-69	6.78602e-67	145.716
TRANK1	-1.05113	6.94131	-19.6198	1.02335e-68	7.02559e-67	145.678
LGALS2	-2.1992	7.48141	-19.6144	1.09672e-68	7.50587e-67	145.609
SULT1A2	-1.31182	8.66171	-19.6067	1.20854e-68	8.2455e-67	145.513
ACSS2	-1.07866	9.46128	-19.5008	4.64327e-68	3.12908e-66	144.172
SLCO4A1	1.51275	7.73448	19.4904	5.30404e-68	3.55257e-66	144.039
IGSF9	-1.18826	6.43086	-19.4856	5.63624e-68	3.75866e-66	143.979
MSX1	1.77011	5.88407	19.4577	8.02471e-68	5.3067e-66	143.627
MFAP4	-1.51151	6.94994	-19.4576	8.04375e-68	5.3067e-66	143.625
SUGCT	-1.21507	5.90259	-19.4404	1.00038e-67	6.58006e-66	143.407
SPPL2A	-1.14568	9.56297	-19.4276	1.17585e-67	7.71113e-66	143.246
FGL2	-1.71621	8.23538	-19.3947	1.78545e-67	1.16393e-65	142.83
GRIN2D	1.49747	5.76161	19.3786	2.1899e-67	1.42337e-65	142.627
TKT	1.10454	9.80563	19.3768	2.23956e-67	1.45135e-65	142.605
TTLL6	-1.14987	5.76748	-19.3716	2.39195e-67	1.53728e-65	142.539
MIR4680	-1.00276	10.4585	-19.3716	2.39314e-67	1.53728e-65	142.538
PDCD4	-1.00276	10.4585	-19.3716	2.39314e-67	1.53728e-65	142.538
HRCT1	-1.56051	7.29916	-19.2984	6.04586e-67	3.86109e-65	141.615
EFCAB11	1.09354	7.00817	19.2821	7.43184e-67	4.71879e-65	141.41
FBLN1	-1.61125	7.34797	-19.2805	7.58979e-67	4.80519e-65	141.389
KRT80	1.48482	5.24892	19.2736	8.27346e-67	5.22298e-65	141.303
SLC22A5	-1.22747	7.84224	-19.265	9.23266e-67	5.81181e-65	141.194
GGTA1	-1.20329	6.37595	-19.1833	2.5926e-66	1.60895e-64	140.165
GRAMD2B	-1.11174	7.97875	-19.1682	3.13902e-66	1.94257e-64	139.975
PLOD2	-1.49321	9.31713	-19.1587	3.53787e-66	2.18324e-64	139.856
WNT2B	-1.02456	5.58792	-19.13	5.0858e-66	3.12969e-64	139.494
NMRAL2P	-1.10555	4.86815	-19.0696	1.0893e-65	6.61075e-64	138.735
GPSM2	1.34205	8.69561	19.0686	1.10348e-65	6.67833e-64	138.723
HAGLR	-1.6794	6.11837	-19.0598	1.23308e-65	7.44219e-64	138.612
ZC3HAV1L	1.39439	7.92633	19.0549	1.31155e-65	7.88276e-64	138.551
STRADB	-1.03082	8.62549	-19.0548	1.31326e-65	7.88276e-64	138.549
GPC6	-1.47646	6.20147	-19.0401	1.58129e-65	9.44004e-64	138.364
H1-2	-1.58239	7.83578	-18.9665	3.99701e-65	2.36685e-63	137.441
SOX9	1.46323	9.80397	18.9623	4.21263e-65	2.48783e-63	137.388
AKAP9	-1.00205	9.00168	-18.935	5.93837e-65	3.49759e-63	137.046
UGDH	-1.08387	9.99104	-18.9076	8.38124e-65	4.91006e-63	136.703
RMDN2	-1.33911	6.43848	-18.9031	8.87604e-65	5.17236e-63	136.646
PPP2R3A	-1.02972	6.94812	-18.8858	1.10252e-64	6.37404e-63	136.43
ATP2B1	-1.01682	8.38736	-18.8832	1.13982e-64	6.55518e-63	136.397
FAIM	1.14168	7.10377	18.8485	1.76321e-64	1.01139e-62	135.962
CD160	-1.06183	4.59171	-18.8461	1.81611e-64	1.03901e-62	135.933
LRP11	1.03578	9.08582	18.8205	2.50458e-64	1.42178e-62	135.613
SLC35E4	1.12795	5.02402	18.8043	3.07101e-64	1.73884e-62	135.41
CYP4X1	2.94672	5.34102	18.7915	3.60765e-64	2.03744e-62	135.249
SOX4	1.10748	10.3119	18.7741	4.48864e-64	2.52848e-62	135.032
LAMA1	-2.07444	6.21525	-18.7645	5.06129e-64	2.84377e-62	134.912
PIK3CG	-1.32539	5.90358	-18.7199	8.85091e-64	4.93517e-62	134.356
TACSTD2	3.08413	6.87719	18.6573	1.94125e-63	1.0695e-61	133.573
SLC22A4	-1.42514	5.38014	-18.6528	2.05243e-63	1.12725e-61	133.518
SRPX	-1.74319	6.5727	-18.6499	2.12963e-63	1.16383e-61	133.481
TBC1D16	1.04557	7.09921	18.6489	2.15561e-63	1.1751e-61	133.469
PLAAT2	-1.27574	5.95133	-18.6323	2.65324e-63	1.42866e-61	133.262
B3GALT5-AS1	-1.07416	5.15203	-18.6156	3.27186e-63	1.75745e-61	133.053
MT1M	-2.88899	7.09306	-18.6095	3.52839e-63	1.89061e-61	132.978
LGR5	2.7902	7.38787	18.605	3.73378e-63	1.9958e-61	132.922
SCIN	-1.79121	7.10779	-18.5816	5.00156e-63	2.66697e-61	132.631
SLC46A3	-1.48181	8.48255	-18.5734	5.54612e-63	2.95019e-61	132.528
ITIH5	-1.40327	6.47399	-18.5619	6.39892e-63	3.38742e-61	132.385
TRIM29	1.90601	7.72854	18.5289	9.6686e-63	5.09375e-61	131.974
CD1D	-1.17029	5.10032	-18.5013	1.36435e-62	7.13652e-61	131.631
LINC00920	1.24144	5.22444	18.4995	1.39608e-62	7.28513e-61	131.608
MACIR	-1.11941	8.71749	-18.4834	1.70681e-62	8.86454e-61	131.408
CNRIP1	-1.1903	6.84529	-18.4787	1.80912e-62	9.37373e-61	131.35
PDK4	-1.90695	7.73107	-18.4368	3.05214e-62	1.574e-60	130.829
INSM1	-1.55	4.311	-18.4132	4.09622e-62	2.09767e-60	130.536
AHCYL2	-1.55126	8.97082	-18.3546	8.50585e-62	4.30565e-60	129.809
FXYD5	1.19012	8.63862	18.3538	8.59588e-62	4.34122e-60	129.798
CCL23	-1.09388	4.15549	-18.3513	8.86498e-62	4.46453e-60	129.768
PKIB	-2.83574	8.25649	-18.3511	8.88069e-62	4.46453e-60	129.766
CDHR5	-1.42793	7.54716	-18.3386	1.03879e-61	5.21034e-60	129.61
TRIP13	1.41452	7.39797	18.3236	1.25076e-61	6.25921e-60	129.425
GIMAP6	-1.34398	6.22359	-18.3009	1.66036e-61	8.2901e-60	129.143
LIPG	1.71145	6.54315	18.2715	2.39326e-61	1.18685e-59	128.779
FOXO1	-1.05512	7.89886	-18.2679	2.50136e-61	1.23767e-59	128.735
BCHE	-1.83229	4.20763	-18.2384	3.61192e-61	1.77915e-59	128.369
CAMK2N1	-1.17051	10.6237	-18.2366	3.69407e-61	1.81354e-59	128.346
PRIMA1	-1.19774	5.78718	-18.2358	3.72774e-61	1.82394e-59	128.337
F13A1	-1.9793	6.7038	-18.2332	3.85222e-61	1.8682e-59	128.305
ANPEP	-3.12496	7.70453	-18.2312	3.94883e-61	1.91083e-59	128.28
PRKAR2B	-1.69718	6.94868	-18.2183	4.6349e-61	2.23789e-59	128.12
ITGA2	1.40728	8.50092	18.217	4.71197e-61	2.27011e-59	128.104
PUS7	1.18439	8.1435	18.1961	6.10835e-61	2.93001e-59	127.845
RPL22L1	1.51941	9.98605	18.1536	1.03542e-60	4.92363e-59	127.32
TUBAL3	-1.93525	6.49861	-18.138	1.25561e-60	5.94494e-59	127.128
CERK	-1.07136	7.9402	-18.1289	1.40652e-60	6.64513e-59	127.015
GDPD3	-1.47146	7.43375	-18.1273	1.4343e-60	6.76181e-59	126.995
RDX	-1.67119	7.56611	-18.121	1.55081e-60	7.29547e-59	126.918
ZNF304	-1.24795	4.73846	-18.1178	1.61359e-60	7.57457e-59	126.878
MYO5A	-1.40655	6.1556	-18.1068	1.85016e-60	8.64814e-59	126.742
SP5	1.33448	5.64041	18.0839	2.45539e-60	1.14043e-58	126.46
SAPCD2	1.09274	8.01237	18.0553	3.50086e-60	1.61238e-58	126.107
CD36	-1.62629	6.11111	-18.0456	3.94642e-60	1.81e-58	125.987
DUSP14	1.04812	6.5321	17.9951	7.37051e-60	3.33174e-58	125.365
SSPN	-1.45929	7.11859	-17.9919	7.67355e-60	3.4616e-58	125.325
S100A2	1.78493	6.25252	17.9535	1.23295e-59	5.51664e-58	124.853
TMEM37	-1.11757	7.86386	-17.9224	1.8102e-59	8.05026e-58	124.471
DUSP1	-1.87638	10.284	-17.8679	3.54615e-59	1.555e-57	123.801
KLRK1-AS1	1.31402	5.2021	17.8638	3.7321e-59	1.63328e-57	123.75
FNBP1	-1.11439	8.19391	-17.8499	4.43119e-59	1.9277e-57	123.579
CES2	-1.66051	10.3641	-17.8244	6.06217e-59	2.62682e-57	123.267
SPARCL1	-1.84731	9.45269	-17.8226	6.19819e-59	2.68047e-57	123.245
KLF9	-1.30958	7.06935	-17.8128	6.99645e-59	3.01974e-57	123.124
PCSK5	-1.36412	5.62327	-17.7947	8.74288e-59	3.75141e-57	122.903
RETSAT	-1.02836	9.13437	-17.7931	8.92348e-59	3.82144e-57	122.882
TIAM1	-1.04415	6.00542	-17.7665	1.23732e-58	5.27819e-57	122.557
SMPDL3A	-1.62716	9.14359	-17.7477	1.55877e-58	6.61094e-57	122.327
CCR2	-1.24869	5.35983	-17.7406	1.70107e-58	7.20053e-57	122.24
CCDC113	1.42753	5.30823	17.734	1.84518e-58	7.78057e-57	122.159
DMXL2	-1.02794	7.70471	-17.7133	2.38107e-58	1.0021e-56	121.905
MT2A	-1.50105	10.8625	-17.6972	2.90324e-58	1.21504e-56	121.707
TNS4	1.20629	6.90102	17.6972	2.90362e-58	1.21504e-56	121.707
LEAP2	-1.15084	5.93932	-17.6967	2.91974e-58	1.21946e-56	121.702
ECT2	1.33842	8.70887	17.654	4.93315e-58	2.0487e-56	121.18
EPHB3	1.0207	8.17507	17.599	9.69246e-58	4.01005e-56	120.507
ITM2A	-1.25075	7.4439	-17.593	1.04366e-57	4.30173e-56	120.433
IRX3	1.53965	4.75634	17.5641	1.48673e-57	6.08232e-56	120.081
GULP1	-1.92479	6.84442	-17.5341	2.14587e-57	8.65004e-56	119.716
CDC25B	1.2087	8.621	17.526	2.37125e-57	9.5236e-56	119.616
CRACD	-1.64162	7.26848	-17.5091	2.9158e-57	1.16256e-55	119.411
KCTD12	-1.79196	9.04254	-17.4512	5.92359e-57	2.33636e-55	118.705
TRIM36	-1.52196	6.3994	-17.4506	5.96383e-57	2.34802e-55	118.698
PHLDA1	1.60302	8.40617	17.445	6.38964e-57	2.51116e-55	118.629
SMPD1	-1.03331	7.59369	-17.4345	7.26154e-57	2.84873e-55	118.502
LCN2	2.63236	10.668	17.4197	8.69644e-57	3.3995e-55	118.323
PLCL2	-1.21293	7.27247	-17.4143	9.29332e-57	3.61995e-55	118.256
SLC16A4	1.52453	4.94543	17.4023	1.07654e-56	4.18592e-55	118.11
RCAN2	-1.3792	6.66951	-17.3953	1.17231e-56	4.55025e-55	118.025
DUOXA2	1.8504	7.4041	17.371	1.57714e-56	6.0153e-55	117.73
RHOF	-1.10322	7.52585	-17.3688	1.61912e-56	6.16472e-55	117.704
CSE1L	1.01845	10.382	17.3383	2.34972e-56	8.90019e-55	117.333
EMP1	-1.68672	9.67065	-17.3333	2.4972e-56	9.42629e-55	117.272
NKX2-3	-1.54955	6.15405	-17.3292	2.62589e-56	9.89507e-55	117.222
C1orf115	-1.39874	8.33778	-17.3046	3.54519e-56	1.32682e-54	116.923
TRIM16	1.24299	7.1505	17.2858	4.45604e-56	1.65923e-54	116.696
NEURL1B	-1.12362	8.89925	-17.2838	4.56586e-56	1.69725e-54	116.671
ANLN	1.75257	7.46574	17.266	5.66951e-56	2.10394e-54	116.456
CCL5	-1.38814	7.50759	-17.2531	6.63443e-56	2.45787e-54	116.299
PDE5A	-1.10605	7.12661	-17.2447	7.34783e-56	2.71302e-54	116.198
TLCD2	-1.24619	7.18801	-17.2395	7.8275e-56	2.88044e-54	116.135
ZG16	-3.50022	9.65363	-17.2204	9.87159e-56	3.5965e-54	115.904
ART3	1.51535	4.68726	17.2157	1.0452e-55	3.78912e-54	115.847
SNAI2	-1.61752	6.34175	-17.211	1.10731e-55	4.00108e-54	115.789
PSAT1	1.93264	7.73178	17.177	1.67319e-55	6.00627e-54	115.379
GALNT12	-1.25185	9.52114	-17.1675	1.87736e-55	6.71722e-54	115.264
CD48	-1.24483	7.4208	-17.1506	2.30682e-55	8.22702e-54	115.059
DACH1	1.92028	7.43903	17.1491	2.34886e-55	8.3634e-54	115.041
TIMP1	1.32246	10.3653	17.1005	4.23431e-55	1.50038e-53	114.454
SEMA6A	-1.4613	7.76989	-17.0864	5.0267e-55	1.77829e-53	114.283
KAT2B	-1.11603	7.07606	-17.0827	5.25269e-55	1.85525e-53	114.24
ADGRL2	-1.45406	5.41702	-17.0803	5.4117e-55	1.90834e-53	114.21
APPL2	-1.2358	8.42686	-17.0622	6.73969e-55	2.36903e-53	113.991
LRP8	1.19678	6.10482	17.0613	6.81105e-55	2.39029e-53	113.981
P2RY1	-1.02613	4.29501	-17.051	7.71405e-55	2.70287e-53	113.857
OGN	-2.2317	4.80121	-17.0153	1.18943e-54	4.15431e-53	113.426
KIF20A	1.32698	6.70702	16.98	1.82287e-54	6.29664e-53	113.001
EPHX4	1.73402	4.7784	16.9577	2.38511e-54	8.21291e-53	112.733
FERMT1	1.30608	10.2828	16.9265	3.47859e-54	1.18851e-52	112.358
MAGEH1	-1.14748	7.01386	-16.9258	3.50919e-54	1.1971e-52	112.349
NHSL1	-1.14896	8.784	-16.9247	3.55388e-54	1.21047e-52	112.336
B3GNT7	-1.70882	6.74817	-16.9082	4.33666e-54	1.4748e-52	112.138
SNTB1	1.26547	7.1452	16.9032	4.60533e-54	1.56375e-52	112.078
SERPINB5	2.89574	7.73317	16.8946	5.11279e-54	1.73338e-52	111.974
SPINK5	-2.36201	7.1041	-16.8863	5.65309e-54	1.9136e-52	111.874
VIPR1	-1.11402	7.96133	-16.875	6.47856e-54	2.18294e-52	111.739
CYBRD1	-1.73929	7.81269	-16.8728	6.65153e-54	2.23779e-52	111.712
TMEM220	-1.428	6.54046	-16.84	9.87644e-54	3.30252e-52	111.319
MORC4	1.09793	7.14389	16.8166	1.30964e-53	4.37256e-52	111.038
LINC00668	1.28689	6.6311	16.8011	1.57789e-53	5.23634e-52	110.852
CTPS1	1.16983	7.06787	16.7942	1.7143e-53	5.65748e-52	110.77
HILPDA	1.09238	8.1774	16.7941	1.71509e-53	5.65748e-52	110.769
CCL21	-1.55293	6.35193	-16.7902	1.79801e-53	5.91325e-52	110.722
RNASEH2A	1.04754	7.65501	16.7891	1.82164e-53	5.98202e-52	110.709
HOTAIRM1	-1.03068	6.35596	-16.7834	1.9512e-53	6.39791e-52	110.641
CA2	-3.0929	9.94989	-16.7179	4.2912e-53	1.39046e-51	109.856
P2RY14	-1.65185	6.13784	-16.6972	5.50233e-53	1.77766e-51	109.609
MTM1	-1.17248	6.60472	-16.6657	8.02837e-53	2.57482e-51	109.233
GDF15	2.02426	8.83308	16.6535	9.29737e-53	2.97313e-51	109.087
ANKRD22	1.38691	8.52528	16.6513	9.54554e-53	3.04805e-51	109.061
S100P	2.13263	11.0272	16.6498	9.71557e-53	3.09784e-51	109.043
AQP1	-1.53163	7.38839	-16.5859	2.08847e-52	6.54517e-51	108.281
HHLA2	-1.89564	6.37928	-16.5768	2.32955e-52	7.26958e-51	108.173
CHRDL1	-2.01505	5.75075	-16.5749	2.38378e-52	7.42827e-51	108.15
LDHD	-1.10902	5.52602	-16.5617	2.79072e-52	8.64729e-51	107.993
DPEP1	2.10278	7.5569	16.5587	2.8918e-52	8.94787e-51	107.957
ECM1	1.08522	7.50848	16.5469	3.33103e-52	1.0278e-50	107.817
GPT2	1.11458	6.85712	16.545	3.40733e-52	1.04987e-50	107.794
TRAF3IP3	-1.01817	5.71667	-16.5358	3.80283e-52	1.17009e-50	107.685
ALDH1B1	1.00277	7.26725	16.517	4.76455e-52	1.46191e-50	107.46
ETS2	1.11258	10.3897	16.4495	1.06661e-51	3.22316e-50	106.658
CDA	-1.66062	6.65841	-16.4352	1.26426e-51	3.80994e-50	106.489
CD14	-1.23507	8.4509	-16.3976	1.97913e-51	5.91557e-50	106.043
EPB41L2	1.01175	9.35128	16.3917	2.12357e-51	6.33007e-50	105.973
CWH43	-1.78418	6.17484	-16.3441	3.74072e-51	1.10013e-49	105.409
SLC26A2	-2.30056	10.845	-16.3276	4.55378e-51	1.33568e-49	105.214
DUOX2	3.29273	7.82285	16.3205	4.95743e-51	1.4502e-49	105.129
PRKCB	-1.168	6.13492	-16.3202	4.97503e-51	1.45341e-49	105.126
EVI2A	-1.4066	6.61727	-16.3129	5.4255e-51	1.58081e-49	105.039
ARMCX1	-1.47379	6.2169	-16.2971	6.54392e-51	1.89912e-49	104.853
OSBPL1A	-1.24822	7.79846	-16.2918	6.9677e-51	2.01678e-49	104.79
PLCB4	1.61631	9.19448	16.2756	8.44716e-51	2.4195e-49	104.599
FHL1	-1.58997	9.15383	-16.2746	8.55028e-51	2.44585e-49	104.587
CCL15-CCL14	-1.27345	8.47143	-16.2722	8.79315e-51	2.50553e-49	104.559
GIMAP8	-1.0928	5.79325	-16.2633	9.77158e-51	2.77713e-49	104.454
DHRS9	-2.21702	8.35562	-16.2368	1.33826e-50	3.76927e-49	104.141
HSD17B2	-2.28564	8.01795	-16.2236	1.56545e-50	4.36992e-49	103.985
FOXP4-AS1	1.37716	5.62074	16.222	1.59587e-50	4.4492e-49	103.965
DUSP5	-1.26485	7.0251	-16.2179	1.67482e-50	4.66337e-49	103.917
BLACAT1	1.13949	5.00263	16.2177	1.67872e-50	4.66833e-49	103.915
CPNE5	-1.00377	6.13114	-16.2011	2.04531e-50	5.66625e-49	103.718
SLC20A1	-1.11798	9.26228	-16.1723	2.87551e-50	7.86701e-49	103.379
CKS2	1.13893	10.0801	16.169	2.98939e-50	8.1684e-49	103.341
VSIG4	-1.32239	6.76433	-16.1689	2.99393e-50	8.17064e-49	103.339
KLK10	2.31443	6.15874	16.1564	3.47135e-50	9.43837e-49	103.192
VCAM1	-1.49675	7.11552	-16.148	3.83149e-50	1.03918e-48	103.094
CXCL13	-2.975	5.89669	-16.1354	4.4509e-50	1.20273e-48	102.945
TMEM47	-1.81142	7.37923	-16.134	4.5247e-50	1.21967e-48	102.928
FABP6	2.00858	6.03941	16.1241	5.08812e-50	1.36652e-48	102.811
TTC22	-1.28508	8.53354	-16.1058	6.31054e-50	1.69275e-48	102.597
LPCAT1	1.07772	7.80401	16.0838	8.1892e-50	2.18601e-48	102.338
NIBAN1	-1.63851	6.82134	-16.0595	1.09051e-49	2.87603e-48	102.053
TPX2	1.31338	8.38187	16.0217	1.70383e-49	4.44553e-48	101.609
DEFA6	3.20015	7.0855	16.018	1.78036e-49	4.62326e-48	101.565
MT1G	-1.55408	10.207	-16.0015	2.16107e-49	5.5789e-48	101.372
FAM107B	-1.13695	9.22673	-15.9928	2.39613e-49	6.17847e-48	101.269
CNKSR3	-1.17008	7.38839	-15.9415	4.3831e-49	1.11968e-47	100.668
SPON1	-1.92454	8.56804	-15.9232	5.43471e-49	1.38189e-47	100.454
DPP10	-1.52579	4.14578	-15.9089	6.42767e-49	1.62684e-47	100.287
STAP1	-1.03286	4.61026	-15.8756	9.49769e-49	2.37648e-47	99.8989
SLCO1B3	2.71043	4.78374	15.8677	1.04256e-48	2.60273e-47	99.8062
TNFRSF10B	1.0252	8.78714	15.8614	1.12225e-48	2.789e-47	99.7329
SBSPON	2.26543	5.67231	15.8472	1.32629e-48	3.27385e-47	99.5666
MFSD4A	-1.8812	7.58544	-15.8112	2.02365e-48	4.97288e-47	99.1462
ACKR1	-1.25307	6.11275	-15.802	2.25226e-48	5.51615e-47	99.0397
GPX3	-1.77023	7.84777	-15.7954	2.43424e-48	5.94198e-47	98.9624
SLC2A13	-1.18098	7.98392	-15.7845	2.76498e-48	6.73435e-47	98.8356
ABCA5	-1.1135	7.25117	-15.7504	4.12213e-48	9.97346e-47	98.4382
SULT1A1	-1.1393	9.54046	-15.7473	4.27383e-48	1.03065e-46	98.4023
CEACAM1	-1.64165	10.7244	-15.7426	4.51598e-48	1.08785e-46	98.3474
TMEM200A	-2.14335	8.00349	-15.7377	4.7785e-48	1.14857e-46	98.2912
ANGPTL1	-1.05661	4.87777	-15.7258	5.49382e-48	1.31332e-46	98.1524
MT1F	-1.47248	9.73321	-15.7236	5.6395e-48	1.34668e-46	98.1263
AOC3	-1.51743	6.31134	-15.7014	7.30585e-48	1.73892e-46	97.8687
PTPRH	-1.05748	7.465	-15.6967	7.71566e-48	1.83447e-46	97.8144
CXCL2	2.24881	8.12431	15.6951	7.86373e-48	1.86766e-46	97.7955
OLFML1	-1.04265	5.07349	-15.6761	9.81407e-48	2.32083e-46	97.5751
METTL7A	-1.24645	9.98028	-15.6591	1.19739e-47	2.8255e-46	97.3771
UNC5CL	1.32114	5.85628	15.6475	1.37078e-47	3.22081e-46	97.2426
CLIC6	-1.61203	6.21334	-15.6224	1.83728e-47	4.29395e-46	96.9511
JAZF1	-1.10271	5.80178	-15.5935	2.57116e-47	5.97101e-46	96.6167
TINAG	-1.54478	7.4483	-15.5786	3.05632e-47	7.07526e-46	96.4448
CBLIF	1.57699	4.52775	15.5752	3.18285e-47	7.35269e-46	96.4044
ANK3	-1.17298	8.79608	-15.5667	3.51084e-47	8.08488e-46	96.3068
CLIC2	-1.13376	5.64946	-15.56	3.79598e-47	8.70499e-46	96.2291
CCL19	-1.95787	5.99809	-15.5522	4.15794e-47	9.51519e-46	96.1385
TNS1	-1.64827	7.82531	-15.5416	4.70058e-47	1.07012e-45	96.0164
UPP1	-1.08392	7.36873	-15.5176	6.21177e-47	1.39822e-45	95.7391
CD302	-1.01148	7.82416	-15.5042	7.25715e-47	1.6186e-45	95.5843
LY75-CD302	-1.01148	7.82416	-15.5042	7.25715e-47	1.6186e-45	95.5843
SYNE1	-1.04387	6.20156	-15.4757	1.01033e-46	2.24428e-45	95.2551
PMP22	-1.21598	8.82162	-15.4618	1.18691e-46	2.62327e-45	95.0949
SYTL1	1.24473	6.82141	15.4496	1.36812e-46	3.00561e-45	94.9535
LOC730101	1.10114	6.06645	15.4452	1.43932e-46	3.15889e-45	94.903
SLC11A2	1.09158	8.73806	15.425	1.81884e-46	3.97197e-45	94.6702
CXCL1	2.1066	7.89777	15.4186	1.95819e-46	4.26358e-45	94.5967
EVI2B	-1.35874	7.23236	-15.4149	2.04453e-46	4.44276e-45	94.5538
NME1	1.02573	10.0238	15.4136	2.07625e-46	4.50723e-45	94.5385
MRC1	-1.51349	7.29049	-15.3991	2.45395e-46	5.30096e-45	94.3722
KLHL29	1.12693	6.52482	15.3935	2.61719e-46	5.64804e-45	94.3081
IFITM1	1.01442	11.7752	15.3839	2.92513e-46	6.30022e-45	94.1975
CEP55	1.59011	7.404	15.3711	3.39452e-46	7.27553e-45	94.0494
ETHE1	-1.0079	10.768	-15.3518	4.24081e-46	9.05407e-45	93.8279
GPNMB	-1.68339	8.8129	-15.2913	8.52597e-46	1.80103e-44	93.1332
MT1X	-1.45735	10.5474	-15.2545	1.30202e-45	2.73723e-44	92.712
CERKL	-1.0946	6.4003	-15.2471	1.41802e-45	2.97256e-44	92.6271
ITGA4	-1.09375	6.40046	-15.2444	1.4627e-45	3.06038e-44	92.5962
GIMAP7	-1.27506	5.71828	-15.211	2.14813e-45	4.47007e-44	92.2139
DDR2	-1.34137	7.02162	-15.2064	2.26697e-45	4.70728e-44	92.1603
MT1HL1	-1.44173	10.608	-15.1976	2.50587e-45	5.19352e-44	92.0606
PLSCR4	-1.10614	8.01433	-15.1943	2.60492e-45	5.39373e-44	92.0221
RSAD2	-1.74892	6.06627	-15.1857	2.87347e-45	5.933e-44	91.9244
XDH	-1.70044	8.06086	-15.1638	3.69474e-45	7.57887e-44	91.6744
CLIC3	1.48892	5.4608	15.1555	4.06405e-45	8.32088e-44	91.5796
MACC1	1.06183	6.51431	15.1457	4.5487e-45	9.29584e-44	91.4675
MT1H	-1.53257	10.4864	-15.1454	4.56575e-45	9.32202e-44	91.4638
PCDH19	-1.12272	5.40484	-15.1395	4.88724e-45	9.94146e-44	91.3961
TPD52L1	1.27228	8.36146	15.1354	5.12276e-45	1.04013e-43	91.3493
GPR18	-1.05067	4.52982	-15.1312	5.37361e-45	1.09005e-43	91.3017
DLGAP5	1.42973	7.1695	15.1156	6.42561e-45	1.29866e-43	91.1239
WIPF1	-1.16823	7.3657	-15.0991	7.76593e-45	1.56236e-43	90.9354
RHOU	-1.07933	8.71288	-15.0911	8.51357e-45	1.70652e-43	90.844
FBXO32	-1.20513	7.49298	-15.057	1.25669e-44	2.50983e-43	90.4566
RARRES2	-1.30611	8.3324	-15.0309	1.69379e-44	3.36142e-43	90.1597
CDK1	1.26706	8.68243	15.0014	2.37375e-44	4.68543e-43	89.824
FYB1	-1.03611	6.22624	-14.9985	2.455e-44	4.83808e-43	89.7905
LYPD8	-2.26388	8.9034	-14.9984	2.45549e-44	4.83808e-43	89.7903
TSC22D3	-1.05268	8.266	-14.9946	2.56619e-44	5.05168e-43	89.7464
OPN3	-1.07241	8.51309	-14.9929	2.61652e-44	5.14154e-43	89.7271
FAM13C	-1.17296	4.69751	-14.9804	3.01593e-44	5.91053e-43	89.5858
SOWAHA	-1.45164	7.42589	-14.9722	3.31353e-44	6.47642e-43	89.4922
MMP3	2.94631	6.65055	14.956	3.98608e-44	7.76332e-43	89.3084
DUSP4	1.44963	6.15016	14.9437	4.58529e-44	8.91454e-43	89.1691
SLC39A10	1.0945	7.82213	14.9318	5.24985e-44	1.01795e-42	89.0344
RBM24	-1.60857	4.80504	-14.9131	6.49581e-44	1.25071e-42	88.8226
MS4A8	-1.46609	6.58673	-14.9003	7.51642e-44	1.43965e-42	88.6775
ENTPD5	-1.34697	9.41713	-14.8473	1.37296e-43	2.61827e-42	88.0782
MAOA	-1.2613	10.103	-14.8463	1.38945e-43	2.64743e-42	88.0663
HACD4	-1.21182	6.2743	-14.8403	1.48634e-43	2.82714e-42	87.9993
KCNN4	1.12078	7.57864	14.8221	1.82749e-43	3.45509e-42	87.7938
UBE2S	1.18582	7.98221	14.8179	1.91667e-43	3.61747e-42	87.7464
RBMS3	-1.07911	6.07147	-14.8025	2.28443e-43	4.29312e-42	87.5718
RRM2	1.3345	9.74579	14.7911	2.59792e-43	4.86563e-42	87.4439
RGS2	-1.5221	9.1722	-14.7877	2.70087e-43	5.05413e-42	87.4053
BTNL8	-1.7463	7.24741	-14.786	2.75329e-43	5.14784e-42	87.3861
PADI2	-1.43672	8.64944	-14.7827	2.85927e-43	5.33689e-42	87.3486
LOC100652777	-1.29783	8.00716	-14.7797	2.95729e-43	5.5105e-42	87.315
PLA2G10	-1.29783	8.00716	-14.7797	2.95729e-43	5.5105e-42	87.315
TRIP6	1.22522	8.21444	14.7508	4.10266e-43	7.63825e-42	86.9894
ENPP5	1.2283	5.62781	14.7223	5.66129e-43	1.04779e-41	86.6692
CCL24	1.16777	6.20252	14.7186	5.90505e-43	1.08559e-41	86.6272
GRHL1	1.27329	5.33323	14.7121	6.35451e-43	1.16724e-41	86.5543
ST6GALNAC6	-1.24264	7.72768	-14.7015	7.16675e-43	1.31205e-41	86.4347
JADE3	1.0155	6.68961	14.6992	7.35234e-43	1.34491e-41	86.4092
SLC26A3	-3.49344	10.3949	-14.6977	7.48436e-43	1.36792e-41	86.3915
UBE2T	1.09016	7.60724	14.6956	7.66233e-43	1.39928e-41	86.3682
KLRC1	-1.18407	4.83886	-14.6542	1.22315e-42	2.20982e-41	85.903
KLRC2	-1.18407	4.83886	-14.6542	1.22315e-42	2.20982e-41	85.903
PER3	-1.13318	6.0384	-14.6466	1.33147e-42	2.40354e-41	85.8186
TUSC3	-1.32995	6.31677	-14.6373	1.47872e-42	2.66497e-41	85.7143
CHEK1	1.00192	6.47747	14.6372	1.48117e-42	2.66719e-41	85.7127
CFB	1.39699	8.10426	14.625	1.69862e-42	3.03345e-41	85.5764
CLEC2B	-1.19642	7.46142	-14.6114	1.98113e-42	3.52703e-41	85.4234
ABCC13	-1.07848	5.63491	-14.5999	2.25429e-42	4.01008e-41	85.295
FLRT2	-1.15759	5.76377	-14.5975	2.31764e-42	4.11278e-41	85.2674
SLC6A8	-1.2501	8.7139	-14.5669	3.2674e-42	5.75633e-41	84.9258
TCF4	-1.1196	8.69429	-14.5664	3.28784e-42	5.78718e-41	84.9196
FABP4	-1.67553	5.51992	-14.5475	4.06566e-42	7.11701e-41	84.7085
AGT	1.26305	7.14857	14.5294	4.98217e-42	8.68678e-41	84.5063
TESC	1.40752	6.7637	14.525	5.23557e-42	9.11413e-41	84.457
PF4	1.12748	6.67605	14.5077	6.35468e-42	1.10186e-40	84.2643
IRAK1BP1	1.02609	5.13058	14.5005	6.89239e-42	1.19227e-40	84.1835
CENPA	1.11479	7.31635	14.5002	6.91757e-42	1.19569e-40	84.1799
GNB4	-1.21929	7.33887	-14.4852	8.18299e-42	1.41108e-40	84.0129
YEATS4	1.01218	6.29004	14.4691	9.80679e-42	1.68054e-40	83.8328
TRIB3	1.08654	7.86793	14.4501	1.21207e-41	2.0706e-40	83.6222
PAQR5	-1.46799	7.78893	-14.4104	1.89076e-41	3.183e-40	83.18
MYH11	-1.70259	8.89816	-14.403	2.05383e-41	3.45223e-40	83.0977
L1TD1	2.54023	6.23054	14.3898	2.38021e-41	3.98558e-40	82.9511
IL1R2	-1.82212	8.44113	-14.3857	2.4935e-41	4.16893e-40	82.9049
LOC105379426	-1.15733	6.55939	-14.3836	2.55237e-41	4.2641e-40	82.8817
STYK1	-1.5067	6.81831	-14.3815	2.61109e-41	4.35559e-40	82.859
ANKRD20A1	-1.16355	6.55707	-14.3803	2.6476e-41	4.39978e-40	82.8452
ANKRD20A2P	-1.16355	6.55707	-14.3803	2.6476e-41	4.39978e-40	82.8452
ANKRD20A3P	-1.16355	6.55707	-14.3803	2.6476e-41	4.39978e-40	82.8452
ANKRD20A4P	-1.16355	6.55707	-14.3803	2.6476e-41	4.39978e-40	82.8452
ANKRD20A9P	-1.16355	6.55707	-14.3803	2.6476e-41	4.39978e-40	82.8452
UGT2A3	-2.61059	6.3274	-14.3658	3.11273e-41	5.15714e-40	82.6843
EPB41L4A	-1.1505	6.43282	-14.353	3.59012e-41	5.93463e-40	82.5424
C7	-1.44836	5.49174	-14.3396	4.17125e-41	6.87458e-40	82.3932
KIF18A	1.05185	5.07195	14.3288	4.70183e-41	7.72584e-40	82.2742
NDNF	-1.08276	6.38444	-14.3222	5.06068e-41	8.30307e-40	82.201
ANKRD20A5P	-1.14749	6.56261	-14.3145	5.51815e-41	9.03339e-40	82.115
CCNB1	1.19161	8.72792	14.3135	5.57731e-41	9.12345e-40	82.1044
DCLK1	-1.01327	4.37361	-14.2916	7.11852e-41	1.15928e-39	81.8618
PDZK1IP1	1.46065	8.96415	14.2762	8.45181e-41	1.36729e-39	81.6911
PDE9A	-1.22095	7.60778	-14.2749	8.57279e-41	1.38482e-39	81.6769
SLC1A1	-1.57297	8.27504	-14.2695	9.10134e-41	1.46697e-39	81.6174
CD69	-1.60627	5.8006	-14.2547	1.07311e-40	1.72585e-39	81.4536
JPH1	1.15681	7.46484	14.2455	1.18878e-40	1.90769e-39	81.3519
IL20RA	1.13596	6.73489	14.2379	1.29302e-40	2.0715e-39	81.2683
ATP11A	1.23258	7.35757	14.2302	1.40938e-40	2.25183e-39	81.1826
EFEMP1	-1.66092	7.67785	-14.2105	1.75328e-40	2.79318e-39	80.9655
MPEG1	-1.15887	7.42544	-14.1951	2.07991e-40	3.30873e-39	80.7957
A2M	-1.13945	9.91794	-14.1874	2.26566e-40	3.599e-39	80.7106
PLCE1	-1.14639	7.13972	-14.1784	2.50341e-40	3.95949e-39	80.6114
MATN2	-1.54321	7.97887	-14.1747	2.608e-40	4.12196e-39	80.5707
MEP1A	-2.15383	9.20528	-14.1732	2.65193e-40	4.18435e-39	80.5541
BEST2	-1.50828	6.86846	-14.1675	2.82454e-40	4.44502e-39	80.4914
BEX4	-1.53663	6.62913	-14.1495	3.44869e-40	5.40787e-39	80.2929
PRC1	1.12556	8.4497	14.1401	3.82522e-40	5.97697e-39	80.1899
BUB1	1.1277	6.66259	14.1304	4.26081e-40	6.64814e-39	80.0826
VSNL1	1.30507	7.74727	14.1238	4.58564e-40	7.14482e-39	80.0096
ITM2C	-1.12917	10.6568	-14.1097	5.35905e-40	8.33803e-39	79.8546
NUSAP1	1.07791	9.02847	14.1066	5.54153e-40	8.61585e-39	79.8213
PCDH7	-1.30131	6.34078	-14.106	5.58188e-40	8.67245e-39	79.8141
APOBEC1	1.55851	6.45848	14.0996	5.99069e-40	9.28135e-39	79.7439
RTN1	-1.02939	5.18839	-14.0689	8.40551e-40	1.29314e-38	79.4071
MCOLN2	-1.45282	6.98056	-14.0626	9.01024e-40	1.3823e-38	79.3381
CDHR2	-1.09666	7.01601	-14.0491	1.04579e-39	1.60104e-38	79.1899
PPP1R3C	-1.24332	5.64357	-14.0479	1.06054e-39	1.6225e-38	79.176
LRRC19	-1.83663	7.24464	-14.0319	1.26452e-39	1.92251e-38	79.0011
UBE2C	1.09836	8.81947	13.9967	1.86274e-39	2.81061e-38	78.616
TIMP2	-1.14856	9.75685	-13.9765	2.32785e-39	3.48606e-38	78.3944
CD163L1	-1.01087	6.46377	-13.9763	2.33268e-39	3.49092e-38	78.3924
CD55	1.34548	9.73629	13.9746	2.37587e-39	3.55313e-38	78.3741
RFC3	1.12711	8.21939	13.97	2.4992e-39	3.73502e-38	78.3238
OXGR1	1.15786	4.45859	13.9514	3.06715e-39	4.55286e-38	78.1203
TMEM97	1.01	9.28901	13.9141	4.61922e-39	6.81529e-38	77.7132
CRYAB	-1.09385	6.59603	-13.913	4.67508e-39	6.89308e-38	77.7012
SAMD9	-1.42105	7.18736	-13.9107	4.79701e-39	7.0681e-38	77.6757
LOC102724562	-1.01472	6.64349	-13.9041	5.15433e-39	7.57935e-38	77.6042
MST1L	-1.01472	6.64349	-13.9041	5.15433e-39	7.57935e-38	77.6042
MST1P2	-1.01472	6.64349	-13.9041	5.15433e-39	7.57935e-38	77.6042
PRNP	-1.0979	9.24383	-13.876	7.01459e-39	1.02531e-37	77.2979
SI	-2.84008	6.72985	-13.8668	7.7533e-39	1.13027e-37	77.1984
ADA2	-1.08144	7.84599	-13.8512	9.20214e-39	1.33528e-37	77.0281
SCUBE2	-1.08314	5.56953	-13.843	1.00645e-38	1.45561e-37	76.939
KIF23	1.27922	6.06861	13.8428	1.00829e-38	1.45731e-37	76.9372
FOXP2	-1.06696	6.24773	-13.8238	1.24194e-38	1.79148e-37	76.73
NKD1	1.01231	6.52577	13.8207	1.28446e-38	1.8516e-37	76.6966
SLC41A2	-1.03963	7.19645	-13.7917	1.76384e-38	2.52441e-37	76.3813
HHIP	-1.19218	5.72679	-13.7825	1.94865e-38	2.77987e-37	76.2823
BUB1B	1.10766	8.05304	13.7793	2.01924e-38	2.87682e-37	76.2469
ECRG4	-1.28921	4.96438	-13.7724	2.17612e-38	3.09231e-37	76.1725
SGCE	-1.29744	6.35724	-13.7654	2.3491e-38	3.3338e-37	76.0965
CDKN3	1.06034	8.02125	13.7556	2.61275e-38	3.70319e-37	75.9907
RORA	-1.23759	6.29168	-13.7118	4.21359e-38	5.9036e-37	75.5157
MS4A7	-1.12213	7.30939	-13.6864	5.55156e-38	7.72402e-37	75.2416
GPX2	1.01322	11.8023	13.6531	7.9757e-38	1.09924e-36	74.8815
SLC51A	-2.07298	5.73781	-13.6303	1.02103e-37	1.40019e-36	74.636
CCL13	-1.24552	5.91616	-13.6277	1.04952e-37	1.43746e-36	74.6086
PDGFD	-1.08953	6.63481	-13.6272	1.05602e-37	1.44367e-36	74.6025
DPP4	-1.29234	7.02919	-13.6266	1.06245e-37	1.45155e-36	74.5965
MMP1	2.56287	7.73052	13.6255	1.07578e-37	1.46885e-36	74.5841
CENPW	1.10363	8.4875	13.6232	1.10214e-37	1.50298e-36	74.56
FN1	-1.82694	10.1988	-13.6216	1.12136e-37	1.52824e-36	74.5428
NEK2	1.19938	7.47815	13.5853	1.66161e-37	2.22993e-36	74.152
IGFBP2	1.89412	8.37383	13.573	1.89789e-37	2.54082e-36	74.0199
DDX60	-1.26409	8.07387	-13.5685	1.99386e-37	2.66604e-36	73.9708
NUF2	1.31663	6.22624	13.5664	2.03927e-37	2.7251e-36	73.9485
FZD3	1.1204	7.05274	13.5506	2.41873e-37	3.22043e-36	73.7788
TLR4	1.00214	6.05535	13.5479	2.49047e-37	3.31394e-36	73.7498
SRPX2	1.37944	6.2936	13.5451	2.56739e-37	3.41422e-36	73.7196
CENPH	1.07295	6.18702	13.5379	2.77515e-37	3.6816e-36	73.6422
KLF4	-1.15647	10.8141	-13.5327	2.93403e-37	3.88768e-36	73.5869
SPC25	1.26609	5.63768	13.5276	3.1026e-37	4.10362e-36	73.5314
CDCA7	1.1326	9.84107	13.524	3.22435e-37	4.26208e-36	73.4931
TMEM158	1.2257	7.18792	13.5222	3.28922e-37	4.3426e-36	73.4733
IL33	1.93722	6.00527	13.5013	4.12041e-37	5.40748e-36	73.2494
TTK	1.21076	7.08803	13.478	5.29712e-37	6.8941e-36	72.9998
CAVIN2	-1.05693	5.30138	-13.4759	5.41622e-37	7.04493e-36	72.9777
TMEM45B	-1.02672	9.97989	-13.4686	5.85988e-37	7.59951e-36	72.8994
ASPN	-1.88894	6.89418	-13.4666	5.98997e-37	7.76364e-36	72.8776
ZNF729	-1.11881	5.82163	-13.4542	6.84287e-37	8.83261e-36	72.7453
STXBP6	1.04199	7.49802	13.4479	7.32556e-37	9.43901e-36	72.6776
AP1S3	1.05017	4.98138	13.4074	1.13172e-36	1.44467e-35	72.2453
ZNF43	-1.10271	5.82901	-13.404	1.17334e-36	1.4952e-35	72.2094
IFIT1	-1.56721	6.63283	-13.3823	1.48241e-36	1.88358e-35	71.9771
RSPO3	-1.39026	5.44814	-13.3543	2.00156e-36	2.53005e-35	71.6787
AKAP12	-1.44252	7.13523	-13.3528	2.03334e-36	2.56726e-35	71.6631
CDC6	1.17915	6.04272	13.3193	2.91111e-36	3.64619e-35	71.3065
HLA-DPB1	-1.13565	9.64478	-13.3121	3.14244e-36	3.92252e-35	71.2305
LCN15	1.66649	6.40704	13.2828	4.29901e-36	5.29994e-35	70.9191
WWTR1	-1.33408	7.37661	-13.2783	4.50948e-36	5.55318e-35	70.8716
MMP10	1.85156	5.18911	13.2657	5.16277e-36	6.347e-35	70.7372
ZNF415	-1.08416	4.7406	-13.2487	6.18752e-36	7.57713e-35	70.5573
EPHA7	-1.26228	5.06838	-13.2366	7.04264e-36	8.59076e-35	70.4286
CEACAM7	-2.57236	10.7174	-13.2336	7.26766e-36	8.85051e-35	70.3974
SHCBP1	1.05501	5.76961	13.2188	8.51098e-36	1.0336e-34	70.2405
MAB21L2	-1.6988	5.79995	-13.2086	9.49106e-36	1.15008e-34	70.1322
CHL1	-1.10394	4.74014	-13.1996	1.04428e-35	1.26401e-34	70.0372
GABRP	1.32605	4.50573	13.1936	1.11307e-35	1.34579e-34	69.9738
APCDD1	1.91438	7.63061	13.1811	1.27054e-35	1.53281e-34	69.8424
CPED1	-1.09704	6.69495	-13.175	1.35697e-35	1.63529e-34	69.777
GLDN	-1.33389	6.15597	-13.157	1.6419e-35	1.97216e-34	69.5876
ZFPM2	-1.03115	4.53114	-13.1387	1.9949e-35	2.38574e-34	69.3941
ZCCHC24	-1.01064	7.4234	-13.1027	2.92256e-35	3.47434e-34	69.0147
CFD	-1.25716	8.13135	-13.088	3.41257e-35	4.04155e-34	68.8607
FRMD6	-1.20733	6.66975	-13.0872	3.44338e-35	4.07584e-34	68.8518
UBE2E2	-1.04774	6.41546	-13.0822	3.63153e-35	4.29392e-34	68.7989
BMP2	-1.17079	7.65721	-13.0748	3.92434e-35	4.62764e-34	68.7219
MS4A1	-1.86032	5.78683	-13.0728	4.01183e-35	4.72579e-34	68.7
MAD2L1	1.16539	8.54129	13.0493	5.14168e-35	6.0212e-34	68.4535
MT1E	-1.38402	10.6378	-13.0461	5.31955e-35	6.22617e-34	68.4197
CD37	-1.16381	5.7283	-13.0356	5.93937e-35	6.93316e-34	68.3102
PARPBP	1.01719	5.67016	12.9801	1.06713e-34	1.23194e-33	67.7281
GZMA	-1.41932	6.7199	-12.9773	1.09942e-34	1.26722e-33	67.6985
IGFBP3	-1.10802	9.2453	-12.9672	1.22201e-34	1.40337e-33	67.5935
GCNT3	-1.70653	9.79836	-12.9088	2.26046e-34	2.57039e-33	66.9825
NR3C2	-1.17486	8.454	-12.9056	2.33642e-34	2.65402e-33	66.9496
CR2	-1.33795	5.29784	-12.8984	2.52067e-34	2.85888e-33	66.8742
DCN	-1.10409	10.4007	-12.88	3.05688e-34	3.4599e-33	66.6826
ATAD2	1.06927	6.87912	12.8705	3.37674e-34	3.81015e-33	66.5838
PLEKHS1	1.06108	4.41669	12.8665	3.51967e-34	3.96328e-33	66.5426
PCDHB14	1.14401	4.91421	12.8306	5.13025e-34	5.73278e-33	66.1683
FXYD6	-1.0076	6.48417	-12.7968	7.30338e-34	8.12395e-33	65.8175
WASF3	-1.31631	5.15452	-12.7783	8.85968e-34	9.79559e-33	65.6257
HYAL1	1.27606	6.3214	12.771	9.55853e-34	1.05417e-32	65.5502
NDC80	1.17707	6.93804	12.7639	1.02923e-33	1.13226e-32	65.4768
TOP2A	1.15331	8.63695	12.7603	1.06858e-33	1.17496e-32	65.4395
AZGP1P1	1.09468	6.75248	12.7541	1.14013e-33	1.25175e-32	65.3751
LINC01133	-1.31662	7.57172	-12.7409	1.30788e-33	1.43234e-32	65.2388
APIP	1.08905	9.35984	12.7301	1.46438e-33	1.60055e-32	65.1266
TNFSF13B	-1.03514	7.14947	-12.7253	1.53989e-33	1.68057e-32	65.0766
CCL15	-1.25997	8.39405	-12.7239	1.56132e-33	1.70311e-32	65.0629
VLDLR	-1.20785	5.70961	-12.7134	1.74173e-33	1.89802e-32	64.9543
PTPRC	-1.20138	7.87173	-12.6963	2.08029e-33	2.25812e-32	64.7779
ZSCAN18	-1.06957	6.74378	-12.6611	3.00068e-33	3.22988e-32	64.414
CIBAR1	1.09853	6.45823	12.6521	3.2942e-33	3.5337e-32	64.3214
SLC5A1	1.00987	7.1982	12.6211	4.54327e-33	4.84755e-32	64.0021
TNFRSF17	-1.64465	6.32789	-12.6188	4.6503e-33	4.94973e-32	63.979
PBK	1.37518	7.66446	12.6155	4.81187e-33	5.11427e-32	63.945
DPT	-1.12021	5.84421	-12.5972	5.81567e-33	6.12192e-32	63.7569
POSTN	-1.66078	9.74005	-12.5939	6.02133e-33	6.33234e-32	63.7224
PCLAF	1.05103	9.86377	12.5761	7.23483e-33	7.59035e-32	63.54
FKBP1B	-1.29431	7.00392	-12.5598	8.56472e-33	8.95565e-32	63.3725
ODAM	1.42924	4.85169	12.554	9.09091e-33	9.50134e-32	63.3133
LMOD1	-1.14878	6.71814	-12.5471	9.7602e-33	1.01863e-31	63.2427
ANKRD40CL	-1.35302	7.11086	-12.5092	1.44346e-32	1.49441e-31	62.8541
NQO1	1.07893	10.295	12.5065	1.48282e-32	1.53299e-31	62.8274
TENT5C	-1.14994	8.26033	-12.4795	1.95803e-32	2.01009e-31	62.5514
STYXL2	2.41576	4.93466	12.4772	2.00514e-32	2.05654e-31	62.5278
FDCSP	-1.91235	4.59768	-12.4659	2.25303e-32	2.30432e-31	62.412
HSD3B2	-1.57343	4.64807	-12.462	2.34508e-32	2.39623e-31	62.3723
DMKN	1.15645	5.50595	12.4604	2.38283e-32	2.43254e-31	62.3564
PTPN13	1.17145	5.14083	12.4321	3.18649e-32	3.23942e-31	62.0678
TCEAL7	-1.16704	4.87217	-12.4074	4.10767e-32	4.15476e-31	61.8157
UCA1	1.68145	6.9314	12.3981	4.51826e-32	4.55956e-31	61.7211
NMU	1.48864	6.54073	12.3523	7.21812e-32	7.21123e-31	61.2559
AZGP1	1.2348	6.94404	12.3359	8.53149e-32	8.50015e-31	61.09
MYO1A	-1.0607	7.96086	-12.3325	8.83411e-32	8.7897e-31	61.0554
MEP1B	-1.22095	5.04716	-12.2644	1.76753e-31	1.73429e-30	60.3668
SYNPO2	-1.33605	7.79823	-12.2635	1.78464e-31	1.74952e-30	60.3572
HERC5	-1.05404	5.75214	-12.2537	1.97155e-31	1.92931e-30	60.2583
MSLN	1.72231	5.21132	12.2128	2.98729e-31	2.89364e-30	59.8458
ADGRG7	-1.72101	5.6933	-12.1958	3.54972e-31	3.42035e-30	59.6746
PDLIM3	-1.06113	7.34195	-12.1933	3.63889e-31	3.50318e-30	59.6499
CENPK	1.13243	7.04833	12.1895	3.78228e-31	3.63645e-30	59.6116
DEFA5	3.01835	6.71598	12.0936	9.9683e-31	9.42313e-30	58.6496
ZNF503	1.08358	7.50818	12.0858	1.07849e-30	1.01863e-29	58.5715
MND1	1.02684	5.16867	12.0809	1.13336e-30	1.06999e-29	58.5222
PDGFRA	-1.0555	8.88221	-12.0056	2.41647e-30	2.24756e-29	57.7707
CSF2RB	-1.09198	6.76906	-12.0032	2.47677e-30	2.30267e-29	57.7463
PNLIPRP2	-1.88363	4.97595	-12.0027	2.48707e-30	2.31127e-29	57.7421
MMP12	1.57256	9.40937	12.0003	2.54924e-30	2.36504e-29	57.7176
MAP1B	-1.00505	6.29817	-11.9963	2.65355e-30	2.45766e-29	57.6778
WDR72	1.99036	5.96328	11.9944	2.70365e-30	2.50301e-29	57.6593
MFAP5	-1.43388	5.64691	-11.9604	3.80137e-30	3.49424e-29	57.3211
OIP5	1.03294	6.67924	11.9517	4.14659e-30	3.80838e-29	57.2348
ARL14	-1.40707	7.43105	-11.9472	4.33934e-30	3.97544e-29	57.1897
PLEKHB1	1.16593	6.63586	11.9366	4.82551e-30	4.40614e-29	57.0843
IL17RD	1.3095	5.82486	11.9289	5.21246e-30	4.74565e-29	57.0078
CXCL8	1.99809	8.54473	11.8884	7.80797e-30	7.05898e-29	56.6067
HMMR	1.07205	7.84063	11.7917	2.04266e-29	1.80803e-28	55.6524
CRYZL2P	1.18292	6.69736	11.7916	2.04478e-29	1.80917e-28	55.6514
PLAAT4	-1.18521	8.23273	-11.7619	2.74501e-29	2.41994e-28	55.3592
CNTN3	-1.4041	5.65776	-11.6983	5.14447e-29	4.4831e-28	54.7359
ZNF367	1.06724	6.71017	11.6867	5.76559e-29	5.00847e-28	54.6228
ADH1C	-2.18947	8.30345	-11.6363	9.47013e-29	8.15241e-28	54.1305
SLC13A2	-1.05691	5.94202	-11.616	1.15637e-28	9.89648e-28	53.9323
TLR3	-1.00948	6.7234	-11.6113	1.21078e-28	1.03541e-27	53.8867
IFI6	1.18474	7.28508	11.5845	1.57479e-28	1.34095e-27	53.6259
ME1	1.14424	8.44881	11.5844	1.57739e-28	1.34264e-27	53.6243
OLFML3	-1.02806	7.26673	-11.5658	1.89194e-28	1.60417e-27	53.4439
ID4	1.20489	7.31845	11.5521	2.16472e-28	1.83052e-27	53.3103
TNFRSF6B	1.07806	7.0262	11.5512	2.18385e-28	1.84598e-27	53.3016
INHBA	1.31817	6.67349	11.5052	3.42041e-28	2.86259e-27	52.8565
ISX	-1.46627	7.82874	-11.4237	7.56202e-28	6.22443e-27	52.0696
FRZB	-1.2191	7.0682	-11.3535	1.49329e-27	1.2173e-26	51.3947
CLMP	-1.03043	5.6674	-11.3524	1.50959e-27	1.23013e-26	51.3839
CNN1	-1.42473	7.01927	-11.3261	1.9467e-27	1.57696e-26	51.1317
PDZK1	-1.17167	4.37945	-11.2899	2.76015e-27	2.22442e-26	50.7855
CALD1	-1.0472	10.0532	-11.2833	2.94156e-27	2.36801e-26	50.7223
CA12	-1.05014	10.068	-11.2697	3.35163e-27	2.6932e-26	50.5929
CHI3L1	1.48951	6.55427	11.2689	3.37782e-27	2.71226e-26	50.5852
C16orf54	-1.17781	5.01809	-11.2588	3.72245e-27	2.98353e-26	50.4889
SLC7A11	1.20683	6.88801	11.2214	5.33263e-27	4.23086e-26	50.1324
TNFRSF11B	1.27489	5.92401	11.2098	5.96154e-27	4.72301e-26	50.0219
PROS1	-1.04057	7.66146	-11.2047	6.25534e-27	4.95042e-26	49.9742
CCL20	1.55303	9.73223	11.1936	6.95814e-27	5.49078e-26	49.8686
PGM5	-1.08803	6.16345	-11.1929	7.00784e-27	5.52801e-26	49.8615
HSD11B2	-1.15497	9.26234	-11.1922	7.05366e-27	5.56017e-26	49.8551
PITX2	1.48957	4.86629	11.1547	1.00979e-26	7.89752e-26	49.4993
TPSB2	-1.06029	7.68363	-11.1382	1.18188e-26	9.20734e-26	49.3433
TPSAB1	-1.04741	7.69471	-11.0934	1.81163e-26	1.40189e-25	48.9198
SYNM	-1.46275	6.84407	-11.0894	1.88163e-26	1.45401e-25	48.8822
LY6G6D	1.6579	6.62278	11.0811	2.03679e-26	1.56784e-25	48.8037
LY6G6F	1.6579	6.62278	11.0811	2.03679e-26	1.56784e-25	48.8037
RTEL1-TNFRSF6B	1.01612	7.06409	11.0701	2.26167e-26	1.73487e-25	48.6998
C11orf96	-1.17453	8.61385	-11.0587	2.5199e-26	1.9269e-25	48.5927
HAS3	1.00267	5.96287	11.0573	2.55355e-26	1.95194e-25	48.5795
PP7080	-1.34641	8.54019	-11.0427	2.93443e-26	2.23609e-25	48.4417
OLMALINC	-1.35037	8.53099	-11.0129	3.89139e-26	2.94286e-25	48.1619
ADAMTS1	-1.20695	6.85386	-11.0111	3.95959e-26	2.99237e-25	48.1446
PLAC8	-1.58988	10.4873	-10.9778	5.42564e-26	4.07926e-25	47.8324
SERPINE2	1.16719	9.05352	10.9493	7.09982e-26	5.30531e-25	47.5658
LRRC66	-1.06592	5.6669	-10.9413	7.65537e-26	5.71072e-25	47.4911
GINS1	1.01468	7.99282	10.8998	1.13163e-25	8.39044e-25	47.1037
C1S	-1.02135	9.40807	-10.884	1.31241e-25	9.69151e-25	46.9568
SAMD5	1.36532	7.61968	10.8387	2.009e-25	1.46581e-24	46.5348
EFNA2	-1.05185	8.38322	-10.8267	2.24611e-25	1.63393e-24	46.4243
CCDC80	-1.05686	6.54111	-10.7632	4.06457e-25	2.90862e-24	45.8365
KRT20	-1.55547	10.6151	-10.6958	7.61345e-25	5.38506e-24	45.2146
HOXB6	1.16012	7.1263	10.6764	9.11255e-25	6.4247e-24	45.0365
C3orf85	-1.52817	6.09572	-10.6126	1.64431e-24	1.14534e-23	44.4517
ABCB4	-1.35809	7.48963	-10.6062	1.74367e-24	1.21301e-23	44.3935
ALOX5	1.0862	7.55951	10.5636	2.58166e-24	1.77184e-23	44.0048
BHLHE41	-1.06619	7.34933	-10.5561	2.76635e-24	1.89563e-23	43.9363
HLA-DQA1	-1.10362	8.98785	-10.5344	3.37728e-24	2.30492e-23	43.7386
RETNLB	1.67236	7.64459	10.511	4.1845e-24	2.84787e-23	43.5263
FMO5	-1.01779	7.69358	-10.504	4.46466e-24	3.03385e-23	43.4621
SCGB2A1	-1.33567	5.68914	-10.3979	1.17587e-23	7.82569e-23	42.5029
ABCB1	-1.33459	7.52032	-10.3572	1.70188e-23	1.12177e-22	42.1368
KLK6	1.13261	5.8212	10.2311	5.3159e-23	3.40382e-22	41.0089
SERPINA1	1.26794	9.99066	10.2242	5.65325e-23	3.61561e-22	40.948
OLFM4	2.17467	11.0006	10.2097	6.44024e-23	4.10818e-22	40.819
GREM1	-1.78797	7.35164	-10.2002	7.01414e-23	4.47001e-22	40.7344
FAM169A	1.16664	6.24879	10.18	8.41056e-23	5.33405e-22	40.5547
HOXA5	-1.13123	6.97382	-10.1664	9.49505e-23	6.00797e-22	40.4346
NPY1R	-1.18006	4.94362	-10.1519	1.08096e-22	6.81817e-22	40.3062
FERMT2	-1.05004	7.7759	-10.0072	3.91573e-22	2.40091e-21	39.0321
CPA3	-1.17706	7.29214	-10.0055	3.97401e-22	2.43529e-21	39.0175
REG3A	2.52696	6.64053	9.91317	8.97155e-22	5.38661e-21	38.2117
HLA-DQA2	-1.12982	8.78622	-9.81196	2.17586e-21	1.28567e-20	37.3351
SERPINA3	1.12891	6.32391	9.78394	2.77745e-21	1.63411e-20	37.0935
PCCA	1.1747	9.00047	9.76945	3.15036e-21	1.84758e-20	36.9689
SOSTDC1	-1.20511	5.96813	-9.74657	3.84303e-21	2.24541e-20	36.7723
VIP	-1.45221	4.70687	-9.72336	4.69961e-21	2.73789e-20	36.5733
PCSK1	1.86165	5.57625	9.71524	5.04187e-21	2.93261e-20	36.5037
CFI	1.09422	6.54984	9.70057	5.72439e-21	3.32345e-20	36.3781
MUC12	-1.60396	8.87731	-9.6888	6.33703e-21	3.67331e-20	36.2776
AKR1B10	-1.43009	8.68837	-9.65989	8.13301e-21	4.67979e-20	36.0308
SLC16A9	-1.12446	7.09249	-9.65346	8.59655e-21	4.93487e-20	35.9759
TMEM71	1.01444	5.55057	9.61519	1.19474e-20	6.80864e-20	35.6504
GXYLT2	-1.03866	6.31066	-9.55504	2.00057e-20	1.12693e-19	35.1406
REG1A	2.53164	7.51469	9.47005	4.12738e-20	2.2886e-19	34.4246
SMAD9	1.07495	7.40742	9.4177	6.43206e-20	3.53265e-19	33.986
RGS1	-1.23399	8.01491	-9.40924	6.90913e-20	3.78993e-19	33.9152
AOC1	-1.00895	9.98616	-9.39764	7.62015e-20	4.17162e-19	33.8184
REG4	2.15906	9.41935	9.35894	1.05595e-19	5.73077e-19	33.4959
LINC02535	-1.0848	5.87591	-9.10639	8.6565e-19	4.49798e-18	31.417
PLN	-1.27892	6.17058	-8.78457	1.18509e-17	5.81791e-17	28.8332
SLC6A14	1.558	5.4535	8.65501	3.32882e-17	1.60059e-16	27.814
REG1B	2.27077	6.21275	8.62244	4.30741e-17	2.05761e-16	27.5598
CXCL11	1.40349	5.23095	8.53599	8.5056e-17	3.99443e-16	26.8886
APOBEC3B	-1.01886	7.2258	-8.46676	1.46097e-16	6.78276e-16	26.3551
ACTG2	-1.24621	8.71228	-8.45653	1.58217e-16	7.3207e-16	26.2765
ADTRP	-1.22136	8.53395	-8.44097	1.78557e-16	8.24273e-16	26.1573
RARRES1	-1.06704	8.15874	-8.41644	2.16015e-16	9.9136e-16	25.9695
TAGLN	-1.05952	9.27281	-8.39586	2.53327e-16	1.15656e-15	25.8124
MYL9	-1.05976	7.92535	-8.27173	6.58236e-16	2.94158e-15	24.8712
KRT23	1.27442	6.28801	7.86187	1.4204e-14	5.91448e-14	21.8461
SPINK4	1.77822	9.55595	7.83695	1.70511e-14	7.05854e-14	21.6663
NXPE4	-1.19406	7.83857	-7.6946	4.79816e-14	1.93414e-13	20.6485
SLC35D3	1.17095	4.68366	7.6865	5.08664e-14	2.04667e-13	20.5911
ITLN1	-1.66401	8.79389	-7.4913	2.04718e-13	7.95727e-13	19.2223
SDR16C5	1.20933	6.95906	7.27676	9.14162e-13	3.40682e-12	17.7526
DMBT1	1.32972	9.15519	7.26163	1.01455e-12	3.77198e-12	17.6504
MGP	-1.01161	7.83879	-6.86146	1.49426e-11	5.18848e-11	15.0127
HEPACAM2	-1.2747	7.42715	-6.83008	1.83526e-11	6.33745e-11	14.8114
HS6ST2	1.09188	5.66689	6.28195	5.85123e-10	1.8448e-09	11.4262
FABP1	-1.11744	11.3365	-6.12525	1.50467e-09	4.62195e-09	10.5049
UGT2B17	-1.74909	7.37001	-5.63551	2.52483e-08	7.13599e-08	7.76109
UGT2B15	-1.01977	7.22599	-5.24572	2.06121e-07	5.47621e-07	5.72686
XIST	-1.03379	8.04694	-3.37279	0.000784785	0.00151077	-2.12455

## Sheet: CvA_degs
Gene	logFC	AveExpr	t	P.Value	adj.P.Val	B
FN1	2.49774	10.1988	19.8301	7.02595e-70	5.1451e-66	148.263
MB	-1.49014	6.66806	-18.9735	3.65714e-65	2.00859e-61	137.493
CTHRC1	2.42957	7.42052	18.9385	5.68268e-65	2.49686e-61	137.056
CACNA2D2	-1.01037	6.29074	-18.5853	4.77538e-63	1.74851e-59	132.662
RETNLB	-2.72389	7.64459	-18.2296	4.02771e-61	1.26407e-57	128.264
CASP4LP	-1.26697	5.32032	-18.1126	1.72074e-60	4.72537e-57	126.824
TBX3	-1.02522	7.14773	-18.0662	3.05627e-60	6.71431e-57	126.255
ASPN	2.33865	6.89418	17.7531	1.45889e-58	2.67087e-55	122.422
VWA5A	-1.04675	8.88615	-17.6692	4.09224e-58	6.44601e-55	121.399
IGFBP3	1.41788	9.2453	17.6689	4.1078e-58	6.44601e-55	121.395
INHBA	1.89864	6.67349	17.6457	5.46339e-58	8.00168e-55	121.112
TWIST1	1.34464	4.63101	17.5294	2.27385e-57	3.12214e-54	119.699
ROBO1	1.5847	7.06441	17.4127	9.47816e-57	1.15681e-53	118.283
THBS2	2.15762	6.94575	17.3955	1.1691e-56	1.35178e-53	118.075
EGFL6	1.61096	5.23838	17.3867	1.30196e-56	1.41362e-53	117.968
EDNRA	1.59893	6.06864	17.3836	1.35127e-56	1.41362e-53	117.932
LOC100130872	1.2272	7.76058	17.3763	1.47785e-56	1.47576e-53	117.843
RAB31	1.42922	8.24847	17.3228	2.83693e-56	2.70976e-53	117.196
SPON2	1.25403	7.74295	17.3069	3.44523e-56	3.15367e-53	117.004
HOMER1	1.10969	6.29502	17.2599	6.10597e-56	5.36568e-53	116.436
SMAD9	-1.83322	7.40742	-17.1019	4.16609e-55	3.38981e-52	114.532
SLITRK6	-2.25409	6.57714	-17.0454	8.26053e-55	6.48127e-52	113.854
LY6E	1.23401	7.51489	17.0375	9.08597e-55	6.88309e-52	113.759
FAP	1.6253	5.61453	16.9922	1.57121e-54	1.1506e-51	113.216
COL5A2	1.68373	8.47054	16.9423	2.87505e-54	2.03749e-51	112.617
PLAU	1.2617	7.62744	16.907	4.40156e-54	3.02181e-51	112.195
NPDC1	-1.103	8.51356	-16.761	2.55534e-53	1.70116e-50	110.451
ELOVL5	1.29782	9.28039	16.7349	3.49643e-53	2.19538e-50	110.14
COL8A1	2.18383	5.78011	16.7349	3.49758e-53	2.19538e-50	110.14
VCAN	1.53656	8.42457	16.3641	2.95132e-51	1.70625e-48	105.743
MXRA5	1.63033	8.12982	16.3605	3.08056e-51	1.7353e-48	105.7
TNFAIP6	1.89507	5.77007	16.3575	3.19156e-51	1.75289e-48	105.665
COL1A2	1.53763	10.7512	16.2226	1.58525e-50	8.29201e-48	104.076
RAI14	1.07627	7.18866	16.1899	2.33436e-50	1.19264e-47	103.693
ADAMTS12	1.1774	5.99488	16.1536	3.58938e-50	1.79216e-47	103.266
COL11A1	2.02199	5.79818	16.1515	3.67763e-50	1.79542e-47	103.242
COL1A1	1.28213	10.8633	16.0583	1.106e-49	5.06203e-47	102.151
CSRP2	1.15973	7.42045	16.0518	1.1944e-49	5.35506e-47	102.075
ADAMTS2	1.29824	6.21864	16.0479	1.25124e-49	5.4977e-47	102.028
PRRX1	1.52893	6.33814	15.9897	2.48435e-49	1.07017e-46	101.349
SPARC	1.34316	10.3403	15.9335	4.81324e-49	2.0335e-46	100.693
G0S2	1.6198	7.53761	15.8892	8.09711e-49	3.23428e-46	100.177
ADH6	-1.30885	6.69767	-15.876	9.45653e-49	3.70983e-46	100.024
BGN	1.30879	7.04122	15.8466	1.33508e-48	5.14566e-46	99.6818
HYAL1	-1.48502	6.3214	-15.8255	1.711e-48	6.48085e-46	99.4359
EPHA4	-1.06424	6.34111	-15.7949	2.44769e-48	9.11413e-46	99.081
SNAI2	1.39294	6.34175	15.7819	2.85148e-48	1.04407e-45	98.9297
PRNP	1.17151	9.24383	15.766	3.43438e-48	1.23688e-45	98.7453
CLCA1	-3.39447	10.3845	-15.7361	4.87016e-48	1.69829e-45	98.3991
TCN1	-2.56196	6.32204	-15.7137	6.33179e-48	2.17349e-45	98.139
SPP1	2.65101	7.10574	15.6079	2.17459e-47	7.23843e-45	96.9161
COL3A1	1.37988	11.4205	15.5755	3.16979e-47	1.03936e-44	96.5426
LOX	1.51829	5.71359	15.5723	3.29136e-47	1.06335e-44	96.5053
SCRN1	1.34568	7.42697	15.4338	1.64317e-46	4.81319e-44	94.9117
ID3	-1.06241	9.49356	-15.3593	3.88634e-46	1.08946e-43	94.0586
CHN1	1.0151	6.7482	15.3587	3.91768e-46	1.08946e-43	94.0506
TNFRSF11A	-1.61938	8.33639	-15.3222	5.9696e-46	1.60618e-43	93.6332
RBMS1	1.11876	8.31805	15.1996	2.45004e-45	6.40773e-43	92.2339
MFAP2	1.19319	7.08714	15.1096	6.88784e-45	1.7393e-42	91.2096
ANTXR1	1.40473	8.43943	15.0749	1.02388e-44	2.52738e-42	90.8167
SELENBP1	-1.53672	10.5888	-15.0405	1.51834e-44	3.70627e-42	90.4263
FOXA1	-1.10941	6.08961	-15.0163	2.00202e-44	4.83322e-42	90.1523
TDO2	1.73205	5.49292	14.9871	2.79564e-44	6.67581e-42	89.8214
POSTN	1.85529	9.74005	14.9806	3.00931e-44	7.10878e-42	89.7484
TCEA3	-1.17228	9.14673	-14.9364	4.98386e-44	1.14052e-41	89.2485
LINC00668	-1.07112	6.6311	-14.8903	8.42292e-44	1.8882e-41	88.7286
KLK11	-1.38192	6.09983	-14.8492	1.34374e-43	2.95205e-41	88.2657
PALM2AKAP2	1.06139	8.10848	14.8421	1.45762e-43	3.17054e-41	88.1851
LDLRAD3	1.08019	6.4831	14.8405	1.48302e-43	3.19416e-41	88.168
VSIG2	-1.33675	7.59973	-14.8204	1.86411e-43	3.97599e-41	87.9414
TCFL5	1.03052	7.4343	14.8079	2.14818e-43	4.49461e-41	87.8009
MRAP2	-1.27152	7.06267	-14.6929	7.8934e-43	1.57645e-40	86.5114
FNDC1	1.68299	5.36617	14.6698	1.02479e-42	2.02826e-40	86.2528
SYTL1	-1.10782	6.82141	-14.6413	1.41366e-42	2.74837e-40	85.9341
FCGR2A	1.16042	6.67003	14.6199	1.80064e-42	3.38106e-40	85.6943
GREM1	2.40591	7.35164	14.615	1.90237e-42	3.5418e-40	85.6399
NR3C2	-1.24737	8.454	-14.5901	2.51695e-42	4.64663e-40	85.3625
SNX10	1.10857	7.19413	14.5727	3.06174e-42	5.55896e-40	85.1684
THY1	1.03525	7.28998	14.5498	3.96041e-42	7.13165e-40	84.9134
TCF4	1.04944	8.69429	14.5384	4.5036e-42	8.02057e-40	84.7861
EREG	2.13639	6.11725	14.5379	4.52706e-42	8.02057e-40	84.7809
ACSM3	-1.20407	6.52485	-14.521	5.47765e-42	9.62709e-40	84.5921
TMEM200A	1.85699	8.00349	14.5188	5.61324e-42	9.78709e-40	84.5679
ZCCHC24	1.04777	7.4234	14.4645	1.03194e-41	1.77115e-39	83.9646
L1TD1	-2.39431	6.23054	-14.4423	1.32408e-41	2.25494e-39	83.7177
GUCY1B1	1.29284	6.48217	14.3668	3.07655e-41	5.19913e-39	82.8825
COL5A1	1.2283	7.773	14.3545	3.5331e-41	5.92508e-39	82.7454
ELAPOR1	-1.56001	8.76045	-14.3202	5.17509e-41	8.54824e-39	82.3673
COL15A1	1.6709	7.67972	14.25	1.13032e-40	1.82588e-38	81.5934
PPP1R9A	-1.23189	7.09909	-14.2386	1.28333e-40	2.043e-38	81.4676
ZBTB7C	-1.1136	7.58444	-14.2222	1.54001e-40	2.39947e-38	81.287
PLOD2	1.03564	9.31713	14.1489	3.47112e-40	5.33266e-38	80.482
GPC6	1.02073	6.20147	14.0161	1.50549e-39	2.19034e-37	79.0287
FAM126A	1.02294	6.75469	13.9522	3.0394e-39	4.30791e-37	78.3329
ART3	-1.15203	4.68726	-13.9364	3.61684e-39	5.06105e-37	78.1606
SHISA2	1.13378	4.57474	13.9045	5.13465e-39	7.09453e-37	77.8135
PRKACB	-1.09101	10.388	-13.8912	5.93778e-39	8.15294e-37	77.6696
GUCY1A1	1.35013	6.88077	13.7932	1.73368e-38	2.33664e-36	76.6084
CALD1	1.20073	10.0532	13.7759	2.09452e-38	2.80576e-36	76.4211
ATP8A1	-1.07773	8.51038	-13.7645	2.37191e-38	3.15809e-36	76.298
KRT23	2.09358	6.28801	13.7522	2.71169e-38	3.58874e-36	76.1654
SLC16A10	1.04078	5.70422	13.7144	4.09272e-38	5.32029e-36	75.7577
SFRP4	1.59186	5.41325	13.7036	4.60639e-38	5.84959e-36	75.6406
GNB4	1.07391	7.33887	13.585	1.66761e-37	2.06981e-35	74.3666
SULF1	1.50947	7.8109	13.4928	4.51364e-37	5.38914e-35	73.3807
LARP6	1.10107	5.64099	13.4771	5.34625e-37	6.28084e-35	73.213
UGT1A1	-1.16494	8.72246	-13.4385	8.10204e-37	8.94441e-35	72.8014
UGT1A10	-1.16494	8.72246	-13.4385	8.10204e-37	8.94441e-35	72.8014
UGT1A4	-1.16494	8.72246	-13.4385	8.10204e-37	8.94441e-35	72.8014
UGT1A6	-1.16494	8.72246	-13.4385	8.10204e-37	8.94441e-35	72.8014
UGT1A8	-1.16494	8.72246	-13.4385	8.10204e-37	8.94441e-35	72.8014
UGT1A9	-1.16494	8.72246	-13.4385	8.10204e-37	8.94441e-35	72.8014
UGT1A3	-1.24392	8.28849	-13.4112	1.08666e-36	1.17023e-34	72.5107
UGT1A5	-1.24392	8.28849	-13.4112	1.08666e-36	1.17023e-34	72.5107
UGT1A7	-1.24392	8.28849	-13.4112	1.08666e-36	1.17023e-34	72.5107
COL10A1	1.39945	5.82263	13.3773	1.56366e-36	1.66758e-34	72.1504
FCGBP	-2.27053	10.5091	-13.374	1.61974e-36	1.71904e-34	72.1155
ADGRL2	1.06494	5.41702	13.32	2.88725e-36	2.97793e-34	71.5432
ADGRL4	1.02045	5.68451	13.2781	4.52213e-36	4.59939e-34	71.099
TNFSF13B	1.01363	7.14947	13.2683	5.01696e-36	5.07915e-34	70.9962
ID4	-1.29866	7.31845	-13.258	5.60324e-36	5.60262e-34	70.8868
CCL8	1.52089	5.7945	13.2536	5.87307e-36	5.83826e-34	70.8402
MYH10	1.22956	7.12656	13.1942	1.10605e-35	1.07043e-33	70.2135
ARHGAP44	-1.07335	7.13202	-13.1426	1.91322e-35	1.82746e-33	69.671
LUM	1.20224	10.0412	13.1198	2.43595e-35	2.28698e-33	69.4319
AGR3	-2.12161	9.43714	-13.1128	2.62488e-35	2.45387e-33	69.3579
SULT1B1	-1.23623	7.76288	-13.0795	3.73361e-35	3.43195e-33	69.0091
MLPH	-1.13345	9.22397	-13.0626	4.46717e-35	4.07217e-33	68.8316
CLEC2B	1.00257	7.46142	13.0374	5.82802e-35	5.26896e-33	68.5683
RDX	1.12677	7.56611	13.0095	7.82549e-35	7.01707e-33	68.2766
ASRGL1	-1.0913	8.35639	-12.9072	2.29705e-34	1.97898e-32	67.2107
IL24	1.12042	4.62952	12.8918	2.70065e-34	2.31002e-32	67.0505
HEPACAM2	-2.2486	7.42715	-12.8292	5.20191e-34	4.34528e-32	66.4017
HTRA1	1.01032	8.40993	12.7469	1.22843e-33	9.99537e-32	65.5513
NAT2	-1.14432	7.84518	-12.714	1.7313e-33	1.37808e-31	65.2117
TIMP3	1.14642	8.39109	12.713	1.74963e-33	1.38764e-31	65.2012
WASF3	1.22974	5.15452	12.7115	1.77655e-33	1.40392e-31	65.1861
MNDA	1.22172	5.95603	12.6962	2.08244e-33	1.63975e-31	65.0289
C11orf96	1.26457	8.61385	12.6782	2.51202e-33	1.96393e-31	64.8433
IRX3	-1.04348	4.75634	-12.6753	2.58814e-33	2.01627e-31	64.8138
GNG4	1.285	6.00957	12.6342	3.96595e-33	3.06789e-31	64.3914
HMGCS2	-1.99384	10.2386	-12.6303	4.12727e-33	3.17035e-31	64.3519
MEIS1	1.05067	6.02107	12.6294	4.16701e-33	3.18972e-31	64.3425
NXPE1	-1.4969	8.05759	-12.6073	5.24015e-33	3.98342e-31	64.1157
COL4A5	-1.07372	5.44132	-12.5792	7.00813e-33	5.25466e-31	63.828
FRMD6	1.08944	6.66975	12.5745	7.35197e-33	5.4751e-31	63.7806
MUC4	-1.64768	8.49151	-12.5734	7.43919e-33	5.52134e-31	63.7689
KLHL5	1.13721	6.78071	12.559	8.63668e-33	6.38853e-31	63.6213
BCAT1	1.19245	6.22159	12.5472	9.74896e-33	7.16304e-31	63.5014
ADTRP	-1.7014	8.53395	-12.5206	1.28306e-32	9.3336e-31	63.2296
FAR2P2	-1.10586	5.2396	-12.4815	1.91942e-32	1.37354e-30	62.8311
FAR2P3	-1.10586	5.2396	-12.4815	1.91942e-32	1.37354e-30	62.8311
COL4A1	1.10882	9.41511	12.4545	2.5321e-32	1.8061e-30	62.5569
ANOS1	1.13873	5.92352	12.4179	3.68718e-32	2.55532e-30	62.1851
PTGDR	-1.2487	5.25652	-12.3794	5.46804e-32	3.76575e-30	61.7952
DKK3	1.02126	8.59734	12.3422	7.998e-32	5.43988e-30	61.419
HOPX	1.30913	6.7076	12.3403	8.16101e-32	5.53361e-30	61.399
PRUNE2	-1.28675	7.84654	-12.3245	9.584e-32	6.43887e-30	61.24
FBN1	1.17275	7.94342	12.2817	1.4829e-31	9.81258e-30	60.8082
CAPN9	-1.12706	6.3887	-12.2304	2.4971e-31	1.6135e-29	60.2927
RAB27B	-1.16745	8.4863	-12.2278	2.56561e-31	1.6529e-29	60.2659
B3GNT6	-1.02381	6.55282	-12.2221	2.71886e-31	1.74651e-29	60.2085
STMN3	1.18498	6.87349	12.2173	2.85284e-31	1.82192e-29	60.1609
NCF2	1.03416	6.42452	12.2086	3.11573e-31	1.97831e-29	60.0737
DEFA6	-2.27879	7.0855	-12.1454	5.91293e-31	3.71146e-29	59.4399
FAM3D	-1.08548	10.5649	-12.1088	8.55383e-31	5.32349e-29	59.0747
CNTN3	-1.35443	5.65776	-12.0158	2.18151e-30	1.29179e-28	58.1487
COL12A1	1.34875	8.23375	11.9997	2.56311e-30	1.50559e-28	57.9892
CCL3	1.39522	6.3793	11.9886	2.86642e-30	1.66593e-28	57.8786
CCL3L1	1.39522	6.3793	11.9886	2.86642e-30	1.66593e-28	57.8786
CCL3L3	1.39522	6.3793	11.9886	2.86642e-30	1.66593e-28	57.8786
CDH11	1.15991	7.85196	11.912	6.16546e-30	3.49095e-28	57.1212
SPOCK1	1.27057	5.59669	11.8704	9.33593e-30	5.19243e-28	56.7108
VCAM1	1.02972	7.11552	11.8293	1.40551e-29	7.7582e-28	56.3063
SERPINE1	1.00894	6.21122	11.7118	4.50087e-29	2.38264e-27	55.1554
BCL2A1	1.49821	5.90714	11.6976	5.17984e-29	2.71589e-27	55.0165
TOX	-1.11882	6.67034	-11.6642	7.19807e-29	3.70338e-27	54.6912
ST6GALNAC1	-1.5201	10.2576	-11.5885	1.51503e-28	7.53023e-27	53.9554
IGFBP2	-1.5156	8.37383	-11.5645	1.91634e-28	9.43948e-27	53.7231
TREM1	1.08605	5.53855	11.5601	1.99999e-28	9.8295e-27	53.6809
LCN15	-1.35895	6.40704	-11.5335	2.59468e-28	1.26391e-26	53.4235
CKB	-1.14112	10.6824	-11.5272	2.76096e-28	1.33309e-26	53.3621
MAP7D2	1.40168	5.2195	11.5256	2.80255e-28	1.3502e-26	53.3473
C10orf99	-1.52712	10.155	-11.492	3.89259e-28	1.85502e-26	53.0225
RBP1	1.16414	6.39417	11.4617	5.22831e-28	2.44906e-26	52.7309
TMEM47	1.19654	7.37923	11.348	1.57494e-27	7.00401e-26	51.641
DUSP1	1.11581	10.284	11.314	2.18735e-27	9.47809e-26	51.3163
SLC38A4	-1.10864	4.20806	-11.2972	2.5713e-27	1.10546e-25	51.1565
CXCL10	1.39604	7.24579	11.2337	4.73777e-27	1.99395e-25	50.5525
AKAP12	1.13686	7.13523	11.2054	6.21464e-27	2.58579e-25	50.2844
QPCT	-1.17899	7.25306	-11.1807	7.87566e-27	3.23402e-25	50.0503
AXDND1	-1.47902	5.08195	-11.1434	1.12511e-26	4.54367e-25	49.6978
IFIT1	1.22151	6.63283	11.1063	1.60257e-26	6.28694e-25	49.3483
MMP2	1.00889	8.77661	11.0955	1.77677e-26	6.9332e-25	49.2464
IL6	1.05988	5.56458	11.0859	1.94561e-26	7.52521e-25	49.1567
CXCL6	1.27727	4.66088	11.0702	2.26053e-26	8.72787e-25	49.0084
GULP1	1.13942	6.84442	11.0524	2.67661e-26	1.02088e-24	48.8415
RGS1	1.34985	8.01491	10.9598	6.43213e-26	2.36696e-24	47.9753
SAMD5	-1.29314	7.61968	-10.9309	8.443e-26	3.06079e-24	47.7066
NXPE4	-1.5891	7.83857	-10.9039	1.089e-25	3.90282e-24	47.4552
DUOXA2	-1.08979	7.4041	-10.8937	1.19904e-25	4.25554e-24	47.3601
CWH43	-1.11381	6.17484	-10.8644	1.57832e-25	5.55674e-24	47.0886
CCL2	1.06484	6.52975	10.85	1.80677e-25	6.30046e-24	46.9551
CXCL5	2.09546	5.67863	10.7999	2.88812e-25	9.83707e-24	46.4918
CCN1	1.34284	7.76628	10.7991	2.90762e-25	9.88816e-24	46.4852
CXCL8	1.69235	8.54473	10.7218	5.97735e-25	1.98663e-23	45.7734
GABBR1	1.45767	8.47608	10.7008	7.26487e-25	2.40003e-23	45.5808
HSD11B2	-1.03452	9.26234	-10.6746	9.26104e-25	3.03213e-23	45.3411
COL6A3	1.03607	9.75277	10.6198	1.53887e-24	4.97168e-23	44.8396
FCGR3B	1.09224	6.27696	10.5729	2.36965e-24	7.55571e-23	44.4134
CBLIF	-1.00527	4.52775	-10.572	2.38935e-24	7.60749e-23	44.4052
HCAR3	1.50721	5.47619	10.52	3.85255e-24	1.19712e-22	43.9335
H19	1.60087	6.84025	10.4965	4.78114e-24	1.46495e-22	43.7203
MIR675	1.60087	6.84025	10.4965	4.78114e-24	1.46495e-22	43.7203
REG4	-2.26738	9.41935	-10.4654	6.35215e-24	1.93016e-22	43.4399
AKR1B10	-1.45087	8.68837	-10.4354	8.35541e-24	2.51108e-22	43.1693
CCL18	1.12769	7.18613	10.3699	1.51595e-23	4.46432e-22	42.5812
DUOX2	-1.96443	7.82285	-10.3677	1.54645e-23	4.54196e-22	42.5616
CXCL9	1.25144	7.11213	10.3529	1.77002e-23	5.16407e-22	42.4283
COLCA2	-1.09488	6.68644	-10.2621	4.01939e-23	1.14085e-21	41.6188
UBD	1.46052	8.41505	10.1927	7.50028e-23	2.07002e-21	41.0033
SST	1.09456	5.61129	10.1846	8.07077e-23	2.19966e-21	40.9309
GPNMB	1.03798	8.8129	10.0397	2.93713e-22	7.52927e-21	39.6564
CD69	1.05911	5.8006	10.0081	3.88568e-22	9.83462e-21	39.3803
PTPRR	1.14029	6.23566	10.0006	4.15148e-22	1.04712e-20	39.3151
CXCL13	1.71517	5.89669	9.90538	9.60705e-22	2.32955e-20	38.4875
PPBP	1.76629	4.8305	9.80599	2.29227e-21	5.30651e-20	37.6299
TNC	1.33746	6.81128	9.79728	2.47288e-21	5.69461e-20	37.5551
ALDH1A1	-1.27908	8.23889	-9.79525	2.51706e-21	5.7903e-20	37.5376
SPINK4	-2.07725	9.55595	-9.74815	3.79076e-21	8.55902e-20	37.1339
SYTL5	-1.15603	6.85558	-9.5652	1.83407e-20	3.85207e-19	35.5797
IGF2	1.37489	6.72213	9.47403	3.99005e-20	8.07903e-19	34.8137
INS-IGF2	1.37489	6.72213	9.47403	3.99005e-20	8.07903e-19	34.8137
IGFBP5	1.16345	8.37985	9.38731	8.31438e-20	1.61931e-18	34.0902
SERPINA1	-1.08812	9.99066	-9.34286	1.20894e-19	2.32363e-18	33.7214
SERPINA3	-1.00316	6.32391	-9.25757	2.46999e-19	4.59079e-18	33.0176
GZMB	1.00259	6.26986	9.18886	4.37605e-19	7.91255e-18	32.4543
IGHA1	-1.27749	12.3495	-9.17043	5.09894e-19	9.16683e-18	32.3038
IGH	-1.27681	12.3481	-9.14983	6.04692e-19	1.08092e-17	32.1359
IGHA2	-1.28119	12.3477	-9.14685	6.1979e-19	1.10611e-17	32.1116
IFI44L	1.09015	5.18949	8.89973	4.68536e-18	7.75095e-17	30.1203
CEL	1.34573	5.43947	8.80525	1.00392e-17	1.59199e-16	29.3704
SBSPON	-1.17817	5.67231	-8.77569	1.27253e-17	2.00116e-16	29.1371
LEFTY1	-1.44244	9.2635	-8.72271	1.94343e-17	3.00247e-16	28.7206
DEFA5	-2.01977	6.71598	-8.61709	4.49338e-17	6.65195e-16	27.8962
CTSE	-1.14754	7.66513	-8.55272	7.45967e-17	1.07463e-15	27.3978
GCG	1.34802	5.84246	8.53873	8.32504e-17	1.1946e-15	27.2899
ADH1C	-1.50337	8.30345	-8.50772	1.06131e-16	1.4927e-15	27.0511
MUC2	-1.36912	9.74252	-8.41262	2.22503e-16	3.03236e-15	26.3235
PIGR	-1.21678	12.0745	-8.36131	3.30827e-16	4.40215e-15	25.9337
CKMT2	1.09814	5.54533	8.34018	3.89331e-16	5.12782e-15	25.7737
AREG	1.12975	8.31741	8.22621	9.31521e-16	1.17884e-14	24.9167
INSL5	1.24882	5.72607	8.1546	1.6038e-15	1.97832e-14	24.3831
JCHAIN	-1.22089	10.1366	-8.04303	3.71074e-15	4.38758e-14	23.5595
NPTX2	1.17664	5.13504	7.97629	6.1018e-15	7.05157e-14	23.0713
SLC28A2	-1.25696	6.40165	-7.97544	6.14031e-15	7.09235e-14	23.0651
PCSK1	-1.41483	5.57625	-7.86195	1.41948e-14	1.587e-13	22.2429
CYP4X1	-1.15716	5.34102	-7.85754	1.46624e-14	1.63351e-13	22.2111
LINC00261	-1.05682	7.43428	-7.7641	2.90085e-14	3.13318e-13	21.5419
OLFM4	-1.54346	11.0006	-7.7159	4.11394e-14	4.36737e-13	21.1993
SERPINB5	-1.19668	7.73317	-7.43421	3.05922e-13	2.9581e-12	19.2333
PTGS2	1.12661	6.2003	7.3675	4.8758e-13	4.65117e-12	18.7769
MMP1	1.24934	7.73052	7.07255	3.67361e-12	3.16741e-11	16.8012
SDR16C5	-1.09116	6.95906	-6.99124	6.33306e-12	5.32457e-11	16.2689
S100A8	1.09532	7.25668	6.50357	1.48631e-10	1.06257e-09	13.1892
SFRP2	1.08395	6.34224	6.48072	1.71505e-10	1.21581e-09	13.0497
STYXL2	-1.14969	4.93466	-6.32291	4.55582e-10	3.07015e-09	12.0984
ITLN1	-1.28004	8.79389	-6.13619	1.40963e-09	8.9454e-09	10.9998
UGT2B17	-1.20188	7.37001	-4.12338	4.1786e-05	0.000136201	1.09338
PRAC1	-1.07689	7.46058	-4.05542	5.56284e-05	0.000176655	0.822832

## Sheet: CvN_degs
Gene	logFC	AveExpr	t	P.Value	adj.P.Val	B
ABCA8	-3.5328	5.97378	-50.4003	7.05744e-236	1.55045e-231	529.465
CLDN1	3.64722	7.41228	48.0368	1.73291e-224	1.90351e-220	503.336
FOXQ1	4.56182	8.48251	46.0961	6.55875e-215	4.80298e-211	481.357
CA7	-2.0271	6.59071	-45.9605	3.1199e-214	1.71353e-210	479.803
BEST4	-2.66509	5.29373	-43.2813	1.18407e-200	5.20256e-197	448.634
AJUBA	2.83731	6.63395	42.2543	2.40855e-195	8.81892e-192	436.447
GCNT2	-2.63142	5.68617	-42.1067	1.41008e-194	4.42545e-191	434.685
SPIB	-1.86806	6.208	-41.9151	1.40316e-193	3.85325e-190	432.394
CDH3	2.65438	7.1222	40.7729	1.37396e-187	3.35383e-184	418.639
NFE2L3	2.57044	7.4529	40.6803	4.23357e-187	9.30073e-184	417.516
GUCA2B	-3.63399	6.34569	-40.3309	2.98045e-185	5.9525e-182	413.274
C2orf88	-2.82278	7.09738	-39.7347	4.38899e-182	8.03514e-179	405.999
GLTP	-1.28562	9.57819	-38.8339	2.90792e-177	4.91416e-174	394.927
SLC6A6	2.50546	8.36711	38.7045	1.4436e-176	2.26532e-173	393.328
TMEM72	-1.6907	5.80159	-38.672	2.16011e-176	3.1637e-173	392.927
UGP2	-1.34518	11.2404	-38.0537	4.70018e-173	6.45365e-170	385.261
MTHFD1L	2.24593	7.4972	37.4922	5.24135e-170	6.77337e-167	378.262
LPAR1	-1.50155	7.05246	-37.3848	2.01419e-169	2.45832e-166	376.919
SCARA5	-2.06248	7.14031	-37.3149	4.84398e-169	5.60091e-166	376.044
SLC25A34	-1.24691	6.7747	-36.8498	1.67887e-166	1.84415e-163	370.21
LIFR	-2.01169	5.72343	-36.6185	3.10276e-165	3.24593e-162	367.3
BLOC1S1-RDH5	-1.1479	6.74467	-36.4046	4.63241e-164	4.42476e-161	364.603
RDH5	-1.1479	6.74467	-36.4046	4.63241e-164	4.42476e-161	364.603
CEMIP	2.9367	7.24381	36.3439	9.97714e-164	9.13282e-161	363.838
GUCA1B	-3.73393	8.64173	-36.1492	1.17457e-162	1.03216e-159	361.378
GTF2IRD1	1.44017	8.24601	36.1085	1.96868e-162	1.66346e-159	360.863
ABCG2	-3.55994	6.464	-36.0937	2.37613e-162	1.93338e-159	360.675
INHBA	3.21681	6.67349	35.971	1.12676e-161	8.84061e-159	359.122
SCGN	-1.24845	5.7419	-35.8836	3.41867e-161	2.58982e-158	358.015
MIR4680	-1.44252	10.4585	-35.7021	3.4309e-160	2.4314e-157	355.714
PDCD4	-1.44252	10.4585	-35.7021	3.4309e-160	2.4314e-157	355.714
GUCA2A	-3.74789	8.62437	-35.6551	6.24502e-160	4.2874e-157	355.117
IL6R	-1.81533	7.11574	-35.5772	1.68286e-159	1.12033e-156	354.128
SLC7A5	2.32509	7.8083	35.5626	2.02674e-159	1.30957e-156	353.942
HILPDA	1.80521	8.1774	35.5562	2.19895e-159	1.38025e-156	353.861
SLC30A10	-2.66837	4.78361	-35.5496	2.3902e-159	1.45862e-156	353.778
TRIB3	2.07594	7.86793	35.3705	2.34396e-158	1.39174e-155	351.5
TEAD4	1.01598	7.44479	35.2814	7.30862e-158	4.22535e-155	350.365
LOC100996643	1.79048	7.65994	35.1729	2.92096e-157	1.60427e-154	348.983
LOC101928195	1.79048	7.65994	35.1729	2.92096e-157	1.60427e-154	348.983
TSPAN7	-2.48228	7.98944	-35.0194	2.07769e-156	1.11329e-153	347.026
SLCO4A1	2.11886	7.73448	34.9749	3.67428e-156	1.92191e-153	346.457
SLC4A4	-4.08802	8.22183	-34.5272	1.13975e-153	5.82306e-151	340.733
LOC102724156	-1.31603	5.15074	-34.5078	1.46314e-153	7.30537e-151	340.484
TRPM6	-2.906	6.74327	-34.5006	1.60406e-153	7.83101e-151	340.392
PPM1H	2.00663	6.66851	34.1808	9.79547e-152	4.67819e-149	336.29
NR3C2	-2.42223	8.454	-34.0887	3.20686e-151	1.49897e-148	335.106
CWH43	-2.89799	6.17484	-34.0112	8.69554e-151	3.97984e-148	334.111
ZNF575	-1.28131	6.87852	-33.9203	2.80738e-150	1.25868e-147	332.942
MAMDC2	-2.51999	4.4832	-33.8831	4.53805e-150	1.99393e-147	332.462
UGDH	-1.51344	9.99104	-33.8243	9.68216e-150	4.17073e-147	331.706
DUSP14	1.53401	6.5321	33.7423	2.792e-149	1.17957e-146	330.65
XPOT	1.26428	9.42088	33.7322	3.182e-149	1.31897e-146	330.519
ZZEF1	-1.5001	8.07135	-33.5353	4.04798e-148	1.64685e-145	327.982
PLCD1	-1.07982	8.09877	-33.3494	4.48827e-147	1.79278e-144	325.581
CPM	-1.90807	7.1107	-33.0667	1.75102e-145	6.8693e-143	321.925
ENDOD1	-1.56856	8.53934	-33.0453	2.30943e-145	8.90104e-143	321.649
PHLPP2	-1.82136	7.80077	-32.9337	9.83741e-145	3.72617e-142	320.203
LOC339166	-1.45167	6.01546	-32.8885	1.76775e-144	6.4726e-142	319.618
WSCD1	-1.45167	6.01546	-32.8885	1.76775e-144	6.4726e-142	319.618
GCG	-4.29988	5.84246	-32.7706	8.18143e-144	2.94652e-141	318.09
ETFDH	-1.44808	7.01844	-32.7138	1.7112e-143	6.06345e-141	317.353
METTL7A	-2.03009	9.98028	-32.6745	2.85342e-143	9.95029e-141	316.843
TGFBI	2.15782	10.8486	32.5507	1.42871e-142	4.90429e-140	315.236
CRNDE	3.3357	6.50678	32.5197	2.13831e-142	7.22718e-140	314.834
PLCE1	-2.04701	7.13972	-32.4353	6.41927e-142	2.13674e-139	313.737
SLC17A4	-2.26222	6.35444	-32.2866	4.45291e-141	1.46009e-138	311.804
CSE1L	1.47902	10.382	32.2583	6.44165e-141	2.08113e-138	311.436
SLC51B	-2.58178	6.6319	-32.0995	5.11077e-140	1.62722e-137	309.369
NUDCD1	1.40018	8.29348	32.0689	7.622e-140	2.39211e-137	308.97
RIPK2	1.12056	8.19143	31.7841	3.14611e-138	9.73478e-136	305.258
PDCD2L	1.24256	7.27996	31.7734	3.61739e-138	1.10376e-135	305.119
ADH1B	-3.35565	6.37135	-31.7709	3.74177e-138	1.12607e-135	305.085
ENTPD5	-2.24669	9.41713	-31.7276	6.58447e-138	1.95479e-135	304.521
GART	1.03968	8.47893	31.6806	1.21849e-137	3.56921e-135	303.907
MIR1204	1.33575	6.6877	31.6637	1.52047e-137	4.33809e-135	303.686
PVT1	1.33575	6.6877	31.6637	1.52047e-137	4.33809e-135	303.686
GRAMD2B	-1.43063	7.97875	-31.6015	3.42894e-137	9.65774e-135	302.874
BYSL	1.24008	7.06145	31.5514	6.60571e-137	1.81401e-134	302.22
PLCL2	-1.71119	7.27247	-31.4753	1.78978e-136	4.85428e-134	301.226
SST	-2.81101	5.61129	-31.4699	1.92132e-136	5.14751e-134	301.155
CHP2	-3.09526	8.23597	-31.444	2.69601e-136	7.13597e-134	300.817
TRIP13	1.89203	7.39797	31.4001	4.79201e-136	1.25328e-133	300.243
SEMA6D	-2.46282	7.12464	-31.3662	7.47604e-136	1.93225e-133	299.799
CBFB	1.13536	9.54371	31.2884	2.07237e-135	5.29395e-133	298.782
TEX11	-1.36612	5.21525	-31.151	1.2563e-134	3.17238e-132	296.983
PHYKPL	-1.08463	7.90259	-31.0732	3.48535e-134	8.7011e-132	295.965
GPAT3	-2.20344	6.98615	-31.019	7.09847e-134	1.75221e-131	295.255
ACADS	-1.34038	7.63257	-30.9979	9.36193e-134	2.28525e-131	294.979
ASPA	-1.257	4.92242	-30.9238	2.4789e-133	5.9845e-131	294.008
HIGD1A	-1.077	11.6017	-30.9039	3.21916e-133	7.68715e-131	293.747
MYC	1.82106	9.96599	30.8686	5.11308e-133	1.20784e-130	293.285
CXCL12	-2.12481	7.48401	-30.817	1.00797e-132	2.35575e-130	292.608
ABI3BP	-2.71972	6.4979	-30.7917	1.40584e-132	3.25104e-130	292.276
MZT1	1.49559	8.48479	30.7809	1.61877e-132	3.70445e-130	292.135
NAP1L2	-1.20405	4.09407	-30.7596	2.14192e-132	4.80162e-130	291.856
UTP25	1.09454	7.35689	30.7432	2.6572e-132	5.89657e-130	291.641
PPP2R3A	-1.30819	6.94812	-30.7391	2.80469e-132	6.16161e-130	291.587
UTP4	1.07458	8.98881	30.7256	3.35033e-132	7.28746e-130	291.409
TP53INP2	-1.73768	8.50356	-30.7212	3.54934e-132	7.64465e-130	291.352
E2F6	1.01852	7.27793	30.7165	3.77489e-132	8.0515e-130	291.29
VSIG2	-2.30172	7.59973	-30.7039	4.45961e-132	9.4205e-130	291.124
FAM89A	1.40201	6.50979	30.6007	1.73166e-131	3.58895e-129	289.77
MIR1182	1.40201	6.50979	30.6007	1.73166e-131	3.58895e-129	289.77
NUFIP1	1.31994	6.87389	30.5903	1.98547e-131	4.07653e-129	289.634
GNA11	-1.25029	9.92106	-30.5686	2.64265e-131	5.3756e-129	289.348
KIAA0513	-1.17385	6.89497	-30.5635	2.82423e-131	5.69224e-129	289.282
DHRS11	-2.2759	8.44114	-30.5541	3.19611e-131	6.38321e-129	289.159
PTPN21	-1.3114	6.98758	-30.482	8.26075e-131	1.63496e-128	288.211
FUCA1	-1.38614	10.5639	-30.4791	8.57178e-131	1.68137e-128	288.174
CDKN2B	-2.9128	7.01995	-30.4529	1.21115e-130	2.35467e-128	287.829
SCNN1B	-2.42871	6.24769	-30.4419	1.39934e-130	2.69667e-128	287.685
AQP8	-4.34811	7.61926	-30.4149	1.99571e-130	3.81249e-128	287.331
CTHRC1	3.24047	7.42052	30.3917	2.71175e-130	5.13572e-128	287.025
AHCYL2	-2.00032	8.97082	-30.3221	6.7745e-130	1.27204e-127	286.111
NR5A2	-2.22692	6.60402	-30.2911	1.01904e-129	1.89724e-127	285.704
CDKL1	-1.04908	5.32716	-30.2868	1.07964e-129	1.97843e-127	285.646
PLP1	-1.98358	4.44244	-30.2867	1.08066e-129	1.97843e-127	285.645
DCUN1D5	1.30816	8.53756	30.2834	1.12818e-129	2.04835e-127	285.602
ATP11A	2.04729	7.35757	30.2814	1.1582e-129	2.08561e-127	285.576
LDHD	-1.58102	5.52602	-30.2487	1.78145e-129	3.18185e-127	285.146
CMSS1	1.43929	7.87751	30.222	2.53396e-129	4.45348e-127	284.795
GPD1L	-1.19642	9.66988	-30.2183	2.66199e-129	4.64137e-127	284.746
SCIN	-2.26757	7.10779	-30.1371	7.75989e-129	1.34234e-126	283.678
EPB41L3	-2.42522	6.57362	-30.1123	1.07569e-128	1.84624e-126	283.352
EDN3	-2.50216	6.68076	-30.0757	1.74335e-128	2.96897e-126	282.87
CDK4	1.25163	9.61179	29.9684	7.17742e-128	1.21293e-125	281.458
PLPP1	-1.40185	9.42007	-29.9482	9.36108e-128	1.56987e-125	281.193
CES3	-1.6915	8.35391	-29.9117	1.51558e-127	2.5224e-125	280.712
MIER3	-1.6398	8.33846	-29.8915	1.97917e-127	3.2692e-125	280.446
SMPDL3A	-2.13791	9.14359	-29.8747	2.4711e-127	4.05132e-125	280.225
PKIB	-3.59881	8.25649	-29.8372	4.0533e-127	6.59606e-125	279.731
SEMA6A	-1.99105	7.76989	-29.826	4.69991e-127	7.59208e-125	279.583
RUNDC3B	-2.19722	5.70764	-29.817	5.29342e-127	8.4884e-125	279.464
DENND2A	-1.26531	6.59322	-29.8041	6.2698e-127	9.97854e-125	279.295
CA1	-4.47652	9.14996	-29.8036	6.31352e-127	9.97854e-125	279.288
RMDN2	-1.64778	6.43848	-29.8001	6.61584e-127	1.03817e-124	279.242
CYTOR	1.55949	7.94979	29.7792	8.7158e-127	1.34843e-124	278.967
MIR4435-2HG	1.55949	7.94979	29.7792	8.7158e-127	1.34843e-124	278.967
CPNE8	-1.59192	6.12985	-29.7601	1.12145e-126	1.72288e-124	278.715
PDE9A	-1.98148	7.60778	-29.6803	3.21382e-126	4.90309e-124	277.665
PRDX6	-1.00476	11.2957	-29.6756	3.42311e-126	5.14055e-124	277.602
DKC1	1.27559	9.79558	29.6747	3.46307e-126	5.14055e-124	277.59
MIR664B	1.27559	9.79558	29.6747	3.46307e-126	5.14055e-124	277.59
SNORA56	1.27559	9.79558	29.6747	3.46307e-126	5.14055e-124	277.59
ASCL2	2.74664	8.2277	29.6143	7.68729e-126	1.13344e-123	276.794
ETV4	1.16844	6.86636	29.5277	2.41501e-125	3.53702e-123	275.652
HOMER1	1.57491	6.29502	29.4728	4.98488e-125	7.25251e-123	274.929
CNTN3	-2.75852	5.65776	-29.4445	7.24464e-125	1.04709e-122	274.556
MT1M	-3.56486	7.09306	-29.4195	1.00906e-124	1.44889e-122	274.225
RCN1	1.17347	9.90363	29.414	1.08449e-124	1.54708e-122	274.153
UBE2C	1.79995	8.81947	29.3861	1.5682e-124	2.22269e-122	273.785
PPIL1	1.24117	8.30674	29.3724	1.88106e-124	2.64903e-122	273.604
C1orf115	-1.85186	8.33778	-29.3518	2.47002e-124	3.4563e-122	273.332
SLC22A5	-1.45886	7.84224	-29.3341	3.11766e-124	4.33493e-122	273.099
CA4	-3.57974	7.9592	-29.3316	3.22406e-124	4.45468e-122	273.066
PADI2	-2.22456	8.64944	-29.3242	3.55462e-124	4.88072e-122	272.969
SPPL2A	-1.34906	9.56297	-29.3083	4.38724e-124	5.98654e-122	272.759
CXCL3	3.08285	7.73233	29.2814	6.26607e-124	8.49748e-122	272.403
CCDC68	-1.85747	6.76405	-29.2565	8.70648e-124	1.17345e-121	272.075
TOMM34	1.05771	8.42231	29.2449	1.01533e-123	1.36011e-121	271.921
PUS7	1.4849	8.1435	29.2269	1.28816e-123	1.71512e-121	271.684
SMIM14	-1.36711	10.2419	-29.1872	2.17648e-123	2.88042e-121	271.16
KLF4	-1.94474	10.8141	-29.1551	3.3282e-123	4.36608e-121	270.736
FAM214A	-1.13061	7.68324	-29.1549	3.3388e-123	4.36608e-121	270.733
TMEM171	-1.61132	6.91916	-29.1478	3.66743e-123	4.76744e-121	270.64
ANO5	-1.69189	5.21168	-29.1111	5.96274e-123	7.66055e-121	270.155
MRPL17	1.00262	8.861	29.0528	1.289e-122	1.63688e-120	269.385
RPP40	1.30517	7.54643	28.9759	3.56925e-122	4.50648e-120	268.369
NAAA	-1.70294	8.35748	-28.9647	4.13981e-122	5.197e-120	268.221
MRGBP	1.27822	7.27038	28.9435	5.47476e-122	6.83381e-120	267.942
CNNM4	-1.29014	8.12854	-28.9301	6.54285e-122	8.1209e-120	267.764
TTLL6	-1.3402	5.76748	-28.926	6.90605e-122	8.52354e-120	267.71
THRB	-1.59242	6.25317	-28.8871	1.15642e-121	1.4193e-119	267.196
DCAF13	1.13734	9.88225	28.8747	1.36271e-121	1.66319e-119	267.032
ALPI	-1.16051	5.37841	-28.865	1.5484e-121	1.87656e-119	266.905
MYOT	-1.41293	3.91353	-28.8647	1.55462e-121	1.87656e-119	266.901
PYY	-2.00899	6.251	-28.8637	1.57578e-121	1.89171e-119	266.887
RAD54B	1.65762	6.13296	28.8272	2.55524e-121	3.05087e-119	266.405
CHGA	-2.13501	7.22472	-28.817	2.9239e-121	3.47217e-119	266.27
ARNTL2	1.1586	6.45705	28.8094	3.23465e-121	3.82054e-119	266.169
TMEM100	-1.81645	4.77631	-28.7962	3.85413e-121	4.5038e-119	265.995
PSAT1	2.52885	7.73178	28.7954	3.89632e-121	4.529e-119	265.984
RUVBL1	1.20619	8.03181	28.7659	5.7547e-121	6.61912e-119	265.595
WNT2	1.32522	5.91296	28.6776	1.85447e-120	2.12192e-118	264.427
TMEM220	-1.89769	6.54046	-28.6707	2.03097e-120	2.31183e-118	264.336
CDC25B	1.54136	8.621	28.6332	3.33945e-120	3.78167e-118	263.84
AHCY	1.30492	9.85858	28.6292	3.52025e-120	3.96597e-118	263.787
POLR1C	1.02186	8.20514	28.5635	8.40693e-120	9.37522e-118	262.919
STMN2	-2.0104	5.92112	-28.5249	1.40332e-119	1.54922e-117	262.407
SORD	1.33745	9.35104	28.5163	1.57309e-119	1.72796e-117	262.293
CLEC3B	-1.73689	6.59578	-28.5013	1.9183e-119	2.09667e-117	262.095
LOC101929340	-1.16947	4.76569	-28.4848	2.38571e-119	2.59463e-117	261.878
RETSAT	-1.28435	9.13437	-28.4702	2.89507e-119	3.13309e-117	261.685
ENC1	1.26551	9.5097	28.4572	3.44055e-119	3.6871e-117	261.512
IFITM2	1.30456	11.459	28.4393	4.3655e-119	4.65562e-117	261.275
EPHX4	2.26459	4.7784	28.3729	1.05202e-118	1.11114e-116	260.397
KRT80	1.70484	5.24892	28.3515	1.39725e-118	1.46172e-116	260.114
PAFAH1B3	1.07202	8.26695	28.3252	1.98236e-118	2.06401e-116	259.765
HAGLR	-1.94797	6.11837	-28.3234	2.02819e-118	2.10176e-116	259.742
BTNL3	-1.26513	7.59773	-28.3123	2.35125e-118	2.4251e-116	259.595
BRIX1	1.27598	7.25534	28.2718	4.02232e-118	4.11006e-116	259.059
FKBP1A-SDCBP2	-1.85863	8.91028	-28.267	4.28546e-118	4.33859e-116	258.995
SDCBP2	-1.85863	8.91028	-28.267	4.28546e-118	4.33859e-116	258.995
POGLUT2	1.16577	5.46988	28.2485	5.48204e-118	5.49931e-116	258.75
RFC3	1.77762	8.21939	28.2274	7.24633e-118	7.23612e-116	258.471
EIF2S2	1.04007	10.8549	28.2078	9.3996e-118	9.34388e-116	258.212
CD177	-3.32091	7.32473	-28.1865	1.24631e-117	1.23334e-115	257.93
OSBPL3	1.37519	6.86161	28.1489	2.05421e-117	2.02372e-115	257.432
TIMP1	1.6988	10.3653	28.143	2.22011e-117	2.17739e-115	257.354
SLC22A23	-1.41212	8.75149	-28.1323	2.55936e-117	2.4879e-115	257.212
CXCL8	3.69045	8.54473	28.1312	2.59903e-117	2.51533e-115	257.197
MOGAT2	-1.9019	6.92051	-28.0574	6.91924e-117	6.66706e-115	256.22
ITM2C	-1.75186	10.6568	-28.0453	8.12409e-117	7.75992e-115	256.059
TPX2	1.79438	8.38187	28.0436	8.3044e-117	7.89781e-115	256.038
IFITM3	1.1492	12.0785	28.0384	8.89347e-117	8.42158e-115	255.969
USP2	-1.12741	5.86373	-28.0044	1.39691e-116	1.31149e-114	255.519
CCL14	-1.10704	7.10265	-27.9679	2.26803e-116	2.12027e-114	255.035
WDR12	1.04824	8.87916	27.9387	3.34382e-116	3.09959e-114	254.648
PPAT	1.42902	7.6689	27.9359	3.46627e-116	3.18621e-114	254.612
PDE6A	-1.09278	5.4552	-27.9178	4.40859e-116	4.03551e-114	254.372
SLC39A10	1.59547	7.82213	27.8861	6.72072e-116	6.12645e-114	253.951
UTP14A	1.06684	8.21359	27.861	9.37714e-116	8.47763e-114	253.619
LYAR	1.22884	7.70872	27.7491	4.14073e-115	3.66805e-113	252.137
SLC25A20	-1.0865	7.88415	-27.7189	6.18472e-115	5.45671e-113	251.736
BCAR3	-1.18435	6.8408	-27.7141	6.58963e-115	5.76763e-113	251.673
AKAP9	-1.14388	9.00168	-27.6923	8.8075e-115	7.67825e-113	251.383
SHMT2	1.14021	9.62322	27.6473	1.60092e-114	1.38467e-112	250.787
SLC36A1	-1.26111	8.07198	-27.6347	1.89142e-114	1.62951e-112	250.621
MMP7	3.19081	7.16323	27.6199	2.30115e-114	1.97476e-112	250.425
TMCC3	-1.8983	7.69082	-27.6032	2.87557e-114	2.45811e-112	250.203
RAE1	1.13512	9.08797	27.5971	3.11613e-114	2.65342e-112	250.122
PRMT3	1.25494	7.48047	27.5727	4.31029e-114	3.65609e-112	249.799
CLDN23	-2.39459	7.48431	-27.5345	7.15932e-114	6.02617e-112	249.292
CDHR5	-1.67175	7.54716	-27.5062	1.04176e-113	8.73527e-112	248.918
NELFCD	1.15882	9.40061	27.468	1.73025e-113	1.44532e-111	248.412
SULT1A2	-1.433	8.66171	-27.4399	2.51475e-113	2.09268e-111	248.039
CRACD	-2.00784	7.26848	-27.4361	2.64561e-113	2.19326e-111	247.988
HPGD	-2.58582	8.76503	-27.4348	2.68989e-113	2.22159e-111	247.972
MET	1.32228	9.76921	27.4336	2.73479e-113	2.25021e-111	247.955
MIER1	-1.04141	8.57532	-27.4306	2.84549e-113	2.33256e-111	247.915
CPT2	-1.02651	7.83936	-27.4019	4.16539e-113	3.38924e-111	247.535
POLR1G	1.17598	6.60353	27.4008	4.22975e-113	3.42891e-111	247.52
PACC1	1.14088	6.69641	27.3852	5.2019e-113	4.20149e-111	247.313
HSD17B2	-3.01115	8.01795	-27.3826	5.38265e-113	4.33156e-111	247.279
CA12	-1.98986	10.068	-27.3583	7.43092e-113	5.95802e-111	246.958
DGAT2	1.03658	7.06548	27.2913	1.8098e-112	1.44056e-110	246.069
NEBL	1.76326	8.75707	27.2767	2.19882e-112	1.74389e-110	245.875
DDIAS	1.35767	6.20653	27.2746	2.25973e-112	1.78575e-110	245.848
PTPRH	-1.43253	7.465	-27.2422	3.47679e-112	2.72792e-110	245.418
RNASEH2A	1.32578	7.65501	27.2227	4.50349e-112	3.5209e-110	245.16
CLMN	-1.27449	8.11705	-27.2134	5.09937e-112	3.97262e-110	245.036
LRP8	1.48962	6.10482	27.2065	5.58559e-112	4.32076e-110	244.945
ECT2	1.60975	8.70887	27.2026	5.87987e-112	4.53245e-110	244.893
SPINK2	-1.17275	5.1991	-27.2022	5.91571e-112	4.54413e-110	244.887
GTF3A	1.30137	10.8588	27.1994	6.1425e-112	4.7019e-110	244.85
HSD11B2	-2.18948	9.26234	-27.1825	7.68488e-112	5.86212e-110	244.626
DSCC1	1.39426	6.97976	27.1489	1.20115e-111	9.06808e-110	244.181
FNIP2	-1.02546	9.15206	-27.1473	1.22634e-111	9.22655e-110	244.16
CBX4	1.16937	8.76596	27.146	1.24892e-111	9.36435e-110	244.142
SCN7A	-1.91492	4.42477	-27.1414	1.32753e-111	9.91987e-110	244.081
SRPX2	2.15562	6.2936	27.1177	1.81712e-111	1.35323e-109	243.768
SCD	1.79605	9.80844	27.1174	1.82589e-111	1.35517e-109	243.763
NME1	1.40831	10.0238	27.1125	1.94821e-111	1.44108e-109	243.698
HOXD1	-1.42931	6.29488	-27.1059	2.12688e-111	1.56797e-109	243.61
CENPN	1.4923	7.42788	27.0911	2.58864e-111	1.902e-109	243.414
VSTM2A	-1.02607	4.13255	-27.0671	3.56234e-111	2.6087e-109	243.096
PTP4A1	-1.04682	10.4603	-27.0633	3.74577e-111	2.73391e-109	243.046
ANLN	2.14291	7.46574	27.0471	4.64333e-111	3.37779e-109	242.831
CBX2	1.1722	5.84182	26.9976	8.96577e-111	6.50062e-109	242.175
VSNL1	1.94714	7.74727	26.9971	9.02965e-111	6.52541e-109	242.168
PDK4	-2.17879	7.73107	-26.9876	1.0238e-110	7.37442e-109	242.042
FAM107A	-1.06634	6.31499	-26.9774	1.17369e-110	8.42642e-109	241.906
LAMA1	-2.32642	6.21525	-26.9605	1.46912e-110	1.0479e-108	241.682
MRPS17	1.10126	8.83572	26.9547	1.58711e-110	1.12839e-108	241.605
GBA3	-2.37541	5.11995	-26.9299	2.20624e-110	1.56352e-108	241.276
CASD1	-1.29923	7.75863	-26.8877	3.86485e-110	2.72137e-108	240.717
PXMP2	-1.00672	8.62235	-26.8786	4.35889e-110	3.05944e-108	240.597
UGT1A1	-1.93491	8.72246	-26.8558	5.90153e-110	4.06428e-108	240.294
UGT1A10	-1.93491	8.72246	-26.8558	5.90153e-110	4.06428e-108	240.294
UGT1A4	-1.93491	8.72246	-26.8558	5.90153e-110	4.06428e-108	240.294
UGT1A6	-1.93491	8.72246	-26.8558	5.90153e-110	4.06428e-108	240.294
UGT1A8	-1.93491	8.72246	-26.8558	5.90153e-110	4.06428e-108	240.294
UGT1A9	-1.93491	8.72246	-26.8558	5.90153e-110	4.06428e-108	240.294
NIT2	1.00553	8.94359	26.8449	6.82464e-110	4.68533e-108	240.149
CEBPB	1.2635	10.1923	26.8269	8.66877e-110	5.93284e-108	239.911
LRRC8E	1.12562	5.31968	26.8141	1.02825e-109	7.0154e-108	239.74
LGALS2	-2.3384	7.48141	-26.7197	3.60323e-109	2.45075e-107	238.489
CAPN5	-1.1837	8.59069	-26.6856	5.67017e-109	3.80942e-107	238.037
AHNAK	-1.1684	9.83544	-26.6645	7.50227e-109	4.99447e-107	237.757
UGT1A3	-2.05243	8.28849	-26.624	1.28573e-108	8.45694e-107	237.22
UGT1A5	-2.05243	8.28849	-26.624	1.28573e-108	8.45694e-107	237.22
UGT1A7	-2.05243	8.28849	-26.624	1.28573e-108	8.45694e-107	237.22
KRT23	3.368	6.28801	26.6187	1.37969e-108	9.04788e-107	237.149
PLXNA1	1.01493	7.60694	26.5916	1.9789e-108	1.29388e-106	236.789
NUP37	1.02156	9.04856	26.566	2.78108e-108	1.81298e-106	236.45
MIR22	-1.53255	7.77044	-26.556	3.17454e-108	2.05727e-106	236.318
MIR22HG	-1.53255	7.77044	-26.556	3.17454e-108	2.05727e-106	236.318
CIPC	-1.04294	7.488	-26.5499	3.44431e-108	2.22553e-106	236.236
HPGDS	-1.41313	5.61883	-26.5256	4.753e-108	3.06213e-106	235.915
BEST2	-2.20376	6.86846	-26.5202	5.10749e-108	3.28089e-106	235.843
SLC30A4	-1.20727	7.19066	-26.4936	7.27563e-108	4.66001e-106	235.49
GNL3	1.01413	9.20527	26.4881	7.82634e-108	4.98367e-106	235.417
SNORD19B	1.01413	9.20527	26.4881	7.82634e-108	4.98367e-106	235.417
CXCL1	2.82343	7.89777	26.4754	9.26532e-108	5.86871e-106	235.249
EDIL3	-1.87812	9.24853	-26.4754	9.26962e-108	5.86871e-106	235.248
ZBTB7C	-1.72134	7.58444	-26.4506	1.28884e-107	8.13638e-106	234.919
PRKACB	-1.72595	10.388	-26.4407	1.47108e-107	9.26019e-106	234.788
TTI1	1.08844	7.52775	26.43	1.69547e-107	1.06422e-105	234.646
TESC	1.99901	6.7637	26.4288	1.72216e-107	1.07789e-105	234.63
CCDC85B	1.14615	7.37854	26.4258	1.79276e-107	1.1189e-105	234.59
PMAIP1	1.72668	7.3341	26.4153	2.06138e-107	1.2829e-105	234.451
CITED2	-1.28256	7.40996	-26.3553	4.57354e-107	2.82236e-105	233.656
RNF125	-1.67929	6.6393	-26.3404	5.5797e-107	3.43362e-105	233.457
LDLRAD3	1.59233	6.4831	26.3216	7.15728e-107	4.39213e-105	233.209
KAT2B	-1.34023	7.07606	-26.2823	1.20633e-106	7.34125e-105	232.688
BCL2	-1.27093	6.73575	-26.2771	1.29391e-106	7.85246e-105	232.618
RELL1	-1.14678	9.65036	-26.2692	1.43608e-106	8.69126e-105	232.514
PHF19	1.09309	7.48315	26.2658	1.50377e-106	9.07591e-105	232.468
VIPR1	-1.35231	7.96133	-26.244	2.0094e-106	1.20613e-104	232.179
ARHGAP44	-1.77643	7.13202	-26.1709	5.30674e-106	3.17667e-104	231.21
RPF2	1.01618	9.11988	26.1676	5.54168e-106	3.30829e-104	231.166
TMEM238L	-1.35678	8.83302	-26.1339	8.6822e-106	5.16909e-104	230.718
RAVER2	-1.27217	7.07864	-26.1286	9.31241e-106	5.52931e-104	230.648
C19orf48	1.01774	7.98188	26.1129	1.14633e-105	6.76985e-104	230.441
SNORD88C	1.01774	7.98188	26.1129	1.14633e-105	6.76985e-104	230.441
ETHE1	-1.33809	10.768	-26.1112	1.17312e-105	6.90945e-104	230.418
ST6GALNAC6	-1.72262	7.72768	-26.11	1.19154e-105	6.99918e-104	230.402
PRIMA1	-1.33778	5.78718	-26.0945	1.46516e-105	8.58349e-104	230.196
CKS2	1.43381	10.0801	26.0785	1.81233e-105	1.05611e-103	229.984
AMPD1	-1.47948	4.89766	-26.0507	2.62348e-105	1.51974e-103	229.615
EGFL6	2.004	5.23838	26.0232	3.78122e-105	2.1803e-103	229.25
MS4A12	-4.63625	7.97507	-26.0211	3.88563e-105	2.23465e-103	229.223
CA2	-3.75487	9.94989	-26.0023	4.98943e-105	2.86195e-103	228.973
RIOK3	-1.02333	9.98146	-25.9937	5.58899e-105	3.19752e-103	228.86
SKA3	1.17639	5.95076	25.9847	6.30114e-105	3.59558e-103	228.741
MMP1	3.81221	7.73052	25.9659	8.09167e-105	4.60534e-103	228.491
MAOA	-1.72167	10.103	-25.9627	8.4493e-105	4.78409e-103	228.448
TST	-1.1951	11.1472	-25.9479	1.02855e-104	5.8088e-103	228.252
ZG16	-4.11347	9.65363	-25.9274	1.34912e-104	7.59969e-103	227.981
ABCA5	-1.43044	7.25117	-25.9223	1.445e-104	8.11896e-103	227.912
JADE3	1.3967	6.68961	25.9013	1.9085e-104	1.06416e-102	227.635
ADTRP	-2.92276	8.53395	-25.8787	2.57724e-104	1.4334e-102	227.335
B3GALT5	-2.54424	7.05171	-25.854	3.57936e-104	1.9708e-102	227.007
MXI1	-1.17265	10.058	-25.8281	5.0501e-104	2.753e-102	226.664
EIF4E3	-1.20333	7.74725	-25.8211	5.54024e-104	3.01271e-102	226.571
TRAP1	1.01084	9.55074	25.8187	5.72454e-104	3.10525e-102	226.539
PAICS	1.09123	10.2352	25.8131	6.16669e-104	3.33685e-102	226.464
ITPKA	-1.0869	6.08296	-25.8047	6.89474e-104	3.71251e-102	226.353
KLB	-1.06963	4.59484	-25.7485	1.45486e-103	7.7766e-102	225.608
CLDN8	-3.92054	6.13528	-25.7354	1.73007e-103	9.22524e-102	225.435
MACC1	1.40614	6.51431	25.696	2.92087e-103	1.54251e-101	224.912
ZFAS1	1.09168	11.1988	25.6951	2.9583e-103	1.55854e-101	224.9
TRANK1	-1.07388	6.94131	-25.6799	3.61857e-103	1.90182e-101	224.699
EEF1E1	1.17338	8.46567	25.6796	3.63335e-103	1.90504e-101	224.695
BBIP1	-1.22013	8.85443	-25.6698	4.1391e-103	2.1599e-101	224.565
PTGDR	-2.14263	5.25652	-25.5576	1.83631e-102	9.40372e-101	223.078
APOBR	-1.16975	6.87208	-25.5457	2.15137e-102	1.09915e-100	222.92
SLC22A18AS	-1.15205	7.35618	-25.5034	3.77654e-102	1.91168e-100	222.358
CLCA4	-4.86474	7.91483	-25.5031	3.79197e-102	1.91508e-100	222.354
AXIN2	1.9934	8.80755	25.4936	4.29931e-102	2.16136e-100	222.229
IRAG2	-1.20254	7.14348	-25.4748	5.51851e-102	2.76795e-100	221.98
KLF9	-1.46156	7.06935	-25.4694	5.92682e-102	2.96598e-100	221.909
LIMA1	-1.19778	10.5999	-25.464	6.37305e-102	3.18204e-100	221.836
EPB41L4A	-1.59316	6.43282	-25.4634	6.42408e-102	3.20024e-100	221.828
ARL14	-2.34008	7.43105	-25.4556	7.12366e-102	3.53273e-100	221.725
LINC02023	-1.30727	4.39199	-25.444	8.30453e-102	4.09982e-100	221.572
ABHD3	-1.39503	9.66124	-25.4326	9.66321e-102	4.75989e-100	221.421
TDP2	-1.26378	11.1269	-25.4299	1.00132e-101	4.92123e-100	221.385
CASP7	-1.17211	9.16882	-25.4207	1.13145e-101	5.54839e-100	221.264
SYNE3	-1.30628	6.49197	-25.4153	1.21677e-101	5.9535e-100	221.191
CDKN2B-AS1	-1.09913	3.90801	-25.4136	1.24411e-101	6.07375e-100	221.169
ATP8B1	-1.26595	10.4171	-25.3875	1.75839e-101	8.56543e-100	220.824
DISP2	-1.09453	5.79587	-25.3777	2.00359e-101	9.73825e-100	220.693
MAD2L2	1.19091	7.10093	25.368	2.28108e-101	1.10381e-99	220.564
SOX4	1.16772	10.3119	25.3608	2.50888e-101	1.21138e-99	220.469
MT1E	-2.09705	10.6378	-25.325	4.03512e-101	1.93132e-99	219.995
PLAU	1.56977	7.62744	25.3091	4.98256e-101	2.37961e-99	219.784
PDE3A	-1.80228	7.2101	-25.28	7.33673e-101	3.47372e-99	219.398
HHLA2	-2.25209	6.37928	-25.2309	1.40715e-100	6.59142e-99	218.748
TPH1	-1.69442	4.80833	-25.1944	2.2861e-100	1.06631e-98	218.264
MT1F	-1.8398	9.73321	-25.1695	3.18026e-100	1.47711e-98	217.935
RNASEL	-1.14409	7.08953	-25.1497	4.13668e-100	1.90922e-98	217.672
ADH1C	-3.69284	8.30345	-25.1443	4.4446e-100	2.03848e-98	217.601
MOB3B	-1.18626	8.29733	-25.1026	7.73391e-100	3.53235e-98	217.048
TMEM37	-1.22111	7.86386	-25.0888	9.28185e-100	4.2218e-98	216.866
BCAS1	-1.65102	7.2779	-25.0851	9.75464e-100	4.42768e-98	216.816
UGGT2	1.06769	6.4966	25.079	1.05767e-99	4.79094e-98	216.736
NANP	1.15917	7.26883	25.0286	2.06548e-99	9.26053e-98	216.068
PFDN4	1.33027	9.35236	25.0131	2.53567e-99	1.12765e-97	215.863
SQOR	-1.16444	11.0663	-25.0123	2.5624e-99	1.13724e-97	215.853
FOXP4-AS1	1.65728	5.62074	25.0104	2.62976e-99	1.16478e-97	215.827
SLC41A2	-1.47034	7.19645	-24.9895	3.46787e-99	1.53074e-97	215.551
ADCY9	-1.18425	7.49178	-24.9821	3.82625e-99	1.68455e-97	215.453
ADAMDEC1	-2.69063	8.89329	-24.9819	3.83481e-99	1.68494e-97	215.45
AKR1B10	-2.88096	8.68837	-24.9315	7.4871e-99	3.25711e-97	214.783
BOP1	1.18999	7.23025	24.9285	7.79032e-99	3.37565e-97	214.743
MIR7112	1.18999	7.23025	24.9285	7.79032e-99	3.37565e-97	214.743
PPARGC1A	-1.59838	6.22976	-24.9248	8.18018e-99	3.5376e-97	214.695
P2RY1	-1.17047	4.29501	-24.9178	8.98224e-99	3.86923e-97	214.601
PEX26	-1.01874	7.73942	-24.9097	9.99719e-99	4.29801e-97	214.494
FAM47E	-1.14639	7.50806	-24.905	1.0638e-98	4.54683e-97	214.432
FAM47E-STBD1	-1.14639	7.50806	-24.905	1.0638e-98	4.54683e-97	214.432
STBD1	-1.14639	7.50806	-24.905	1.0638e-98	4.54683e-97	214.432
TP53I3	-1.04639	8.8215	-24.8974	1.17735e-98	5.01917e-97	214.331
TOP1MT	1.16734	7.34907	24.8973	1.17888e-98	5.01917e-97	214.33
MRPS23	1.12356	8.63537	24.8951	1.21319e-98	5.15523e-97	214.301
SNTB1	1.45288	7.1452	24.8628	1.86296e-98	7.90106e-97	213.873
TCFL5	1.43377	7.4343	24.7884	4.99591e-98	2.10259e-96	212.889
NEDD4L	-1.20248	8.51241	-24.7138	1.34412e-97	5.62457e-96	211.901
LRRC19	-2.52455	7.24464	-24.7105	1.40421e-97	5.85372e-96	211.858
UBE2T	1.43056	7.60724	24.7061	1.48779e-97	6.17871e-96	211.8
MT1HL1	-1.82931	10.608	-24.7047	1.51669e-97	6.28682e-96	211.781
SLC2A13	-1.44255	7.98392	-24.7014	1.58442e-97	6.54287e-96	211.737
TUBAL3	-2.05686	6.49861	-24.6979	1.66019e-97	6.84293e-96	211.691
ABCC13	-1.42278	5.63491	-24.6762	2.21233e-97	9.08463e-96	211.404
PGM1	-1.06127	10.2902	-24.6737	2.28784e-97	9.37714e-96	211.371
TEP1	-1.13026	7.02708	-24.6503	3.12185e-97	1.27479e-95	211.061
MALL	-1.88787	9.62935	-24.6423	3.46817e-97	1.40836e-95	210.956
ADGRL3	-1.08892	5.31054	-24.6412	3.52208e-97	1.42236e-95	210.94
CMAHP	-1.731	5.65322	-24.64	3.57511e-97	1.44113e-95	210.925
BUB1	1.53437	6.66259	24.6316	3.99585e-97	1.60778e-95	210.814
RNF43	1.50615	8.68576	24.6298	4.09288e-97	1.64381e-95	210.79
MT1H	-1.94254	10.4864	-24.5942	6.56361e-97	2.62652e-95	210.319
DPEP1	2.43568	7.5569	24.5728	8.71984e-97	3.4767e-95	210.036
ADAMTS12	1.48795	5.99488	24.5621	1.0045e-96	3.9978e-95	209.895
LYPD8	-2.89243	8.9034	-24.5503	1.17393e-96	4.66367e-95	209.739
SMPD1	-1.13534	7.59369	-24.5417	1.31606e-96	5.20947e-95	209.625
CDK1	1.61759	8.68243	24.5362	1.41676e-96	5.59797e-95	209.551
FXYD1	-1.00215	6.03025	-24.5334	1.46949e-96	5.79593e-95	209.515
RHOU	-1.36853	8.71288	-24.5144	1.89045e-96	7.40307e-95	209.264
IFITM1	1.26105	11.7752	24.5011	2.25407e-96	8.81132e-95	209.088
NLE1	1.00108	6.82601	24.494	2.47571e-96	9.64342e-95	208.994
NMRAL2P	-1.10655	4.86815	-24.4533	4.24625e-96	1.64816e-94	208.456
DHRS9	-2.60596	8.35562	-24.4514	4.35903e-96	1.68895e-94	208.43
CEP72	1.0563	5.76055	24.4474	4.59221e-96	1.77617e-94	208.378
RFC4	1.09882	8.24332	24.3849	1.05156e-95	4.01771e-94	207.551
FGF9	-1.18135	5.44553	-24.3188	2.52393e-95	9.51085e-94	206.678
GLIPR2	-1.13682	7.60926	-24.3027	3.12196e-95	1.17041e-93	206.466
ATAD2	1.57317	6.87912	24.2598	5.50982e-95	2.04468e-93	205.899
GRIN2D	1.46292	5.76161	24.2543	5.93053e-95	2.1934e-93	205.825
UBE2S	1.51371	7.98221	24.2335	7.80519e-95	2.87705e-93	205.551
TTC22	-1.50855	8.53354	-24.2223	9.05797e-95	3.33324e-93	205.403
PAPSS2	-1.52011	10.2524	-24.2208	9.23495e-95	3.39269e-93	205.383
HEPACAM2	-3.5233	7.42715	-24.1863	1.45883e-94	5.31491e-93	204.927
ALKAL2	-1.1865	4.77828	-24.1556	2.1905e-94	7.90197e-93	204.522
GDPD3	-1.53037	7.43375	-24.1538	2.24374e-94	8.08077e-93	204.498
BRINP3	-1.56871	3.9626	-24.1305	3.05254e-94	1.09757e-92	204.191
ACVRL1	-1.21474	8.12142	-24.0852	5.55829e-94	1.99526e-92	203.593
NUF2	1.82443	6.22624	24.0841	5.64441e-94	2.02287e-92	203.577
PLAAT2	-1.28695	5.95133	-24.0807	5.8989e-94	2.11064e-92	203.533
TDGF1	2.11774	7.88078	24.0665	7.12137e-94	2.53976e-92	203.345
TDGF1P3	2.11774	7.88078	24.0665	7.12137e-94	2.53976e-92	203.345
FGL2	-1.66222	8.23538	-24.066	7.17078e-94	2.55324e-92	203.338
NKX2-3	-1.67859	6.15405	-24.0503	8.82731e-94	3.12786e-92	203.131
SULT1A1	-1.35759	9.54046	-24.0402	1.00824e-93	3.56683e-92	202.998
S100A11	1.17497	10.9021	24.0245	1.24116e-93	4.36971e-92	202.791
COL11A1	2.49849	5.79818	24.0127	1.451e-93	5.08406e-92	202.635
KIF20A	1.46449	6.70702	24.0083	1.5379e-93	5.37995e-92	202.577
TMEM97	1.35977	9.28901	23.9995	1.72845e-93	6.0178e-92	202.461
CNTN4	-1.14651	4.62536	-23.9801	2.23514e-93	7.75732e-92	202.204
ARRDC4	-1.27904	8.49252	-23.9754	2.37746e-93	8.23825e-92	202.143
FJX1	1.08684	5.53649	23.9536	3.17297e-93	1.0943e-91	201.855
CXCL2	2.67694	8.12431	23.9361	3.99969e-93	1.3751e-91	201.624
AURKA	1.49556	8.34945	23.9335	4.13695e-93	1.42007e-91	201.59
MT1G	-1.81403	10.207	-23.9296	4.35715e-93	1.49333e-91	201.538
MFAP2	1.57046	7.08714	23.9276	4.47202e-93	1.53031e-91	201.512
NCAPG2	1.1492	7.3867	23.918	5.08176e-93	1.73087e-91	201.385
CDCA5	1.15169	7.42394	23.9043	6.08374e-93	2.06574e-91	201.205
CHST5	-1.45732	7.78758	-23.8849	7.86595e-93	2.65857e-91	200.949
FMO5	-1.80586	7.69358	-23.877	8.73082e-93	2.94635e-91	200.845
GALNT12	-1.359	9.52114	-23.8767	8.76847e-93	2.95452e-91	200.84
TEX30	1.11699	6.24163	23.876	8.85121e-93	2.97783e-91	200.831
TLCD2	-1.34645	7.18801	-23.8635	1.04441e-92	3.50835e-91	200.666
APPL2	-1.34909	8.42686	-23.8632	1.04842e-92	3.51644e-91	200.662
HJURP	1.06153	7.06612	23.858	1.12252e-92	3.75354e-91	200.594
EXOSC8	1.00226	8.70363	23.8209	1.8334e-92	6.0935e-91	200.104
MMP3	3.66025	6.65055	23.8039	2.29479e-92	7.59249e-91	199.88
CFD	-1.78424	8.13135	-23.798	2.48197e-92	8.19946e-91	199.802
PDE4D	-1.02154	7.49352	-23.7888	2.80245e-92	9.23044e-91	199.681
ZC3HAV1L	1.35871	7.92633	23.7877	2.84324e-92	9.35077e-91	199.667
MT1X	-1.77366	10.5474	-23.7853	2.93733e-92	9.64576e-91	199.634
LINC01082	-1.06698	5.67763	-23.7529	4.50602e-92	1.47092e-90	199.207
MBOAT1	-1.05983	7.88664	-23.7488	4.75583e-92	1.54787e-90	199.153
LRP11	1.01902	9.08582	23.7218	6.79484e-92	2.20496e-90	198.797
ZNF239	1.15398	5.84592	23.718	7.13959e-92	2.31342e-90	198.748
VILL	-1.30624	8.30836	-23.711	7.83638e-92	2.53173e-90	198.655
CD160	-1.04003	4.59171	-23.649	1.77809e-91	5.6943e-90	197.838
EPHX2	-1.41095	7.66913	-23.6345	2.15225e-91	6.87249e-90	197.647
SLC25A32	1.03478	8.13711	23.6266	2.38904e-91	7.61753e-90	197.543
ATP2A3	-1.36861	8.6667	-23.6118	2.90457e-91	9.23451e-90	197.348
CTPS1	1.28333	7.06787	23.6036	3.2358e-91	1.02727e-89	197.24
CCND1	1.19801	8.45775	23.5864	4.06198e-91	1.28399e-89	197.013
ANK3	-1.38682	8.79608	-23.5793	4.46371e-91	1.40693e-89	196.919
PPARGC1B	-1.08461	6.8971	-23.5732	4.8376e-91	1.52059e-89	196.839
FGFR2	-1.67513	7.80854	-23.5732	4.83815e-91	1.52059e-89	196.839
NHSL1	-1.24824	8.784	-23.5568	6.00848e-91	1.88035e-89	196.623
MTFR2	1.50794	6.72523	23.531	8.43844e-91	2.63704e-89	196.284
EFCAB11	1.04134	7.00817	23.5242	9.23329e-91	2.88134e-89	196.194
CIBAR1	1.59268	6.45823	23.5008	1.25768e-90	3.9136e-89	195.886
ORC6	1.06561	7.4219	23.4755	1.75735e-90	5.43765e-89	195.552
TMEM158	1.66072	7.18792	23.4725	1.82679e-90	5.64455e-89	195.513
DNASE1L3	-1.77223	6.98007	-23.4372	2.91227e-90	8.94821e-89	195.048
SOCS6	-1.03816	7.85234	-23.4252	3.4125e-90	1.04706e-88	194.89
TBC1D16	1.02512	7.09921	23.4246	3.43636e-90	1.05291e-88	194.883
PRDX4	1.04102	10.7316	23.4154	3.88362e-90	1.18664e-88	194.761
C7orf31	-1.08464	5.79273	-23.4149	3.91032e-90	1.19314e-88	194.754
C4orf19	-1.32766	8.08431	-23.3503	9.16212e-90	2.76108e-88	193.904
NUP155	1.00819	6.97143	23.3294	1.20769e-89	3.62951e-88	193.629
OSBPL1A	-1.39485	7.79846	-23.3243	1.2902e-89	3.87218e-88	193.563
BMP5	-1.10229	5.49991	-23.284	2.196e-89	6.5638e-88	193.032
CENPA	1.39712	7.31635	23.2819	2.25819e-89	6.74052e-88	193.004
SLCO2A1	-1.29745	7.28275	-23.271	2.60675e-89	7.73887e-88	192.861
ANK2	-1.39646	5.2528	-23.2698	2.64825e-89	7.85148e-88	192.846
FANCI	1.20312	7.09586	23.269	2.67749e-89	7.92747e-88	192.835
S100A2	1.80266	6.25252	23.2297	4.49393e-89	1.32877e-87	192.318
SIAE	-1.37607	9.33699	-23.2222	4.95932e-89	1.4644e-87	192.22
SETBP1	-1.25266	5.85801	-23.1933	7.26304e-89	2.12749e-87	191.839
FRMD3	-1.81542	7.10598	-23.1858	8.00969e-89	2.33996e-87	191.741
GGT6	-1.64337	8.22656	-23.1852	8.0795e-89	2.35722e-87	191.733
GDF15	2.19937	8.83308	23.1813	8.49821e-89	2.47609e-87	191.682
GSN	-1.21873	10.1128	-23.1618	1.10014e-88	3.19694e-87	191.425
TRIM36	-1.57635	6.3994	-23.1559	1.18853e-88	3.44926e-87	191.348
NT5DC2	1.33947	6.86094	23.1511	1.26606e-88	3.66941e-87	191.285
CENPI	1.03132	5.21778	23.1434	1.40125e-88	4.05586e-87	191.183
MXD1	-1.37054	9.22602	-23.1413	1.44099e-88	4.16541e-87	191.155
CD1D	-1.14206	5.10032	-23.1312	1.64422e-88	4.74041e-87	191.024
CPNE1	1.20625	8.39345	23.1192	1.92597e-88	5.53817e-87	190.866
DBF4	1.18567	7.43548	23.0886	2.88534e-88	8.28601e-87	190.463
MRE11	1.01042	6.8116	23.0656	3.90258e-88	1.11345e-86	190.161
GGTA1	-1.12894	6.37595	-23.0582	4.3014e-88	1.22248e-86	190.064
HS2ST1	1.05745	7.95773	23.052	4.67034e-88	1.32562e-86	189.982
SLC35D1	-1.07428	9.57794	-23.0146	7.63793e-88	2.15956e-86	189.491
LOC100652777	-1.57728	8.00716	-23.0122	7.88018e-88	2.22233e-86	189.46
PLA2G10	-1.57728	8.00716	-23.0122	7.88018e-88	2.22233e-86	189.46
FRMD4B	-1.21565	7.25027	-23.0103	8.08766e-88	2.27792e-86	189.434
IL1R2	-2.27298	8.44113	-22.9907	1.04663e-87	2.94411e-86	189.177
DPP10-AS1	-1.34903	5.52354	-22.9864	1.1076e-87	3.11162e-86	189.121
DDIT4	1.38084	9.31294	22.9777	1.24238e-87	3.4858e-86	189.006
NXPE4	-2.78316	7.83857	-22.9773	1.24764e-87	3.4961e-86	189.002
C2	1.11201	7.67576	22.9767	1.25747e-87	3.51467e-86	188.994
SULT2B1	1.09685	6.15143	22.9025	3.34198e-87	9.20049e-86	188.019
COL12A1	2.13828	8.23375	22.8895	3.96301e-87	1.08965e-85	187.849
CDCA3	1.13352	7.83012	22.8766	4.69379e-87	1.28897e-85	187.68
SAPCD2	1.07929	8.01237	22.8469	6.93747e-87	1.89328e-85	187.29
CLIC5	-1.68786	8.90127	-22.8432	7.28526e-87	1.98327e-85	187.241
SLC9A2	-1.31341	5.92759	-22.8394	7.65434e-87	2.07859e-85	187.192
KIF4A	1.32114	7.25288	22.8377	7.83176e-87	2.12415e-85	187.169
GREM2	-1.44156	4.84216	-22.809	1.14211e-86	3.09003e-85	186.793
TKT	1.01278	9.80563	22.7625	2.10493e-86	5.65321e-85	186.183
SI	-3.63739	6.72985	-22.753	2.384e-86	6.37931e-85	186.059
SECTM1	-1.36814	7.36753	-22.7373	2.93239e-86	7.8372e-85	185.852
FXYD5	1.15074	8.63862	22.7361	2.97719e-86	7.94726e-85	185.837
ARHGAP42	-1.18964	5.84053	-22.722	3.58304e-86	9.52976e-85	185.652
EVA1A	1.0929	5.34657	22.7157	3.89369e-86	1.03061e-84	185.569
PRSS12	-1.20432	5.25373	-22.6593	8.172e-86	2.14493e-84	184.83
ACAT1	-1.0258	9.80789	-22.6387	1.06996e-85	2.80167e-84	184.561
DSC2	-1.23191	10.2151	-22.6358	1.11133e-85	2.90652e-84	184.523
CES2	-1.64375	10.3641	-22.6055	1.65574e-85	4.2895e-84	184.125
CDHR2	-1.3771	7.01601	-22.6019	1.73449e-85	4.48823e-84	184.079
WDR43	1.02785	7.59654	22.5771	2.40231e-85	6.1944e-84	183.754
PLSCR4	-1.28196	8.01433	-22.5603	2.99687e-85	7.70038e-84	183.533
HHIP	-1.52302	5.72679	-22.5578	3.09669e-85	7.94756e-84	183.501
PAG1	-1.40721	8.9257	-22.5143	5.47767e-85	1.39929e-83	182.932
MT2A	-1.49038	10.8625	-22.5117	5.66995e-85	1.44505e-83	182.897
TRIM59	1.19413	6.09076	22.5025	6.39832e-85	1.62315e-83	182.777
ITM2A	-1.24832	7.4439	-22.4955	7.01443e-85	1.77126e-83	182.685
MATN2	-1.91151	7.97887	-22.494	7.14775e-85	1.80286e-83	182.666
SPC25	1.64248	5.63768	22.4831	8.25426e-85	2.07718e-83	182.523
MYBL2	1.01103	7.33146	22.482	8.37536e-85	2.10284e-83	182.508
CHI3L1	2.31721	6.55427	22.4599	1.11871e-84	2.79919e-83	182.219
BMP2	-1.56972	7.65721	-22.4585	1.13902e-84	2.84676e-83	182.201
CPNE5	-1.08546	6.13114	-22.4453	1.35482e-84	3.37461e-83	182.028
TCEA3	-1.46377	9.14673	-22.4399	1.45437e-84	3.61848e-83	181.957
ERCC6L	1.11336	5.64637	22.4167	1.97005e-84	4.88487e-83	181.655
FIGNL1	1.20959	7.64145	22.4125	2.08228e-84	5.15153e-83	181.599
FABP6	2.17655	6.03941	22.3849	2.99218e-84	7.36116e-83	181.238
BTNL8	-2.06325	7.24741	-22.3813	3.1337e-84	7.70071e-83	181.192
SNHG17	1.25363	8.45895	22.3756	3.37654e-84	8.28818e-83	181.117
GALNT6	1.25614	7.07736	22.3725	3.5208e-84	8.63265e-83	181.075
VWA5A	-1.10132	8.88615	-22.3675	3.75557e-84	9.198e-83	181.011
MTM1	-1.22754	6.60472	-22.354	4.4867e-84	1.0952e-82	180.834
RAB27A	-1.16765	8.88819	-22.3522	4.58901e-84	1.11893e-82	180.811
MCM2	1.17865	8.70564	22.3462	4.96551e-84	1.20672e-82	180.732
STAP2	-1.09663	9.03534	-22.3238	6.6628e-84	1.61562e-82	180.439
TRIM29	1.79192	7.72854	22.3175	7.2354e-84	1.7506e-82	180.357
TCF21	-1.30234	6.09474	-22.3067	8.33254e-84	2.00941e-82	180.216
KIF2C	1.06882	7.8275	22.3029	8.75587e-84	2.10919e-82	180.167
TTK	1.55994	7.08803	22.2472	1.8159e-83	4.34097e-82	179.439
SFRP1	-1.54204	5.40991	-22.2451	1.86737e-83	4.45917e-82	179.411
SHCBP1	1.38486	5.76961	22.2301	2.27306e-83	5.41027e-82	179.215
HAUS6	1.24192	7.21418	22.2249	2.43385e-83	5.78672e-82	179.147
P2RX4	-1.12209	8.50127	-22.2172	2.68967e-83	6.38113e-82	179.047
EIF5A2	1.17996	5.00807	22.2137	2.81626e-83	6.67426e-82	179.001
ZDHHC9	1.00997	8.95074	22.1933	3.67722e-83	8.64935e-82	178.735
LOXL2	1.50739	7.52312	22.1777	4.51432e-83	1.05956e-81	178.53
SOX9	1.33565	9.80397	22.1755	4.64207e-83	1.08723e-81	178.503
MGAT4A	-1.13964	9.13086	-22.1744	4.71367e-83	1.10282e-81	178.487
PHLDA1	1.58948	8.40617	22.161	5.61431e-83	1.31074e-81	178.313
FHL1	-1.68939	9.15383	-22.154	6.1519e-83	1.43472e-81	178.222
CENPF	1.24671	7.75916	22.1477	6.68062e-83	1.55638e-81	178.139
MCM10	1.40966	5.82619	22.1446	6.96155e-83	1.62011e-81	178.098
CDC6	1.52825	6.04272	22.116	1.01143e-82	2.33895e-81	177.726
SLC26A2	-2.43043	10.845	-22.0992	1.26098e-82	2.90992e-81	177.506
MYO1A	-1.48295	7.96086	-22.0896	1.42908e-82	3.29439e-81	177.381
NXPE1	-2.17772	8.05759	-22.0679	1.89865e-82	4.35349e-81	177.097
SLC16A9	-2.00621	7.09249	-22.0657	1.95293e-82	4.46915e-81	177.069
PTGER4	-1.27835	9.35072	-22.0554	2.23422e-82	5.09165e-81	176.935
CCL15-CCL14	-1.34437	8.47143	-22.0083	4.13915e-82	9.3842e-81	176.32
TMEM30B	-1.19387	9.30051	-22.0051	4.31267e-82	9.75747e-81	176.279
SUV39H2	1.07579	6.86655	22.0002	4.60088e-82	1.03882e-80	176.214
CEP55	1.77457	7.404	21.9772	6.20786e-82	1.39448e-80	175.916
UGT2A3	-3.11471	6.3274	-21.9589	7.88575e-82	1.76418e-80	175.677
MTHFD2	1.06883	9.87184	21.9437	9.61997e-82	2.14778e-80	175.479
PIGZ	-1.41723	8.23846	-21.9219	1.27847e-81	2.84278e-80	175.195
CCL23	-1.0192	4.15549	-21.9058	1.57917e-81	3.50079e-80	174.984
FBXO5	1.08794	6.92785	21.9043	1.60992e-81	3.56535e-80	174.965
RCAN2	-1.35502	6.66951	-21.8953	1.81126e-81	4.00318e-80	174.847
PITPNM3	-1.27973	6.07223	-21.8767	2.30921e-81	5.08326e-80	174.605
PBLD	-1.86217	8.57929	-21.8698	2.52579e-81	5.54337e-80	174.516
PDE5A	-1.0938	7.12661	-21.8486	3.33311e-81	7.29335e-80	174.239
STYK1	-1.78638	6.81831	-21.8451	3.48598e-81	7.62024e-80	174.194
PIK3CG	-1.20668	5.90358	-21.835	3.97807e-81	8.67005e-80	174.063
BIRC5	1.34137	7.94091	21.7687	9.44762e-81	2.03485e-79	173.2
GHR	-1.96598	5.29696	-21.7661	9.77365e-81	2.10301e-79	173.166
C1orf210	-1.26702	6.69446	-21.7651	9.90355e-81	2.12888e-79	173.153
CHEK1	1.16229	6.47747	21.7541	1.14372e-80	2.45136e-79	173.009
CHGB	-1.56602	5.0608	-21.7515	1.18193e-80	2.53077e-79	172.976
PCK1	-2.93123	8.41494	-21.7357	1.45255e-80	3.10116e-79	172.771
TNFRSF17	-2.20638	6.32789	-21.6884	2.69253e-80	5.72625e-79	172.155
OBI1	1.01606	7.02166	21.6872	2.73602e-80	5.81311e-79	172.139
NEK2	1.49372	7.47815	21.6764	3.14797e-80	6.68191e-79	171.999
THBS2	2.23318	6.94575	21.663	3.75006e-80	7.95224e-79	171.825
RCBTB1	1.1346	6.9175	21.6529	4.27427e-80	9.02899e-79	171.694
HRCT1	-1.36612	7.29916	-21.6445	4.77163e-80	1.00603e-78	171.584
LOC100130872	1.27033	7.76058	21.6416	4.95057e-80	1.04275e-78	171.547
PARM1	-1.41635	9.54151	-21.6318	5.62505e-80	1.18368e-78	171.42
CCNYL1	-1.00575	7.32564	-21.6227	6.33897e-80	1.33137e-78	171.301
CDC45	1.02048	6.56717	21.6214	6.44487e-80	1.35232e-78	171.284
SPON2	1.30174	7.74295	21.6155	6.95868e-80	1.45873e-78	171.208
LRRC75A	-1.02185	6.86191	-21.6068	7.79115e-80	1.63169e-78	171.095
GOLM1	-1.2982	10.4494	-21.5996	8.56113e-80	1.79123e-78	171.001
MORC4	1.10063	7.14389	21.5975	8.79538e-80	1.83849e-78	170.974
ECI2	-1.09189	8.82012	-21.5923	9.41707e-80	1.96657e-78	170.906
EFHC2	-1.13728	4.61804	-21.5852	1.0329e-79	2.15292e-78	170.814
C1orf112	1.12742	5.45181	21.5768	1.15226e-79	2.39264e-78	170.705
PMEPA1	1.45515	8.88852	21.5737	1.19932e-79	2.48565e-78	170.665
HSPH1	1.02424	10.0603	21.5603	1.42731e-79	2.95539e-78	170.491
TNFSF10	-1.14557	9.51851	-21.5584	1.4637e-79	3.02788e-78	170.466
TSPAN1	-1.79012	10.7355	-21.5209	2.38496e-79	4.91511e-78	169.979
MGLL	-1.08551	9.73563	-21.482	3.95701e-79	8.11685e-78	169.474
TRAF5	1.00342	8.11475	21.4781	4.16066e-79	8.52663e-78	169.424
MFSD4A	-1.99405	7.58544	-21.4717	4.52481e-79	9.26426e-78	169.34
LRRC66	-1.63273	5.6669	-21.4714	4.53979e-79	9.28627e-78	169.337
KIF18A	1.23018	5.07195	21.4697	4.64122e-79	9.4761e-78	169.315
BLACAT1	1.17615	5.00263	21.4459	6.32622e-79	1.28686e-77	169.006
MAD2L1	1.49476	8.54129	21.4432	6.5525e-79	1.33165e-77	168.971
FAM83D	1.41871	8.12352	21.4411	6.73187e-79	1.36684e-77	168.944
SLC25A25-AS1	-1.00991	8.05684	-21.4296	7.82694e-79	1.58479e-77	168.794
NR3C1	-1.18926	8.32964	-21.3816	1.45933e-78	2.92785e-77	168.172
KCTD9	-1.03754	7.60466	-21.3615	1.89637e-78	3.80121e-77	167.911
XDH	-1.86951	8.06086	-21.3588	1.96251e-78	3.92305e-77	167.877
COL4A1	1.5803	9.41511	21.3568	2.01554e-78	4.02541e-77	167.85
SULT1B1	-1.67717	7.76288	-21.3502	2.19496e-78	4.37578e-77	167.765
MACIR	-1.00919	8.71749	-21.3484	2.2464e-78	4.4702e-77	167.742
GINS1	1.54955	7.99282	21.3255	3.02654e-78	5.99549e-77	167.445
TAF1A	1.07473	5.0881	21.2628	6.83188e-78	1.33889e-76	166.633
SYTL2	-1.17908	9.51125	-21.2586	7.21046e-78	1.40931e-76	166.579
IGSF9	-1.01167	6.43086	-21.2541	7.65053e-78	1.494e-76	166.52
BCHE	-1.66497	4.20763	-21.2324	1.01313e-77	1.97317e-76	166.24
SGK1	-1.47093	9.47828	-21.2308	1.03507e-77	2.01412e-76	166.218
GPSM2	1.1663	8.69561	21.2306	1.03735e-77	2.01677e-76	166.216
NCAPH	1.03758	6.6645	21.2199	1.19142e-77	2.30876e-76	166.078
ASB9	1.29522	5.35448	21.2199	1.19174e-77	2.30876e-76	166.078
TLR3	-1.43976	6.7234	-21.2167	1.24284e-77	2.40563e-76	166.036
TP53RK	1.07879	7.4839	21.2093	1.3686e-77	2.64672e-76	165.94
PROCR	1.33283	6.96673	21.1731	2.18626e-77	4.19841e-76	165.472
ATP8A1	-1.37774	8.51038	-21.1714	2.23747e-77	4.28927e-76	165.449
CCL28	-1.65387	7.84274	-21.1505	2.93363e-77	5.60254e-76	165.179
CCDC113	1.32891	5.30823	21.1504	2.93529e-77	5.60254e-76	165.178
FADS1	1.01659	6.60504	21.1437	3.20082e-77	6.08294e-76	165.092
MIR1908	1.01659	6.60504	21.1437	3.20082e-77	6.08294e-76	165.092
SIM2	1.0346	5.50258	21.1335	3.6533e-77	6.93685e-76	164.96
MELK	1.30368	8.38007	21.0938	6.11288e-77	1.15373e-75	164.447
TOP2A	1.48658	8.63695	21.0721	8.1028e-77	1.52406e-75	164.166
RNF183	1.28925	5.89542	21.0689	8.44426e-77	1.58693e-75	164.124
CCNB1	1.36905	8.72792	21.0685	8.48934e-77	1.59404e-75	164.119
PTTG1	1.05998	9.71642	21.0137	1.72667e-76	3.19842e-75	163.411
ISX	-2.10521	7.82874	-21.0132	1.73712e-76	3.21507e-75	163.405
ANPEP	-2.81135	7.70453	-21.013	1.74194e-76	3.22126e-75	163.402
TENT5C	-1.5095	8.26033	-20.9875	2.42404e-76	4.47134e-75	163.073
AZGP1	1.63752	6.94404	20.9587	3.51933e-76	6.46456e-75	162.701
SPON1	-1.9769	8.56804	-20.9551	3.68426e-76	6.75622e-75	162.655
SLC6A19	-1.14232	6.49763	-20.9369	4.66213e-76	8.52808e-75	162.42
IQGAP2	-1.45262	8.68488	-20.9339	4.85082e-76	8.86586e-75	162.381
PRIM1	1.03507	7.51193	20.9199	5.81368e-76	1.0608e-74	162.2
SELENBP1	-1.77404	10.5888	-20.8912	8.42581e-76	1.53107e-74	161.83
CDKN3	1.25621	8.02125	20.8785	9.92353e-76	1.80174e-74	161.667
ADAM28	-1.04467	6.40978	-20.8734	1.05973e-75	1.92247e-74	161.601
CDCA7	1.36344	9.84107	20.8579	1.29608e-75	2.34737e-74	161.4
SCGB2A1	-2.08999	5.68914	-20.8445	1.53975e-75	2.77725e-74	161.229
C2CD4A	2.27243	5.72932	20.8417	1.59695e-75	2.87806e-74	161.192
BGN	1.43035	7.04122	20.8373	1.6916e-75	3.04363e-74	161.135
CLDN2	2.22499	6.4272	20.8163	2.21822e-75	3.97812e-74	160.864
PDGFD	-1.29811	6.63481	-20.8009	2.7064e-75	4.8339e-74	160.666
P2RY14	-1.60541	6.13784	-20.7903	3.10185e-75	5.5357e-74	160.53
TREX2	1.02095	5.93361	20.7198	7.71261e-75	1.35986e-73	159.622
PALD1	1.04675	6.17935	20.7058	9.23637e-75	1.62461e-73	159.442
NR1H4	-1.78889	5.22003	-20.6584	1.70346e-74	2.9607e-73	158.831
FAP	1.64085	5.61453	20.6404	2.14785e-74	3.73012e-73	158.6
ACSL4	1.2097	6.16319	20.6371	2.2402e-74	3.88437e-73	158.558
SLX1A-SULT1A3	-1.04562	9.46134	-20.6368	2.24824e-74	3.88604e-73	158.554
SLX1B-SULT1A4	-1.04562	9.46134	-20.6368	2.24824e-74	3.88604e-73	158.554
SULT1A3	-1.04562	9.46134	-20.6368	2.24824e-74	3.88604e-73	158.554
SULT1A4	-1.04562	9.46134	-20.6368	2.24824e-74	3.88604e-73	158.554
LEF1	1.44712	6.65282	20.6352	2.29591e-74	3.95909e-73	158.534
C7	-1.62537	5.49174	-20.6164	2.92696e-74	5.03148e-73	158.291
GPA33	-1.54515	10.7194	-20.6115	3.11583e-74	5.34778e-73	158.229
FCGBP	-2.90649	10.5091	-20.5984	3.69057e-74	6.31941e-73	158.06
ELOVL5	1.32654	9.28039	20.5808	4.62788e-74	7.91822e-73	157.834
RBM47	-1.06854	10.5591	-20.5742	5.04305e-74	8.60846e-73	157.749
GPR180	1.09632	5.78538	20.5696	5.34535e-74	9.11031e-73	157.691
MIR1292	1.02729	8.8191	20.5665	5.56775e-74	9.45269e-73	157.65
NOP56	1.02729	8.8191	20.5665	5.56775e-74	9.45269e-73	157.65
SNORD110	1.02729	8.8191	20.5665	5.56775e-74	9.45269e-73	157.65
SNORD57	1.02729	8.8191	20.5665	5.56775e-74	9.45269e-73	157.65
SNORD86	1.02729	8.8191	20.5665	5.56775e-74	9.45269e-73	157.65
KCNMA1	-1.60356	7.20008	-20.563	5.82517e-74	9.85927e-73	157.605
FAM107B	-1.13874	9.22673	-20.5216	9.9266e-74	1.66981e-72	157.073
SMKR1	1.02904	4.21006	20.5194	1.02035e-73	1.71508e-72	157.046
DIAPH3	1.14582	7.3047	20.5079	1.18425e-73	1.98753e-72	156.897
DRAM1	1.01984	7.61026	20.4762	1.77918e-73	2.96787e-72	156.491
KBTBD11	-1.11508	7.60154	-20.4716	1.88801e-73	3.14702e-72	156.432
LPCAT1	1.06923	7.80401	20.4435	2.71222e-73	4.50377e-72	156.071
TENT5A	-1.08537	9.01404	-20.4249	3.44605e-73	5.70937e-72	155.832
KIF16B	-1.12881	7.88592	-20.3842	5.81264e-73	9.57973e-72	155.311
PRKAR2B	-1.48013	6.94868	-20.3555	8.40534e-73	1.37907e-71	154.943
EDNRA	1.55549	6.06864	20.3475	9.31703e-73	1.52751e-71	154.84
PLAC8	-2.29919	10.4873	-20.3389	1.04065e-72	1.69979e-71	154.73
FAM72A	1.50129	6.75047	20.2839	2.10928e-72	3.41731e-71	154.025
FAM72B	1.50129	6.75047	20.2839	2.10928e-72	3.41731e-71	154.025
FAM72C	1.50129	6.75047	20.2839	2.10928e-72	3.41731e-71	154.025
FAM72D	1.50129	6.75047	20.2839	2.10928e-72	3.41731e-71	154.025
E2F7	1.32137	5.66925	20.2468	3.39398e-72	5.4785e-71	153.551
HDAC9	-1.20276	6.18316	-20.2392	3.74224e-72	6.03622e-71	153.453
TARP	-1.17367	6.21383	-20.2336	4.01978e-72	6.46964e-71	153.382
PIP5K1B	-1.02325	9.16968	-20.2333	4.03777e-72	6.49383e-71	153.378
FOXP2	-1.21751	6.24773	-20.2094	5.48468e-72	8.76312e-71	153.072
MEF2C	-1.05234	7.28704	-20.2014	6.07532e-72	9.69271e-71	152.97
ACAA2	-1.00755	10.3302	-20.1911	6.9372e-72	1.10517e-70	152.838
OGN	-2.06645	4.80121	-20.185	7.49598e-72	1.19333e-70	152.761
MMP12	2.06254	9.40937	20.1646	9.74106e-72	1.54625e-70	152.499
PAQR8	-1.08804	9.40848	-20.1594	1.04129e-71	1.65051e-70	152.433
ZFP3	-1.11375	6.45679	-20.1527	1.13506e-71	1.79704e-70	152.347
RASSF6	-1.41775	8.08487	-20.1442	1.2649e-71	1.99631e-70	152.239
SLC46A3	-1.25377	8.48255	-20.1335	1.45168e-71	2.28453e-70	152.101
TMEM54	-1.09864	9.89082	-20.1282	1.5538e-71	2.43825e-70	152.034
PAQR5	-1.60043	7.78893	-20.1276	1.56501e-71	2.45409e-70	152.026
STC2	1.20676	5.83094	20.1178	1.77464e-71	2.77884e-70	151.901
FOXM1	1.24474	6.97372	20.1052	2.08511e-71	3.26034e-70	151.74
SLC51A	-2.38535	5.73781	-20.0939	2.40971e-71	3.75987e-70	151.596
LY6G6D	2.34551	6.62278	20.0846	2.71438e-71	4.22324e-70	151.477
LY6G6F	2.34551	6.62278	20.0846	2.71438e-71	4.22324e-70	151.477
THY1	1.18772	7.28998	20.0845	2.71781e-71	4.2256e-70	151.476
MIR29B2	-1.14514	5.81656	-20.0766	3.006e-71	4.65062e-70	151.375
MIR29B2CHG	-1.14514	5.81656	-20.0766	3.006e-71	4.65062e-70	151.375
MIR29C	-1.14514	5.81656	-20.0766	3.006e-71	4.65062e-70	151.375
TNFSF15	1.13113	7.13969	20.0118	6.89271e-71	1.05744e-69	150.548
RRM2	1.40829	9.74579	19.9976	8.26528e-71	1.26448e-69	150.367
TSPAN5	1.04011	6.71246	19.9886	9.27349e-71	1.41577e-69	150.252
SSTR1	-1.01428	5.11363	-19.9852	9.68309e-71	1.47728e-69	150.209
SCUBE2	-1.21907	5.56953	-19.9607	1.32533e-70	2.01344e-69	149.896
PLS3	1.1644	9.62569	19.9272	2.03146e-70	3.07575e-69	149.47
SIPA1L2	-1.00204	8.28073	-19.9206	2.21168e-70	3.344e-69	149.385
TFCP2L1	-1.35702	8.20504	-19.9149	2.3775e-70	3.58978e-69	149.313
CHL1	-1.29999	4.74014	-19.914	2.40548e-70	3.62954e-69	149.301
FAM216A	1.14824	5.87876	19.903	2.76935e-70	4.17282e-69	149.161
PHGR1	-1.05164	5.33002	-19.8911	3.22373e-70	4.85082e-69	149.009
CENPW	1.25725	8.4875	19.883	3.57483e-70	5.36444e-69	148.906
TRGC2	-1.19407	6.19054	-19.8578	4.93391e-70	7.36366e-69	148.585
TRGV9	-1.19407	6.19054	-19.8578	4.93391e-70	7.36366e-69	148.585
CLCA1	-3.55781	10.3845	-19.8444	5.8475e-70	8.71532e-69	148.416
TMPRSS2	-1.13104	9.95665	-19.8219	7.80181e-70	1.15888e-68	148.128
AGT	1.34471	7.14857	19.8179	8.20772e-70	1.21835e-68	148.077
NAT2	-1.47951	7.84518	-19.7781	1.36351e-69	2.00367e-68	147.571
KIF18B	1.0919	6.93749	19.7655	1.60125e-69	2.34833e-68	147.411
NAT1	-1.18017	8.82579	-19.7477	2.0078e-69	2.93866e-68	147.185
CD36	-1.38406	6.11111	-19.6758	5.02121e-69	7.27645e-68	146.271
ITGA2	1.18551	8.50092	19.6609	6.06932e-69	8.73767e-68	146.082
MMP11	1.09311	7.1868	19.5928	1.44286e-68	2.05033e-67	145.219
COL8A1	2.12389	5.78011	19.5825	1.64429e-68	2.33054e-67	145.088
ZNF503	1.36912	7.50818	19.5641	2.07885e-68	2.93547e-67	144.855
SPINK5	-2.13573	7.1041	-19.5614	2.15087e-68	3.03485e-67	144.821
MUC4	-2.1262	8.49151	-19.5216	3.5657e-68	5.01503e-67	144.317
C1orf21	-1.01827	8.93434	-19.5098	4.14186e-68	5.82166e-67	144.167
IRAK1BP1	1.07702	5.13058	19.4994	4.72618e-68	6.63024e-67	144.036
ASNS	1.17637	8.4535	19.4988	4.76615e-68	6.68204e-67	144.027
B3GNT7	-1.53784	6.74817	-19.4946	5.02521e-68	7.04074e-67	143.974
SPP1	2.75029	7.10574	19.4824	5.86768e-68	8.16384e-67	143.82
SSPN	-1.23147	7.11859	-19.4518	8.65001e-68	1.19743e-66	143.433
GRHL1	1.31205	5.33323	19.4223	1.25784e-67	1.73469e-66	143.06
MEP1B	-1.50918	5.04716	-19.4219	1.26396e-67	1.74202e-66	143.055
AZGP1P1	1.29931	6.75248	19.3944	1.7921e-67	2.46529e-66	142.707
GNG2	-1.11961	6.96067	-19.3819	2.09961e-67	2.88289e-66	142.549
TOX	-1.54502	6.67034	-19.3803	2.14184e-67	2.93904e-66	142.529
UBD	2.3072	8.41505	19.3731	2.34895e-67	3.22123e-66	142.437
ZNRF3	1.29842	7.66752	19.3388	3.62482e-67	4.95851e-66	142.004
NPY1R	-1.75417	4.94362	-19.3338	3.86229e-67	5.2735e-66	141.941
SIDT1	-1.37072	6.79941	-19.3123	5.0688e-67	6.89941e-66	141.67
RGS13	-1.90268	4.68219	-19.3091	5.28013e-67	7.18261e-66	141.629
AOC1	-1.618	9.98616	-19.3077	5.37475e-67	7.3068e-66	141.611
FAS	-1.11027	8.19553	-19.2957	6.25737e-67	8.48569e-66	141.46
PID1	-1.29988	7.69642	-19.2802	7.61546e-67	1.03083e-65	141.264
PABPC1L	1.18387	6.34832	19.2673	8.96525e-67	1.2113e-65	141.101
WDR4	1.19723	7.71828	19.2669	9.01529e-67	1.21731e-65	141.096
GRAMD1C	-1.28578	6.04139	-19.2418	1.23737e-66	1.66669e-65	140.78
DLGAP5	1.41775	7.1695	19.2032	2.01599e-66	2.70387e-65	140.293
EPB41L4B	-1.09075	10.5213	-19.101	7.33073e-66	9.70758e-65	139.006
EZH2	1.06845	7.37291	19.1007	7.35707e-66	9.73659e-65	139.002
SLC13A2	-1.35534	5.94202	-19.084	9.0854e-66	1.19878e-64	138.792
AKAP7	-1.46579	7.7828	-19.075	1.01727e-65	1.34064e-64	138.679
ANGPTL1	-1.00026	4.87777	-19.0727	1.04725e-65	1.37931e-64	138.65
PARPBP	1.1638	5.67016	19.0263	1.87988e-65	2.47004e-64	138.067
GABBR1	2.15326	8.47608	19.0189	2.06576e-65	2.70619e-64	137.973
TPD52L1	1.2478	8.36146	19.0177	2.0949e-65	2.74272e-64	137.959
MEIS3P1	-1.15217	6.90487	-19.013	2.2245e-65	2.90892e-64	137.899
TLCD4	-1.11978	8.01075	-19.0026	2.53413e-65	3.30203e-64	137.769
SRPX	-1.38494	6.5727	-18.9831	3.24319e-65	4.21346e-64	137.523
STC1	1.36936	6.2798	18.9757	3.55931e-65	4.62142e-64	137.43
CIP2A	1.11981	5.11757	18.9737	3.65079e-65	4.73741e-64	137.405
CKB	-1.55972	10.6824	-18.9569	4.50925e-65	5.8307e-64	137.195
SPARC	1.32444	10.3403	18.9037	8.80289e-65	1.12896e-63	136.528
WNT5A	1.46327	7.27277	18.9021	8.98102e-65	1.15113e-63	136.508
OPN3	-1.05475	8.51309	-18.8919	1.02138e-64	1.30762e-63	136.379
PSMG1	1.00206	9.09593	18.8743	1.2737e-64	1.62308e-63	136.159
NCAPG	1.10987	6.8261	18.8651	1.43e-64	1.81698e-63	136.044
MPEG1	-1.19962	7.42544	-18.8257	2.34748e-64	2.96049e-63	135.55
DACH1	1.64429	7.43903	18.813	2.75224e-64	3.463e-63	135.391
SGO2	1.17291	6.72158	18.7338	7.44275e-64	9.24306e-63	134.399
COL1A1	1.24096	10.8633	18.7006	1.12721e-63	1.392e-62	133.985
KLHL29	1.06772	6.52482	18.6852	1.36731e-63	1.68282e-62	133.793
LY6E	1.12303	7.51489	18.6557	1.97977e-63	2.4244e-62	133.424
SAMD13	-1.22014	7.59264	-18.6273	2.82333e-63	3.4497e-62	133.07
KIF14	1.1162	5.86973	18.6107	3.47518e-63	4.23675e-62	132.863
ADAMTS2	1.25091	6.21864	18.6045	3.75533e-63	4.57576e-62	132.786
SP5	1.07129	5.64041	18.5989	4.02793e-63	4.89976e-62	132.716
SLC7A11	1.56102	6.88801	18.5956	4.19921e-63	5.10246e-62	132.674
UHRF1	1.17168	7.72624	18.5843	4.83895e-63	5.85713e-62	132.533
TNFRSF6B	1.35376	7.0262	18.5834	4.89123e-63	5.91715e-62	132.522
STIL	1.05408	6.9278	18.5442	7.98422e-63	9.58499e-62	132.034
PDPN	1.07724	5.95656	18.5374	8.69551e-63	1.04332e-61	131.949
INSL5	-2.35441	5.72607	-18.4976	1.42983e-62	1.70439e-61	131.453
ADH6	-1.26328	6.69767	-18.4366	3.06102e-62	3.61935e-61	130.694
FEN1	1.06263	8.66625	18.4006	4.79477e-62	5.63755e-61	130.246
SCG2	-1.32415	4.98731	-18.3737	6.70191e-62	7.83995e-61	129.913
LGR5	2.15046	7.38787	18.3708	6.95103e-62	8.12704e-61	129.876
CP	-1.0725	4.87911	-18.3427	9.86157e-62	1.14994e-60	129.528
KIF23	1.32284	6.06861	18.3396	1.02566e-61	1.19537e-60	129.488
CFB	1.36486	8.10426	18.306	1.55852e-61	1.80301e-60	129.071
RAD51AP1	1.34529	7.35116	18.2627	2.66837e-61	3.07724e-60	128.535
LINC01133	-1.47074	7.57172	-18.2339	3.81969e-61	4.38656e-60	128.178
SELENOP	-1.28218	11.4643	-18.222	4.42648e-61	5.07809e-60	128.031
SLC11A2	1.00445	8.73806	18.1844	7.06031e-61	8.0492e-60	127.565
PRKDC	1.02608	8.10982	18.1714	8.29899e-61	9.45156e-60	127.404
DTL	1.12079	7.50366	18.1573	9.88422e-61	1.12278e-59	127.23
KLRB1	-1.16979	6.82663	-18.1135	1.70192e-60	1.91545e-59	126.688
LMNB2	1.00293	7.65121	18.1103	1.77015e-60	1.99122e-59	126.649
MAP3K20	1.34408	8.70546	18.1009	1.9893e-60	2.2343e-59	126.533
BUB1B	1.13563	8.05304	18.0992	2.0324e-60	2.28154e-59	126.511
TACSTD2	2.33136	6.87719	18.0687	2.96493e-60	3.3199e-59	126.135
TIPIN	1.00559	6.51328	18.0333	4.59495e-60	5.11639e-59	125.698
OLFML2B	1.03179	6.0647	18.0294	4.82163e-60	5.36608e-59	125.65
KLK10	2.01357	6.15874	18.0081	6.27309e-60	6.96732e-59	125.388
NECTIN3	-1.26956	7.57128	-17.9977	7.14214e-60	7.91254e-59	125.259
GZMB	1.62794	6.26986	17.9518	1.25866e-59	1.38743e-58	124.694
NUSAP1	1.06984	9.02847	17.9374	1.50444e-59	1.65256e-58	124.516
CXCL5	2.89112	5.67863	17.9282	1.68601e-59	1.85014e-58	124.402
LXN	-1.01109	8.80248	-17.8992	2.41205e-59	2.63765e-58	124.045
PRC1	1.11076	8.4497	17.8775	3.14997e-59	3.43432e-58	123.779
HMMR	1.26814	7.84063	17.8703	3.44552e-59	3.75469e-58	123.69
HMGCS2	-2.34385	10.2386	-17.8642	3.71135e-59	4.04037e-58	123.616
ATP1A2	-1.0051	4.72463	-17.8454	4.68258e-59	5.07257e-58	123.384
MMP10	1.94398	5.18911	17.8437	4.78132e-59	5.17443e-58	123.363
SYNC	-1.05981	5.26077	-17.8273	5.84894e-59	6.31116e-58	123.162
CD163L1	-1.00618	6.46377	-17.8227	6.19407e-59	6.67702e-58	123.105
MSX2	1.29392	5.3262	17.799	8.29309e-59	8.91345e-58	122.814
SQLE	1.23014	9.2175	17.781	1.03559e-58	1.1098e-57	122.593
COL5A2	1.46849	8.47054	17.7787	1.06473e-58	1.14047e-57	122.565
A1CF	-1.10588	8.20439	-17.7662	1.24178e-58	1.32818e-57	122.412
CAPN9	-1.36009	6.3887	-17.758	1.37411e-58	1.46828e-57	122.311
DPP10	-1.32853	4.14578	-17.7467	1.57805e-58	1.68456e-57	122.173
RTEL1-TNFRSF6B	1.26963	7.06409	17.7208	2.1718e-58	2.30828e-57	121.855
SULF1	1.6474	7.8109	17.7177	2.2562e-58	2.39567e-57	121.817
MFAP4	-1.07398	6.94994	-17.7123	2.41075e-58	2.5573e-57	121.751
PCSK5	-1.0584	5.62327	-17.6885	3.23082e-58	3.42227e-57	121.459
SLC38A5	1.24371	6.84758	17.6808	3.54814e-58	3.75297e-57	121.366
TNFRSF11A	-1.54957	8.33639	-17.6406	5.81491e-58	6.12993e-57	120.873
FRZB	-1.47714	7.0682	-17.6244	7.09303e-58	7.47012e-57	120.675
CCL15	-1.35996	8.39405	-17.5949	1.01847e-57	1.06954e-56	120.315
ECRG4	-1.28305	4.96438	-17.5603	1.55778e-57	1.62579e-56	119.891
CDC20	1.16387	8.31834	17.5555	1.65165e-57	1.7213e-56	119.833
RPL22L1	1.14664	9.98605	17.5515	1.73411e-57	1.80467e-56	119.784
RETREG1	-1.28881	8.73297	-17.5053	3.0559e-57	3.15633e-56	119.219
TWIST1	1.11589	4.63101	17.5031	3.13808e-57	3.23968e-56	119.193
C10orf99	-1.93305	10.155	-17.5023	3.16773e-57	3.26722e-56	119.184
HSD3B2	-1.72443	4.64807	-17.498	3.34128e-57	3.4446e-56	119.13
CKMT1A	-1.06034	9.67256	-17.4968	3.3907e-57	3.49228e-56	119.116
CKMT1B	-1.06034	9.67256	-17.4968	3.3907e-57	3.49228e-56	119.116
MND1	1.15901	5.16867	17.4698	4.7165e-57	4.8419e-56	118.787
ASPM	1.18723	7.44648	17.4624	5.16466e-57	5.29456e-56	118.696
MB	-1.13931	6.66806	-17.454	5.72445e-57	5.84389e-56	118.594
CADPS	1.49536	6.21248	17.4341	7.29624e-57	7.44156e-56	118.352
CEACAM1	-1.41196	10.7244	-17.3468	2.1195e-56	2.13593e-55	117.289
PPP1R12B	-1.02002	7.63973	-17.3347	2.45402e-56	2.47078e-55	117.143
CENPH	1.07141	6.18702	17.3192	2.96575e-56	2.9819e-55	116.954
S100A9	1.44841	6.77563	17.3053	3.51418e-56	3.52686e-55	116.785
POLE2	1.0435	6.61593	17.267	5.60248e-56	5.59204e-55	116.321
ZEB2	-1.0435	5.87973	-17.2602	6.08383e-56	6.06423e-55	116.238
GCNT3	-1.78019	9.79836	-17.252	6.72151e-56	6.69075e-55	116.139
C15orf48	-1.40558	11.5082	-17.2484	7.02832e-56	6.98349e-55	116.095
PCSK9	1.19539	6.07006	17.2418	7.60939e-56	7.55403e-55	116.015
LGALS4	-1.03075	12.5846	-17.1228	3.22984e-55	3.14244e-54	114.575
CCN4	1.13451	5.41205	17.1119	3.6886e-55	3.58403e-54	114.442
TRHDE	-1.298	4.77627	-17.1035	4.08557e-55	3.96274e-54	114.341
LIPG	1.25036	6.54315	17.1019	4.16152e-55	4.03106e-54	114.322
FBXO32	-1.0672	7.49298	-17.0826	5.26252e-55	5.08409e-54	114.088
ABCC3	-1.00659	9.06871	-17.0655	6.47203e-55	6.23068e-54	113.882
GPX3	-1.48979	7.84777	-17.0305	9.88648e-55	9.48869e-54	113.46
ITLN1	-2.94405	8.79389	-16.9805	1.81183e-54	1.72761e-53	112.856
CHRDL1	-1.60984	5.75075	-16.9648	2.1887e-54	2.08064e-53	112.668
SLC1A1	-1.45802	8.27504	-16.9455	2.76581e-54	2.62472e-53	112.435
SLC35D3	2.01288	4.68366	16.9282	3.40822e-54	3.22599e-53	112.227
DEPDC1B	1.25674	6.21975	16.926	3.4974e-54	3.30755e-53	112.201
KIT	-1.14855	6.96407	-16.9173	3.88703e-54	3.67444e-53	112.096
SERPINE1	1.21124	6.21122	16.9168	3.90825e-54	3.69292e-53	112.09
GAL	1.60411	5.74165	16.8853	5.71914e-54	5.38319e-53	111.711
KCTD12	-1.35107	9.04254	-16.8569	8.05702e-54	7.56107e-53	111.369
DDX60	-1.22444	8.07387	-16.838	1.01104e-53	9.45576e-53	111.143
UNC5CL	1.10933	5.85628	16.8328	1.07733e-53	1.00586e-52	111.08
CXCL11	2.1593	5.23095	16.8252	1.18057e-53	1.09991e-52	110.989
CEACAM7	-2.54841	10.7174	-16.7965	1.66718e-53	1.54542e-52	110.645
GPR143	1.01032	5.42604	16.7689	2.32271e-53	2.14402e-52	110.314
IGHA1	-1.94151	12.3495	-16.7688	2.32584e-53	2.14601e-52	110.313
KRT20	-1.90051	10.6151	-16.7426	3.1891e-53	2.93021e-52	109.998
GNAI1	-1.19753	7.00827	-16.7364	3.43305e-53	3.14777e-52	109.925
GPM6B	-1.24463	5.68558	-16.7258	3.90386e-53	3.56459e-52	109.797
IGH	-1.9387	12.3481	-16.7158	4.3977e-53	4.0105e-52	109.678
IGHA2	-1.94521	12.3477	-16.7092	4.76123e-53	4.33483e-52	109.599
RBM24	-1.405	4.80504	-16.6881	6.13289e-53	5.55831e-52	109.347
COL10A1	1.45036	5.82263	16.6808	6.69939e-53	6.06174e-52	109.259
SOWAHA	-1.26229	7.42589	-16.6797	6.787e-53	6.13847e-52	109.246
MYH11	-1.53864	8.89816	-16.6756	7.12517e-53	6.44168e-52	109.197
JPH1	1.0564	7.46484	16.6666	7.94354e-53	7.17269e-52	109.089
JCHAIN	-2.10264	10.1366	-16.6663	7.96996e-53	7.19064e-52	109.086
DPYD	-1.25291	6.69524	-16.5776	2.30703e-52	2.05195e-51	108.027
MSX1	1.1759	5.88407	16.5601	2.84356e-52	2.51896e-51	107.819
H1-2	-1.07692	7.83578	-16.5372	3.74297e-52	3.30769e-51	107.545
NDN	-1.01009	7.47548	-16.5282	4.16713e-52	3.67661e-51	107.438
SNX10	1.04491	7.19413	16.5267	4.24018e-52	3.73956e-51	107.42
FCGR3B	1.41626	6.27696	16.4949	6.20004e-52	5.4288e-51	107.042
ACVR1C	-1.14189	6.57353	-16.4931	6.34034e-52	5.54502e-51	107.02
CXCL6	1.5761	4.66088	16.4356	1.25876e-51	1.09346e-50	106.336
SLC26A3	-3.04781	10.3949	-16.428	1.37824e-51	1.19584e-50	106.246
FANCD2	1.01555	6.70262	16.4126	1.65489e-51	1.43417e-50	106.064
TBC1D9	-1.0987	7.44048	-16.3464	3.6429e-51	3.12254e-50	105.278
S100P	1.63154	11.0272	16.319	5.04608e-51	4.30347e-50	104.953
ANOS1	1.24354	5.92352	16.3162	5.21807e-51	4.4467e-50	104.92
POU2AF1	-1.57698	7.15266	-16.2819	7.84313e-51	6.65273e-50	104.514
EMP1	-1.23525	9.67065	-16.2628	9.83106e-51	8.31967e-50	104.289
LINC02339	-1.72962	5.68305	-16.234	1.38452e-50	1.16852e-49	103.948
PCDH20	-1.72962	5.68305	-16.234	1.38452e-50	1.16852e-49	103.948
SOSTDC1	-1.56528	5.96813	-16.2189	1.65533e-50	1.39547e-49	103.77
SHISA2	1.09485	4.57474	16.1551	3.52301e-50	2.9507e-49	103.017
TCN1	2.18438	6.32204	16.12	5.34026e-50	4.45407e-49	102.603
MS4A8	-1.23736	6.58673	-16.1115	5.90505e-50	4.9158e-49	102.503
CLIC6	-1.29674	6.21334	-16.1001	6.75091e-50	5.60933e-49	102.369
KIF15	1.04901	6.72665	16.0942	7.23764e-50	6.01148e-49	102.3
ZC3H12C	-1.33241	7.15654	-16.0581	1.10868e-49	9.14633e-49	101.875
CCNA2	1.00068	7.67663	15.9757	2.92843e-49	2.38985e-48	100.908
PLAAT3	1.15207	7.58499	15.9477	4.07243e-49	3.30992e-48	100.579
KLK6	1.37494	5.8212	15.9122	6.1843e-49	4.99129e-48	100.163
PRRX1	1.26363	6.33814	15.9003	7.11294e-49	5.73026e-48	100.024
TREM1	1.23298	5.53855	15.7906	2.57296e-48	2.04358e-47	98.743
FKBP1B	-1.26967	7.00392	-15.7846	2.76239e-48	2.19324e-47	98.6722
SAMD9	-1.25731	7.18736	-15.7682	3.3473e-48	2.65284e-47	98.4809
MEP1A	-1.86727	9.20528	-15.7422	4.53321e-48	3.57595e-47	98.1788
SATB2-AS1	-1.14662	5.59722	-15.6942	7.9484e-48	6.2386e-47	97.6196
SLC2A12	1.02064	5.92958	15.6876	8.58595e-48	6.73179e-47	97.5427
VLDLR	-1.16178	5.70961	-15.6666	1.09642e-47	8.5659e-47	97.2992
FAM3D	-1.1645	10.5649	-15.6297	1.68649e-47	1.30874e-46	96.8703
IL24	1.12492	4.62952	15.5735	3.24329e-47	2.5027e-46	96.2191
MCOLN2	-1.25322	6.98056	-15.5412	4.7221e-47	3.62473e-46	95.8449
CST1	1.74506	5.24841	15.5011	7.52904e-47	5.74325e-46	95.3803
GSTA2	-1.28875	5.3868	-15.4879	8.76874e-47	6.68426e-46	95.2285
EVI2B	-1.06011	7.23236	-15.4084	2.20335e-46	1.6657e-45	94.311
FXYD3	-1.04364	11.7262	-15.3507	4.29568e-46	3.21649e-45	93.6461
EPHA7	-1.14263	5.06838	-15.3506	4.29843e-46	3.21745e-45	93.6455
ZNF367	1.09326	6.71017	15.3376	4.99366e-46	3.72768e-45	93.4962
MUC2	-2.06793	9.74252	-15.2881	8.83998e-46	6.561e-45	92.9275
CSGALNACT1	1.07786	5.9676	15.214	2.07566e-45	1.52356e-44	92.0775
MYLK	-1.18015	9.50284	-15.2069	2.25348e-45	1.65243e-44	91.9957
STMN3	1.22412	6.87349	15.1852	2.89146e-45	2.1146e-44	91.7474
PPBP	2.26765	4.8305	15.1473	4.46594e-45	3.24231e-44	91.3146
SFTA2	1.04216	4.27398	15.1428	4.70696e-45	3.41166e-44	91.2623
ANKRD40CL	-1.26814	7.11086	-15.0208	1.90262e-44	1.35842e-43	89.8715
APCDD1	1.70117	7.63061	15.0063	2.24408e-44	1.59806e-43	89.7072
OIP5	1.00898	6.67924	14.9569	3.94676e-44	2.7844e-43	89.145
ADRA2A	-1.23267	6.41971	-14.9302	5.34965e-44	3.75724e-43	88.8422
CXCL10	1.5406	7.24579	14.9158	6.30066e-44	4.42093e-43	88.6793
IGLL3P	-1.32519	10.2552	-14.907	6.96699e-44	4.87756e-43	88.5793
FFAR4	-1.31736	5.56012	-14.8985	7.66856e-44	5.3653e-43	88.4837
S100A8	2.0848	7.25668	14.8938	8.09511e-44	5.65833e-43	88.4298
CKMT2	1.62477	5.54533	14.847	1.37768e-43	9.5779e-43	87.9005
GLDN	-1.17463	6.15597	-14.8436	1.43251e-43	9.95594e-43	87.8616
ABCB1	-1.49208	7.52032	-14.835	1.57864e-43	1.09646e-42	87.7649
ST6GALNAC1	-1.6164	10.2576	-14.8263	1.74297e-43	1.20869e-42	87.6663
AGR3	-1.9906	9.43714	-14.8028	2.27558e-43	1.57307e-42	87.4009
SFRP4	1.42656	5.41325	14.7758	3.09274e-43	2.12992e-42	87.0954
CENPK	1.06833	7.04833	14.7327	5.0354e-43	3.45049e-42	86.6102
PTPRR	-1.3959	6.23566	-14.7297	5.20725e-43	3.56603e-42	86.5768
STXBP1	1.18457	7.33313	14.6796	9.18226e-43	6.24342e-42	86.0121
TINAG	-1.13577	7.4483	-14.6742	9.75336e-43	6.62149e-42	85.9521
LRRC31	-1.22666	7.16026	-14.6738	9.798e-43	6.64975e-42	85.9475
CR2	-1.18609	5.29784	-14.6492	1.29338e-42	8.74826e-42	85.6711
ABCB4	-1.4639	7.48963	-14.6469	1.32783e-42	8.97849e-42	85.645
CYP4X1	1.78956	5.34102	14.6208	1.78237e-42	1.20003e-41	85.3519
COLEC12	-1.00784	5.58266	-14.6186	1.82593e-42	1.22898e-41	85.3279
SCNN1A	-1.07986	10.2041	-14.5998	2.25609e-42	1.51387e-41	85.1173
EREG	1.78153	6.11725	14.5864	2.6255e-42	1.75478e-41	84.9663
COL4A5	-1.03472	5.44132	-14.5853	2.65885e-42	1.77653e-41	84.9538
BHLHE41	-1.14957	7.34933	-14.5816	2.77197e-42	1.85098e-41	84.9123
SLC44A4	-1.09564	9.68288	-14.5699	3.16112e-42	2.107e-41	84.7815
CCL19	-1.43052	5.99809	-14.558	3.61141e-42	2.4013e-41	84.649
F2RL2	1.09414	5.07416	14.5061	6.47327e-42	4.27446e-41	84.0681
H19	1.83637	6.84025	14.487	8.02162e-42	5.28417e-41	83.8546
MIR675	1.83637	6.84025	14.487	8.02162e-42	5.28417e-41	83.8546
B3GNT6	-1.00859	6.55282	-14.4867	8.04447e-42	5.29763e-41	83.8518
C3orf70	-1.03259	7.49061	-14.4736	9.31685e-42	6.12453e-41	83.7057
SLCO1B3	1.92966	4.78374	14.473	9.38057e-42	6.16457e-41	83.6989
F13A1	-1.22529	6.7038	-14.4608	1.07626e-41	7.05592e-41	83.5621
FABP4	-1.2959	5.51992	-14.4148	1.79947e-41	1.17273e-40	83.0505
TDO2	1.38445	5.49292	14.4134	1.82943e-41	1.19154e-40	83.034
ENPP2	-1.00077	7.82142	-14.4025	2.06572e-41	1.34265e-40	82.9131
KIF11	1.01461	7.30133	14.367	3.07264e-41	1.98889e-40	82.518
TPSB2	-1.06579	7.68363	-14.3438	3.97801e-41	2.5651e-40	82.2609
CLU	-1.18155	7.46038	-14.3422	4.05006e-41	2.61079e-40	82.2431
HELLS	1.02588	6.76814	14.3308	4.59823e-41	2.95808e-40	82.1167
C3orf85	-1.60946	6.09572	-14.3196	5.21294e-41	3.34374e-40	81.9919
AOC3	-1.07733	6.31134	-14.2817	7.94531e-41	5.06825e-40	81.5724
SERPINE2	1.1882	9.05352	14.2802	8.08383e-41	5.15212e-40	81.5552
TPSAB1	-1.05123	7.69471	-14.2642	9.65532e-41	6.13944e-40	81.3784
SYNPO2	-1.21218	7.79823	-14.2548	1.07233e-40	6.80668e-40	81.274
LCN2	1.68073	10.668	14.2494	1.13859e-40	7.22102e-40	81.2144
COL1A2	1.12161	10.7512	14.2377	1.29653e-40	8.2085e-40	81.0851
UCA1	1.50619	6.9314	14.2283	1.44001e-40	9.10375e-40	80.9806
NMU	1.32767	6.54073	14.114	5.10871e-40	3.18031e-39	79.7205
BEX4	-1.19387	6.62913	-14.0842	7.09851e-40	4.39907e-39	79.3931
HS6ST2	1.90884	5.66689	14.0699	8.31904e-40	5.1482e-39	79.2353
DEFB1	-1.21381	6.62742	-14.0017	1.76455e-39	1.08132e-38	78.487
TNFAIP6	1.34129	5.77007	13.9297	3.8908e-39	2.36713e-38	77.7003
ERP27	1.27027	6.2255	13.8748	7.1095e-39	4.29443e-38	77.1005
GNG4	1.16848	6.00957	13.8229	1.25458e-38	7.53878e-38	76.5354
CFI	1.21349	6.54984	13.7826	1.94767e-38	1.16463e-37	76.0978
CYBRD1	-1.10729	7.81269	-13.7619	2.44094e-38	1.45325e-37	75.8732
RAB27B	-1.09168	8.4863	-13.7574	2.56315e-38	1.52518e-37	75.8246
CYP2C18	-1.06155	5.86574	-13.7319	3.38318e-38	2.00553e-37	75.5484
MS4A1	-1.51783	5.78683	-13.6648	7.01736e-38	4.09794e-37	74.8226
IGLL5	-1.40701	9.05346	-13.6596	7.42665e-38	4.33234e-37	74.7663
MUC12	-1.75601	8.87731	-13.5896	1.58698e-37	9.15556e-37	74.0109
PBK	1.15566	7.66446	13.5824	1.71463e-37	9.8868e-37	73.9339
AQP9	1.05908	5.65613	13.5431	2.62484e-37	1.5064e-36	73.5103
CYAT1	-1.31395	12.1616	-13.5303	3.01107e-37	1.7244e-36	73.3738
PGM5	-1.0259	6.16345	-13.521	3.32952e-37	1.90435e-36	73.2738
IGLV1-44	-1.31299	12.1625	-13.5158	3.52201e-37	2.01183e-36	73.2179
IGLC1	-1.35252	12.4213	-13.5085	3.81068e-37	2.17503e-36	73.1395
IGLV@	-1.35265	11.9378	-13.4867	4.82283e-37	2.7456e-36	72.9052
IGLJ3	-1.3646	12.4126	-13.4326	8.63544e-37	4.89327e-36	72.3258
FABP1	-1.90596	11.3365	-13.385	1.43999e-36	8.10328e-36	71.8172
HCAR3	1.58908	5.47619	13.3451	2.20834e-36	1.23511e-35	71.3919
PLCB1	1.11012	7.07394	13.3438	2.2378e-36	1.25095e-35	71.3787
CCL20	1.4257	9.73223	13.165	1.50809e-35	8.19874e-35	69.4813
CDH11	1.05864	7.85196	13.081	3.67696e-35	1.97167e-34	68.5951
CDA	-1.03001	6.65841	-13.0602	4.58123e-35	2.44927e-34	68.3764
C16orf54	-1.05433	5.01809	-12.912	2.18366e-34	1.14276e-33	66.8237
IGK	-1.04638	12.9621	-12.8499	4.1901e-34	2.16543e-33	66.1758
IGKC	-1.04638	12.9621	-12.8499	4.1901e-34	2.16543e-33	66.1758
LOC100507412	1.2969	8.2483	12.8371	4.79344e-34	2.47026e-33	66.0421
RARRES1	-1.26987	8.15874	-12.8325	5.0297e-34	2.58958e-33	65.9942
SLITRK6	-1.41028	6.57714	-12.8313	5.08928e-34	2.61903e-33	65.9825
RNA45SN5	1.2595	8.26813	12.7616	1.0541e-33	5.37921e-33	65.2587
SERPINB5	1.69907	7.73317	12.6999	2.00466e-33	1.01569e-32	64.6197
EPDR1	1.14105	7.65408	12.622	4.50161e-33	2.25893e-32	63.8156
CEL	1.60038	5.43947	12.5991	5.7046e-33	2.85347e-32	63.5802
COL6A3	1.0211	9.75277	12.5929	6.0812e-33	3.04046e-32	63.5166
ZIC2	1.44326	4.31799	12.5696	7.7406e-33	3.85433e-32	63.2768
CPA3	-1.1515	7.29214	-12.5403	1.04735e-32	5.18225e-32	62.9763
NNMT	1.07983	8.2136	12.5022	1.55049e-32	7.63565e-32	62.5864
CCL3	1.20847	6.3793	12.4937	1.69175e-32	8.31268e-32	62.4997
CCL3L1	1.20847	6.3793	12.4937	1.69175e-32	8.31268e-32	62.4997
CCL3L3	1.20847	6.3793	12.4937	1.69175e-32	8.31268e-32	62.4997
FCGR3A	1.1067	5.58517	12.3647	6.35717e-32	3.07826e-31	61.1842
AREG	1.39684	8.31741	12.2375	2.32355e-31	1.11066e-30	59.8963
UGT2B15	-1.8546	7.22599	-12.2224	2.71069e-31	1.2915e-30	59.7432
UGT2B17	-2.95097	7.37001	-12.1811	4.11782e-31	1.95472e-30	59.3277
FNDC1	1.153	5.36617	12.0922	1.01159e-30	4.74963e-30	58.4348
SMIM31	-1.16581	7.95503	-12.0102	2.3075e-30	1.07515e-29	57.6156
IL13RA2	1.11257	4.91581	11.9662	3.58819e-30	1.66201e-29	57.1771
TNFRSF11B	1.0596	5.92401	11.9362	4.84272e-30	2.23179e-29	56.8793
QPCT	1.04591	7.25306	11.934	4.95033e-30	2.27995e-29	56.8574
SLC28A2	-1.55011	6.40165	-11.8339	1.34244e-29	6.09842e-29	55.8666
ALDH1A1	-1.26457	8.23889	-11.6517	8.14076e-29	3.61594e-28	54.0767
PIGR	-1.40885	12.0745	-11.6482	8.4317e-29	3.74441e-28	54.0418
IL1B	1.10889	7.7586	11.4117	8.49988e-28	3.66936e-27	51.7478
REG3A	2.26478	6.64053	11.3826	1.12689e-27	4.85422e-27	51.4679
TMED6	-1.11547	5.75975	-11.3538	1.48967e-27	6.39693e-27	51.1908
LINC02535	-1.04721	5.87591	-11.2624	3.59683e-27	1.53197e-26	50.3159
REG1A	2.34601	7.51469	11.243	4.3343e-27	1.84214e-26	50.1308
SYTL5	-1.12824	6.85558	-11.232	4.81715e-27	2.0438e-26	50.026
PTGS2	1.41894	6.2003	11.1646	9.19074e-27	3.86729e-26	49.3849
ADGRG7	-1.21304	5.6933	-11.013	3.88815e-26	1.60351e-25	47.9538
PNLIPRP2	-1.33844	4.97595	-10.9267	8.78959e-26	3.58453e-25	47.1446
IGF2BP3	1.03662	4.66884	10.8494	1.81668e-25	7.33788e-25	46.4244
APOBEC3B	-1.01333	7.2258	-10.7884	3.21467e-25	1.28968e-24	45.8583
IGKV1D-13	-1.0793	9.73648	-10.7288	5.60171e-25	2.22925e-24	45.3076
IL33	1.19919	6.00527	10.7075	6.82747e-25	2.70843e-24	45.1113
DSC3	1.03135	4.60511	10.6771	9.05317e-25	3.57907e-24	44.8315
SYNM	-1.08966	6.84407	-10.5835	2.14984e-24	8.39642e-24	43.9739
IGHV3-23	-1.11648	8.43064	-10.5545	2.80844e-24	1.0922e-23	43.709
FDCSP	-1.22349	4.59768	-10.2178	5.98906e-23	2.23803e-22	40.6761
MAP7D2	1.03169	5.2195	10.2069	6.60608e-23	2.46524e-22	40.5789
REG1B	2.09742	6.21275	10.2034	6.81529e-23	2.54116e-22	40.548
BCL2A1	1.06094	5.90714	9.9665	5.61006e-22	2.03715e-21	38.4597
WDR72	1.28497	5.96328	9.9207	8.39769e-22	3.03037e-21	38.0602
SBSPON	1.08726	5.67231	9.74399	3.93008e-21	1.39348e-20	36.532
NPTX2	1.15026	5.13504	9.38174	8.71436e-20	2.94441e-19	33.4652
PSPH	1.00017	7.00531	9.29035	1.87801e-19	6.28455e-19	32.7058
CXCL13	-1.25983	5.89669	-8.75397	1.51413e-17	4.71028e-17	28.3669
RETNLB	-1.05153	7.64459	-8.46724	1.45558e-16	4.36316e-16	26.1325
DUOX2	1.3283	7.82285	8.4348	1.8733e-16	5.59546e-16	25.8836
SMIM22	-1.05216	6.9314	-8.38868	2.67813e-16	7.95079e-16	25.5309
STYXL2	1.26607	4.93466	8.37766	2.91604e-16	8.64774e-16	25.4469
SLC6A14	1.15443	5.4535	8.21622	1.00512e-15	2.93285e-15	24.2264
FAM3B	1.19985	5.83824	7.68602	5.10454e-14	1.40037e-13	20.357
PLA2G2A	-1.03183	9.96166	-6.55554	1.07157e-10	2.55745e-10	12.8483
PRAC1	-1.1581	7.46058	-5.24741	2.04314e-07	4.14075e-07	5.49375
